# Supplementary material for: Co-ordinated Gene Expression in the Liver and Spleen during Schistosoma japonicum Infection Regulates Cell Migration
Source: PLoS Negl Trop Dis. 2010 May 18;4(5):e686. doi: 10.1371/journal.pntd.0000686 (PMC2872641; doi:10.1371/journal.pntd.0000686)
Supplement: Dataset S1 — Gene lists generated by filtering and hierarchical clustering of microarray data from the spleen. Accession numbers, gene symbols and descriptions were not available for some genes. (4.72 MB XLS) [file pntd.0000686.s001.xls]

## Sheet: Detection Score
Illumina ID	Accession Number	Gene Symbol	Description	4 weeks	6 weeks	7 weeks
10243	NM_139064	Tnip2	Mus musculus TNFAIP3 interacting protein 2 (Tnip2), mRNA.	0.786709	0.766705	0.825675
10575	NM_028878	Slc6a19	Mus musculus solute carrier family 6 (neurotransmitter transporter), member 19 (Slc6a19), mRNA.	0.865942	0.909641	0.954231
20296	NM_012053	Rpl8	Mus musculus ribosomal protein L8 (Rpl8), mRNA.	1.01617	1.06909	0.887813
20431	NM_011701	Vim	Mus musculus vimentin (Vim), mRNA.	0.739565	0.821713	1.07321
50019	NM_145533	Smox	Mus musculus spermine oxidase (Smox), mRNA.	1.9585	2.29989	2.84904
50020	NM_026000	Psmd9	Mus musculus proteasome (prosome, macropain) 26S subunit, non-ATPase, 9 (Psmd9), mRNA.	1.38506	1.58106	1.54184
50037	NM_025657	2810002D13Rik	Mus musculus RIKEN cDNA 2810002D13 gene (2810002D13Rik), mRNA.	1.31479	1.0365	1.00188
50039	XM_130951	Dpm3	Mus musculus dolichyl-phosphate mannosyltransferase polypeptide 3 (Dpm3), mRNA.	0.726716	0.688616	0.678195
50040	NM_011986	Ncdn	Mus musculus neurochondrin (Ncdn), mRNA.	1.09961	1.01296	1.00876
50041	NM_013881	Ulk2	Mus musculus Unc-51 like kinase 2 (C. elegans) (Ulk2), mRNA.	0.686424	0.635807	0.654243
50044	NM_024191	Arl2bp	Mus musculus ADP-ribosylation factor-like 2 binding protein (Arl2bp), mRNA.	0.925839	0.81961	0.814682
50059	XM_135197	Ptpn23		0.843432	0.767078	0.848195
50075	NM_153415	Pomt2	Mus musculus protein-O-mannosyltransferase 2 (Pomt2), mRNA.	1.18168	1.31416	1.11789
50079	XM_129848	Lman2l	Mus musculus lectin, mannose-binding 2-like (Lman2l), mRNA.	0.768809	0.890387	0.843677
50086	NM_009972	Csnb	Mus musculus casein beta (Csnb), mRNA.	1.54938	1.91187	1.74675
50088	NM_010397	H2-T22	Mus musculus histocompatibility 2, T region locus 22 (H2-T22), mRNA.	1.58099	0.974329	0.678036
50100	NM_009695	Apoc2	Mus musculus apolipoprotein C-II (Apoc2), mRNA.	1.05331	1.1204	1.60177
50114	NM_007386	Aco1	Mus musculus aconitase 1 (Aco1), mRNA.	0.896378	1.03542	0.896592
50121	NM_026187	D1Ertd161e	Mus musculus DNA segment, Chr 1, ERATO Doi 161, expressed (D1Ertd161e), mRNA.	0.866899	0.799892	0.83823
50129	NM_173382	2810046L04Rik	Mus musculus RIKEN cDNA 2810046L04 gene (2810046L04Rik), mRNA.	1.0433	0.967053	0.799253
50131	XM_129811	2310061I09Rik	Mus musculus RIKEN cDNA 2310061I09 gene (2310061I09Rik), mRNA.	1.13035	1.22053	1.17942
50139	NM_011960	Parg	Mus musculus poly (ADP-ribose) glycohydrolase (Parg), mRNA.	0.865124	0.883648	0.789781
50148	NM_181413	Anks1	Mus musculus ankyrin repeat and SAM domain containing 1 (Anks1), mRNA.	0.787312	0.999212	1.07778
50162	XM_127250	E2f3	Mus musculus E2F transcription factor 3 (E2f3), mRNA.	1.44636	1.41904	1.16111
50167	NM_007691	Chek1	Mus musculus checkpoint kinase 1 homolog (S. pombe) (Chek1), mRNA.	0.83658	1.22559	1.02446
50176	NM_007871	Dnm2	Mus musculus dynamin 2 (Dnm2), mRNA.	1.19778	1.39392	1.60423
50180	NM_009270	Sqle	Mus musculus squalene epoxidase (Sqle), mRNA.	1.08458	1.14324	0.956555
50189	NM_007533	Bckdha	Mus musculus branched chain ketoacid dehydrogenase E1, alpha polypeptide (Bckdha), mRNA.	0.964668	0.900234	0.983274
50193	NM_134092	Mtbp	Mus musculus Mdm2, transformed 3T3 cell double minute p53 binding protein (Mtbp), mRNA.	0.894945	1.23284	1.01254
50195	NM_080445	B3galt6	Mus musculus UDP-Gal:betaGal beta 1,3-galactosyltransferase, polypeptide 6 (B3galt6), mRNA.	0.65151	0.647988	0.59766
50204	NM_146135	Pias3	Mus musculus protein inhibitor of activated STAT 3 (Pias3), transcript variant 1, mRNA.	0.949129	0.865197	0.980593
50273	NM_175232	5830427D03Rik	Mus musculus RIKEN cDNA 5830427D03 gene (5830427D03Rik), mRNA.	0.609199	0.584017	0.59109
50278	NM_139305	Car9	Mus musculus carbonic anhydrase 9 (Car9), mRNA.	0.842568	0.904509	0.857176
50280	NM_028661	1110006G06Rik	Mus musculus RIKEN cDNA 1110006G06 gene (1110006G06Rik), mRNA.	0.681696	0.623479	0.701661
50286	NM_013536	Grcc2f	Mus musculus gene rich cluster, C2f gene (Grcc2f), mRNA.	0.816334	0.808337	0.628657
50292	NM_172579	Sipa1l1	Mus musculus signal-induced proliferation-associated 1 like 1 (Sipa1l1), mRNA.	0.588401	0.435335	0.446331
50300	NM_175648	A530023O14Rik	Mus musculus RIKEN cDNA A530023O14 gene (A530023O14Rik), mRNA.	1.02108	0.538692	0.805246
50324	NM_028063	Trmt1	Mus musculus tRNA (5-methylaminomethyl-2-thiouridylate)-methyltransferase 1 (Trmt1), mRNA.	0.903624	0.973838	0.699344
50332	NM_147153	Vps39	Mus musculus vacuolar protein sorting 39 (yeast) (Vps39), mRNA.	1.06722	0.827533	0.844767
50333	NM_013827	Mtf2	Mus musculus metal response element binding transcription factor 2 (Mtf2), mRNA.	0.851846	0.964134	0.995509
50338	NM_001013380	Dync1li2	Mus musculus dynein, cytoplasmic 1 light intermediate chain 2 (Dync1li2), mRNA.	0.817201	0.781805	0.805836
50347	NM_145615	Etfa	Mus musculus electron transferring flavoprotein, alpha polypeptide (Etfa), nuclear gene encoding mitochondrial protein, mRNA.	1.13363	1.13446	0.93711
50348	NM_028814	2810403A07Rik	Mus musculus RIKEN cDNA 2810403A07 gene (2810403A07Rik), mRNA.	0.80194	0.781205	0.746817
50368	NM_013652	Ccl4	Mus musculus chemokine (C-C motif) ligand 4 (Ccl4), mRNA.	1.0858	0.625876	0.674138
50369	NM_026932	Ebna1bp2		0.746569	0.693967	0.781929
50390	NM_033563	Klf7	Mus musculus Kruppel-like factor 7 (ubiquitous) (Klf7), mRNA.	0.706784	0.667042	1.13085
50398	NM_145612	BC005471	Mus musculus cDNA sequence BC005471 (BC005471), mRNA.	0.787758	0.67491	0.778521
50400	NM_153532	Suhw3		1.1093	0.989734	0.881969
50408	XM_138324	LOC238427		0.73763	1.04895	1.85448
50427	NM_009914	Ccr3	Mus musculus chemokine (C-C) receptor 3 (Ccr3), mRNA.	0.563311	0.595189	0.711345
50435	NM_010181	Fbn2	Mus musculus fibrillin 2 (Fbn2), mRNA.	1.10842	1.14793	1.19836
50438	NM_009834	Ccrn4l	Mus musculus CCR4 carbon catabolite repression 4-like (S. cerevisiae) (Ccrn4l), mRNA.	1.31509	2.63156	2.44759
50440	NM_033074	Tars	Mus musculus threonyl-tRNA synthetase (Tars), mRNA.	0.952033	1.06902	0.979234
50441	NM_176931	Syt15	Mus musculus synaptotagmin 15 (Syt15), transcript variant b, mRNA.	0.951588	0.874505	0.809867
50451	NM_144835	B130016L12Rik		0.730171	0.713611	0.674249
50494	NM_030064	2410141M05Rik	Mus musculus RIKEN cDNA 2410141M05 gene (2410141M05Rik), mRNA.	1.01957	0.978805	0.823476
50497	NM_007441	Alx3	Mus musculus aristaless 3 (Alx3), mRNA.	1.00483	1.0619	0.844998
50524	NM_021303	AF155546	Mus musculus cDNA sequence AF155546 (AF155546), mRNA.	1.02264	0.99035	0.780075
50528	NM_145544	Rap1gds1	Mus musculus RAP1, GTP-GDP dissociation stimulator 1 (Rap1gds1), mRNA.	0.761136	0.674221	0.621262
50537	NM_175437	A530088I07Rik	Mus musculus RIKEN cDNA A530088I07 gene (A530088I07Rik), mRNA.	1.22991	1.05092	0.887145
50575	NM_029649	2610511E22Rik	Mus musculus RIKEN cDNA 2610511E22 gene (2610511E22Rik), mRNA.	0.945441	1.03666	0.881787
50577	NM_026467	Rps27l	Mus musculus ribosomal protein S27-like (Rps27l), mRNA.	0.981092	1.18463	0.883583
50600	NM_181410	Gtf2h3		0.908569	0.994821	0.68054
50601	NM_023850	Chst1	Mus musculus carbohydrate (keratan sulfate Gal-6) sulfotransferase 1 (Chst1), mRNA.	0.765308	1.03113	0.767732
50619	NM_175203	4833408A19Rik	Mus musculus RIKEN cDNA 4833408A19 gene (4833408A19Rik), mRNA.	0.757468	0.981972	0.858817
50632	NM_029377	1810054G18Rik	Mus musculus RIKEN cDNA 1810054G18 gene (1810054G18Rik), mRNA.	1.05054	0.96855	0.857953
50647	XM_144208	Rsbn1l		1.16135	1.24291	1.22045
50670	NM_025835	Pccb	Mus musculus propionyl Coenzyme A carboxylase, beta polypeptide (Pccb), mRNA.	0.746314	0.931421	0.693031
50671	NM_013926	Cbx8	Mus musculus chromobox homolog 8 (Drosophila Pc class) (Cbx8), mRNA.	1.10834	0.929605	1.04101
50687	NM_025793	0610008N23Rik		1.19635	1.23453	1.22081
50692	NM_016866	Stk39	Mus musculus serine/threonine kinase 39, STE20/SPS1 homolog (yeast) (Stk39), mRNA.	0.973275	0.753458	0.897081
50707	NM_011358	Sfrs2	Mus musculus splicing factor, arginine/serine-rich 2 (SC-35) (Sfrs2), mRNA.	1.23035	1.43001	1.1256
50711	NM_133774	Stard4	Mus musculus StAR-related lipid transfer (START) domain containing 4 (Stard4), mRNA.	0.828978	1.02901	1.08132
50725	NM_194054	Rtn4	Mus musculus reticulon 4 (Rtn4), transcript variant 5, mRNA.	0.91239	0.748358	0.700799
50735	NM_010488	Elavl4	Mus musculus ELAV (embryonic lethal, abnormal vision, Drosophila)-like 4 (Hu antigen D) (Elavl4), mRNA.	0.916256	1.17138	1.15324
50750	XM_143587	Bank1		0.728582	0.40373	0.363346
60008	NM_007392	Acta2	Mus musculus actin, alpha 2, smooth muscle, aorta (Acta2), mRNA.	0.706755	0.488288	0.545982
60010	NM_178641	Inpp5f	Mus musculus inositol polyphosphate-5-phosphatase F (Inpp5f), mRNA.	0.591921	0.414881	0.32365
60021	XM_139838	Mmp25		0.977059	1.52316	3.37339
60022	NM_134469	Fdps	Mus musculus farnesyl diphosphate synthetase (Fdps), mRNA.	1.61781	1.76129	1.85689
60025	XM_354700	Igh-VJ558		0.350242	0.454899	0.778582
60039	NM_172947	2600001B17Rik		0.981252	1.00449	0.950894
60048	NM_019949	Ube2l6	Mus musculus ubiquitin-conjugating enzyme E2L 6 (Ube2l6), mRNA.	1.51714	1.49567	1.9134
60050	NM_144873	Uhrf2	Mus musculus ubiquitin-like, containing PHD and RING finger domains 2 (Uhrf2), mRNA.	0.676876	0.640449	0.584587
60064	NM_145558	Hadhb	Mus musculus hydroxyacyl-Coenzyme A dehydrogenase/3-ketoacyl-Coenzyme A thiolase/enoyl-Coenzyme A hydratase (trifunctional protein), beta subunit (Hadhb), mRNA.	0.771385	0.764767	0.645831
60079	NM_145964	BC002199	Mus musculus cDNA sequence BC002199 (BC002199), mRNA.	0.890429	0.925184	0.744667
60097	NM_010477	Hspd1	Mus musculus heat shock protein 1 (chaperonin) (Hspd1), mRNA.	0.566099	0.703942	0.484428
60100	NM_175395	1700001A24Rik	Mus musculus RIKEN cDNA 1700001A24 gene (1700001A24Rik), mRNA.	0.977382	1.03514	0.830747
60110	NM_026156	Xab2	Mus musculus XPA binding protein 2 (Xab2), mRNA.	1.02418	1.1076	1.09194
60129	NM_054096	Tirap	Mus musculus toll-interleukin 1 receptor (TIR) domain-containing adaptor protein (Tirap), mRNA.	1.07817	0.947564	1.27504
60132	NM_007918	Eif4ebp1	Mus musculus eukaryotic translation initiation factor 4E binding protein 1 (Eif4ebp1), mRNA.	0.702088	1.06281	1.02429
60133	NM_001008502	Gm1805	Mus musculus gene model 1805, (NCBI) (Gm1805), mRNA.	1.00521	1.30208	1.00967
60138	NM_027355	3110001H15Rik	Mus musculus RIKEN cDNA 3110001H15 gene (3110001H15Rik), mRNA.	1.27322	1.25872	1.13122
60148	NM_013738	Plek2	Mus musculus pleckstrin 2 (Plek2), mRNA.	1.44785	2.79111	2.69029
60152	NM_053014	Agpat3	Mus musculus 1-acylglycerol-3-phosphate O-acyltransferase 3 (Agpat3), mRNA.	1.15956	0.944937	0.752501
60164	NM_194444	Cdk10	Mus musculus cyclin-dependent kinase (CDC2-like) 10 (Cdk10), transcript variant 2, mRNA.	0.879442	0.822121	0.775938
60180	XM_134309	2310016K04Rik	Mus musculus RIKEN cDNA 2310016K04 gene (2310016K04Rik), mRNA.	0.937498	0.916482	0.69032
60181	NM_173033	BC057893		0.965707	0.951243	0.881025
60195	NM_020050	2310004K06Rik	Mus musculus RIKEN cDNA 2310004K06 gene (2310004K06Rik), mRNA.	0.811963	0.83185	0.898386
60224	NM_026499	Sfrs6	Mus musculus splicing factor, arginine/serine-rich 6 (Sfrs6), mRNA.	0.847358	0.933972	0.960141
60242	NM_144806	Prpsap2	Mus musculus phosphoribosyl pyrophosphate synthetase-associated protein 2 (Prpsap2), mRNA.	0.754778	0.635035	0.565144
60273	NM_013613	Nr4a2	Mus musculus nuclear receptor subfamily 4, group A, member 2 (Nr4a2), mRNA.	0.908833	0.772964	0.821195
60278	NM_010211	Fhl1	Mus musculus four and a half LIM domains 1 (Fhl1), mRNA.	0.543269	0.802961	0.750385
60300	NM_173423	Fem1c	Mus musculus fem-1 homolog c (C.elegans) (Fem1c), mRNA.	1.00237	0.9265	0.844014
60309	NM_023118	Dab2	Mus musculus disabled homolog 2 (Drosophila) (Dab2), mRNA.	0.660014	0.555861	0.674063
60347	NM_133765	Fbxo31		0.87977	1.09958	0.892063
60369	NM_009319	Tarbp2	Mus musculus TAR (HIV) RNA binding protein 2 (Tarbp2), mRNA.	1.07369	1.05739	1.09047
60372	NM_026529	2700062C07Rik	Mus musculus RIKEN cDNA 2700062C07 gene (2700062C07Rik), mRNA.	0.88049	0.976862	0.881537
60397	NM_027920	Mir		2.21675	2.15425	2.50326
60403	XM_127312	C78339	Mus musculus expressed sequence C78339 (C78339), mRNA.	0.80273	0.727383	0.628631
60411	NM_021377	Sorcs1		0.965655	1.03598	1.00377
60435	NM_001033202	Usp30	Mus musculus ubiquitin specific peptidase 30 (Usp30), mRNA.	0.936488	0.859415	0.882558
60440	NM_183154	Zfyve1	Mus musculus zinc finger, FYVE domain containing 1 (Zfyve1), mRNA.	0.960911	0.935408	0.806145
60463	NM_010376	H13	Mus musculus histocompatibility 13 (H13), mRNA.	1.67952	1.74575	1.70088
60494	NM_172121	Zc3hdc3	Mus musculus zinc finger CCCH type domain containing 3 (Zc3hdc3), mRNA.	1.31688	1.35118	1.36435
60500	NM_183258	2610001J05Rik	Mus musculus RIKEN cDNA 2610001J05 gene (2610001J05Rik), mRNA.	1.32486	1.16974	1.30533
60504	NM_010917	Nid1	Mus musculus nidogen 1 (Nid1), mRNA.	0.776287	0.698797	0.851918
60520	NM_026971	Mrpl48	Mus musculus mitochondrial ribosomal protein L48 (Mrpl48), transcript variant 2, mRNA.	0.780227	0.910114	0.685664
60524	NM_007801	Ctsh	Mus musculus cathepsin H (Ctsh), mRNA.	0.861333	0.616157	0.64697
60538	NM_026218	Fgfr1op2	Mus musculus FGFR1 oncogene partner 2 (Fgfr1op2), mRNA.	1.08093	1.02737	1.04157
60541	NM_080708	Bmp2k	Mus musculus BMP2 inducible kinase (Bmp2k), mRNA.	0.862006	0.981792	1.04941
60546	NM_133970	D8Ertd354e	Mus musculus DNA segment, Chr 8, ERATO Doi 354, expressed (D8Ertd354e), mRNA.	0.701418	0.692871	0.755379
60551	NM_153507	Cpne2	Mus musculus copine II (Cpne2), mRNA.	0.908692	1.46517	1.84335
60563	NM_010860	Myl6	Mus musculus myosin, light polypeptide 6, alkali, smooth muscle and non-muscle (Myl6), mRNA.	0.843478	0.913561	0.945542
60576	NM_153059	Tmem5	Mus musculus transmembrane protein 5 (Tmem5), mRNA.	0.753277	0.766608	0.7223
60577	NM_015733	Casp9	Mus musculus caspase 9 (Casp9), mRNA.	1.0581	0.953345	0.952334
60593	NM_172733	2500002K03Rik	Mus musculus RIKEN cDNA 2500002K03 gene (2500002K03Rik), mRNA.	1.01616	1.29517	0.936796
60601	NM_028500	Calr3	Mus musculus calreticulin 3 (Calr3), mRNA.	1.11993	1.11206	1.00269
60603	NM_138315	Nical	Mus musculus NEDD9 interacting protein with calponin homology and LIM domains (Nical), mRNA.	0.846771	0.470878	0.544923
60619	NM_026161	C1qtnf4	Mus musculus C1q and tumor necrosis factor related protein 4 (C1qtnf4), mRNA.	1.03138	1.49756	1.27478
60632	XM_134542	1700054N08Rik	Mus musculus RIKEN cDNA 1700054N08 gene (1700054N08Rik), mRNA.	1.0404	1.22853	1.23763
60647	NM_053090	Drctnnb1a	Mus musculus down-regulated by Ctnnb1, a (Drctnnb1a), mRNA.	1.00488	1.12468	1.22673
60670	NM_134257	Rgs3	Mus musculus regulator of G-protein signaling 3 (Rgs3), mRNA.	0.846677	0.671446	0.8421
60671	NM_133874	Mdn1		0.750199	0.639921	0.504678
60687	NM_178798	Slc7a6		1.08355	0.872034	0.79475
60692	NM_009593	Abcg1	Mus musculus ATP-binding cassette, sub-family G (WHITE), member 1 (Abcg1), mRNA.	0.885428	0.891184	0.653125
60711	NM_030132	D530033C11Rik	Mus musculus RIKEN cDNA D530033C11 gene (D530033C11Rik), mRNA.	0.822921	0.699255	0.654986
60717	NM_030238	Dnchc1	Mus musculus dynein, cytoplasmic, heavy chain 1 (Dnchc1), mRNA.	0.996627	0.895523	0.901639
60731	NM_212438	Wiz	Mus musculus widely-interspaced zinc finger motifs (Wiz), transcript variant 3, mRNA.	1.19302	1.34615	1.19366
60736	NM_145439	Tmc6	Mus musculus transmembrane channel-like gene family 6 (Tmc6), mRNA.	0.972133	1.02124	1.08196
60746	NM_019743	Rybp	Mus musculus RING1 and YY1 binding protein (Rybp), mRNA.	0.658206	0.760788	0.712881
60750	NM_053198	Sfxn4	Mus musculus sideroflexin 4 (Sfxn4), mRNA.	0.906721	0.940062	0.775347
70010	NM_133354	Sumo2		1.01415	0.926081	0.801487
70040	NM_023372	Rpl38	Mus musculus ribosomal protein L38 (Rpl38), mRNA.	1.05245	1.06419	1.15176
70048	NM_178420	BC034204	Mus musculus cDNA sequence BC034204 (BC034204), mRNA.	1.04366	1.46155	1.98881
70059	NM_008033	Fnta	Mus musculus farnesyltransferase, CAAX box, alpha (Fnta), mRNA.	0.689836	0.712395	0.640301
70064	NM_015807	Nt5c	Mus musculus 5,3-nucleotidase, cytosolic (Nt5c), mRNA.	0.852445	0.811173	0.653147
70086	XM_130287	4930432B04Rik	Mus musculus RIKEN cDNA 4930432B04 gene (4930432B04Rik), mRNA.	0.891476	1.17042	1.05956
70093	NM_029999	Lbh	Mus musculus limb-bud and heart (Lbh), mRNA.	1.04536	0.754968	0.780273
70100	NM_009787	Cai	Mus musculus calcium binding protein, intestinal (Cai), mRNA.	1.06581	1.0533	1.0857
70112	NM_013650	S100a8	Mus musculus S100 calcium binding protein A8 (calgranulin A) (S100a8), mRNA.	1.38851	3.22547	3.64125
70113	NM_024201	0610011N22Rik	Mus musculus RIKEN cDNA 0610011N22 gene (0610011N22Rik), mRNA.	1.05051	1.05447	0.965374
70128	NM_015790	Icosl	Mus musculus icos ligand (Icosl), mRNA.	0.70954	0.652282	0.598741
70129	NM_010580	Itgb5	Mus musculus integrin beta 5 (Itgb5), mRNA.	0.909354	0.875036	0.816885
70131	NM_146131	Pbxip1	Mus musculus pre-B-cell leukemia transcription factor interacting protein 1 (Pbxip1), mRNA.	0.779416	0.640712	0.756129
70132	NM_026377	6330577E15Rik	Mus musculus RIKEN cDNA 6330577E15 gene (6330577E15Rik), mRNA.	1.08075	1.3306	1.28609
70136	NM_010130	Emr1	Mus musculus EGF-like module containing, mucin-like, hormone receptor-like sequence 1 (Emr1), mRNA.	0.607075	0.694597	0.572969
70138	NM_019703	Pfkp	Mus musculus phosphofructokinase, platelet (Pfkp), mRNA.	1.11847	0.967528	0.864014
70139	NM_020493	Srf	Mus musculus serum response factor (Srf), mRNA.	0.899569	0.737256	0.753127
70152	NM_148932	Pom121	Mus musculus nuclear pore membrane protein 121 (Pom121), mRNA.	1.21705	1.39542	1.03917
70154	NM_027269	1110034A24Rik	Mus musculus RIKEN cDNA 1110034A24 gene (1110034A24Rik), mRNA.	1.15702	1.44926	1.06835
70161	NM_025370	1110018J18Rik	Mus musculus RIKEN cDNA 1110018J18 gene (1110018J18Rik), mRNA.	0.906815	0.911012	0.85878
70164	NM_019748	Uble1a	Mus musculus ubiquitin-like 1 (sentrin) activating enzyme E1A (Uble1a), mRNA.	0.86724	1.02518	0.95344
70167	NM_029665	Ipo11	Mus musculus importin 11 (Ipo11), mRNA.	0.897334	1.26249	0.888342
70181	NM_030093	3300001G02Rik	Mus musculus RIKEN cDNA 3300001G02 gene (3300001G02Rik), mRNA.	1.25133	1.39467	1.22867
70184	NM_009433	Tspyl1		0.858498	0.714046	0.773297
70253	NM_145158	Emilin2	Mus musculus elastin microfibril interfacer 2 (Emilin2), mRNA.	1.84597	2.5314	2.69208
70273	NM_133762	5830426I05Rik	Mus musculus RIKEN cDNA 5830426I05 gene (5830426I05Rik), mRNA.	1.20296	1.44237	1.37642
70278	NM_206882	Hist3h2bb	Mus musculus histone 3, H2bb (Hist3h2bb), mRNA.	1.3787	1.4686	1.51606
70280	NM_145141	BB219290	Mus musculus expressed sequence BB219290 (BB219290), mRNA.	0.625237	0.29039	0.290203
70288	NM_008528	Blnk	Mus musculus B-cell linker (Blnk), mRNA.	1.07443	0.74664	0.566845
70300	XM_355776	Igk-V1		1.17406	2.07035	1.82972
70338	NM_175362	Card11	Mus musculus caspase recruitment domain family, member 11 (Card11), mRNA.	1.11611	0.538724	0.511776
70347	NM_010589	Jak3	Mus musculus Janus kinase 3 (Jak3), mRNA.	1.2876	1.01064	1.24152
70348	NM_199080	2610007K22Rik	Mus musculus RIKEN cDNA 2610007K22 gene (2610007K22Rik), transcript variant 1, mRNA.	0.441148	0.53891	0.458741
70372	NM_153408	Lincr	Mus musculus lung-inducible neuralized-related C3HC4 RING domain protein (Lincr), mRNA.	0.742105	0.503353	0.515297
70398	NM_177752	6820428D13	Mus musculus expressed sequence AA959742 (AA959742), mRNA.	1.50066	1.47223	1.42106
70427	XM_203329	9530068E07Rik	Mus musculus RIKEN cDNA 9530068E07 gene (9530068E07Rik), mRNA.	1.10127	1.17667	1.25038
70438	NM_009396	Tnfaip2	Mus musculus tumor necrosis factor, alpha-induced protein 2 (Tnfaip2), mRNA.	1.11797	1.53494	1.13714
70451	NM_016748	Ctps	Mus musculus cytidine 5-triphosphate synthase (Ctps), mRNA.	0.895681	1.14418	0.912758
70465	NM_025991	Kbtbd4	Mus musculus kelch repeat and BTB (POZ) domain containing 4 (Kbtbd4), mRNA.	0.923491	0.949014	0.894321
70484	NM_134020	1110014L17Rik	Mus musculus RIKEN cDNA 1110014L17 gene (1110014L17Rik), mRNA.	0.825911	0.844526	0.828784
70487	NM_011111	Serpinb2	Mus musculus serine (or cysteine) proteinase inhibitor, clade B, member 2 (Serpinb2), mRNA.	0.693683	1.63906	1.97395
70500	NM_011099	Pkm2	Mus musculus pyruvate kinase, muscle (Pkm2), mRNA.	1.28634	1.59929	2.20927
70520				2.2165	2.09569	3.59677
70528	NM_027030	1700001E16Rik	Mus musculus RIKEN cDNA 1700001E16 gene (1700001E16Rik), mRNA.	1.01649	0.984088	0.830196
70541	NM_153570	AI326906	Mus musculus expressed sequence AI326906 (AI326906), mRNA.	1.19902	1.45035	0.971094
70563	NM_023140	Txnl2	Mus musculus thioredoxin-like 2 (Txnl2), mRNA.	1.08094	1.01679	0.770225
70576	NM_026002	2610103J23Rik	Mus musculus RIKEN cDNA 2610103J23 gene (2610103J23Rik), mRNA.	1.16806	1.18966	1.1911
70577	NM_011137	Pou2f1	Mus musculus POU domain, class 2, transcription factor 1 (Pou2f1), transcript variant 1, mRNA.	0.975175	0.743838	0.780617
70592	NM_133206	Znrf1		0.806232	0.784937	1.06916
70594	NM_020048	Usp49	Mus musculus ubiquitin specific protease 49 (Usp49), mRNA.	1.05822	0.986912	0.829827
70609	NM_021392	Ap4m1	Mus musculus adaptor-related protein complex AP-4, mu 1 (Ap4m1), mRNA.	0.81825	0.840856	0.764211
70671	NM_012024	Ppp2r5e	Mus musculus protein phosphatase 2, regulatory subunit B (B56), epsilon isoform (Ppp2r5e), mRNA.	1.1675	1.19546	1.13014
70672	NM_019767	Arpc1a	Mus musculus actin related protein 2/3 complex, subunit 1A (Arpc1a), mRNA.	1.00229	1.2785	1.06169
70687	NM_178204	Hist1h3d	Mus musculus histone1, H3d (Hist1h3d), mRNA.	1.7255	2.08178	2.19793
70707	NM_139051	Nr5a1	Mus musculus nuclear receptor subfamily 5, group A, member 1 (Nr5a1), mRNA.	0.775919	0.902517	0.928333
70717	NM_025960	1810073E21Rik	Mus musculus RIKEN cDNA 1810073E21 gene (1810073E21Rik), mRNA.	1.04331	1.04499	1.17113
70725	NM_021028	Tk2	Mus musculus thymidine kinase 2, mitochondrial (Tk2), mRNA.	0.675351	0.519055	0.54145
70731				1.2785	1.32845	1.38144
70746	NM_016703	Preb	Mus musculus prolactin regulatory element binding (Preb), mRNA.	1.06054	1.07221	0.9667
110014	XM_355376	4632409L19Rik	Mus musculus RIKEN cDNA 4632409L19 gene (4632409L19Rik), mRNA.	0.980127	0.777842	0.776882
110017	NM_023794	Etv5	Mus musculus ets variant gene 5 (Etv5), mRNA.	0.891519	0.595952	0.654964
110021	NM_025692	Ube1dc1	Mus musculus ubiquitin-activating enzyme E1-domain containing 1 (Ube1dc1), mRNA.	1.0313	1.04251	1.0344
110022	NM_008084	Gapd	Mus musculus glyceraldehyde-3-phosphate dehydrogenase (Gapd), mRNA.	1.50631	1.72372	1.78161
110026	NM_028242	Htatsf1		0.799047	0.813915	0.697006
110035	NM_194346	Rnf31	Mus musculus ring finger protein 31 (Rnf31), mRNA.	1.15663	0.814967	0.850494
110037	NM_026346	Fbxo32	Mus musculus F-box only protein 32 (Fbxo32), mRNA.	0.598348	0.638571	0.668588
110044	NM_145489	LOC224833	Mus musculus hypothetical protein BC006605 (LOC224833), mRNA.	0.992613	0.952597	1.10698
110064	NM_007633	Ccne1	Mus musculus cyclin E1 (Ccne1), mRNA.	1.66328	1.91948	1.41749
110070	NM_198640	AI324046	Mus musculus expressed sequence AI324046 (AI324046), mRNA.	0.939253	1.45386	2.71569
110072	NM_153053	Sf3b4	Mus musculus splicing factor 3b, subunit 4 (Sf3b4), mRNA.	1.43477	1.48124	1.28255
110075	NM_178848	Sirt5	Mus musculus sirtuin 5 (silent mating type information regulation 2 homolog) 5 (S. cerevisiae) (Sirt5), mRNA.	0.854189	0.791821	0.880875
110082	NM_009676	Aox1	Mus musculus aldehyde oxidase 1 (Aox1), mRNA.	0.789219	0.543898	0.615178
110088	NM_201646	Btbd6	Mus musculus BTB (POZ) domain containing 6 (Btbd6), mRNA.	0.848776	0.869696	0.663058
110093	NM_011236	Rad52	Mus musculus RAD52 homolog (S. cerevisiae) (Rad52), mRNA.	0.917993	0.881838	0.831695
110100	NM_175353	Sec15l1		1.32659	1.48268	1.27702
110102	NM_015789	AI414495	Mus musculus expressed sequence AI414495 (AI414495), mRNA.	1.21156	1.15655	1.03601
110129	NM_025636	2310079N02Rik	Mus musculus RIKEN cDNA 2310079N02 gene (2310079N02Rik), mRNA.	0.789523	0.834314	0.946682
110136	NM_175934	Ppp1r10	Mus musculus protein phosphatase 1, regulatory subunit 10 (Ppp1r10), mRNA.	1.04988	1.03368	0.937999
110142	NM_019706	Rnf138	Mus musculus ring finger protein 138 (Rnf138), transcript variant 2, mRNA.	0.875062	0.763004	0.727859
110148	NM_009648	Akap1	Mus musculus A kinase (PRKA) anchor protein 1 (Akap1), mRNA.	0.735838	0.991826	0.786546
110152	NM_009692	Apoa1	Mus musculus apolipoprotein A-I (Apoa1), mRNA.	0.717339	0.715738	0.726671
110154	NM_001039220	AI429214	Mus musculus expressed sequence AI429214 (AI429214), mRNA.	1.06355	1.0783	1.03261
110161	NM_175494	Zfp367	Mus musculus zinc finger protein 367 (Zfp367), mRNA.	1.43815	1.55037	1.21111
110162	NM_177729	4930477M19	Mus musculus hypothetical protein 4930477M19 (4930477M19), mRNA.	1.09067	1.24287	2.06409
110164	XM_126580	Thra	Mus musculus thyroid hormone receptor alpha (Thra), mRNA.	0.937524	1.16457	1.01485
110176	NM_019647	Rpl21	Mus musculus ribosomal protein L21 (Rpl21), mRNA.	1.38992	1.22085	1.10307
110181	NM_008753	Oaz1	Mus musculus ornithine decarboxylase antizyme (Oaz1), mRNA.	1.26886	1.31722	1.38375
110193	NM_010432	Hipk1	Mus musculus homeodomain interacting protein kinase 1 (Hipk1), mRNA.	1.52193	1.52986	1.89691
110195	NM_011975	Rpl27a	Mus musculus ribosomal protein L27a (Rpl27a), mRNA.	0.940707	0.846376	0.595463
110215	NM_025553	Mrpl11	Mus musculus mitochondrial ribosomal protein L11 (Mrpl11), mRNA.	0.825035	0.819238	0.614981
110220	NM_001001327	Vkorc1l1	Mus musculus vitamin K epoxide reductase complex, subunit 1-like 1 (Vkorc1l1), transcript variant 2, mRNA.	0.987829	1.26523	1.08471
110253	NM_021896	Gucy1a3	Mus musculus guanylate cyclase 1, soluble, alpha 3 (Gucy1a3), mRNA.	0.571415	0.480588	0.390245
110279	NM_013898	Timm8a	Mus musculus translocase of inner mitochondrial membrane 8 homolog a (yeast) (Timm8a), mRNA.	0.970858	1.09836	0.781851
110280	NM_152234	Ubqln1	Mus musculus ubiquilin 1 (Ubqln1), transcript variant 1, mRNA.	1.07943	1.19034	0.930872
110288	NM_010112	Efs	Mus musculus embryonal Fyn-associated substrate (Efs), mRNA.	0.763136	0.567467	0.681867
110296	XM_355650	Rasa4		1.0292	0.825976	0.810452
110300	NM_011237	Rad9	Mus musculus RAD9 homolog (S. pombe) (Rad9), mRNA.	0.961615	1.1525	0.940157
110338	NM_080288	Elmo1	Mus musculus engulfment and cell motility 1, ced-12 homolog (C. elegans) (Elmo1), mRNA.	0.716442	0.497001	0.559895
110347	NM_013659	Sema4b	Mus musculus sema domain, immunoglobulin domain (Ig), transmembrane domain (TM) and short cytoplasmic domain, (semaphorin) 4B (Sema4b), mRNA.	1.06517	0.867119	0.872509
110348	NM_177751	Cnksr2		0.888328	1.07864	1.19364
110368	NM_012055	Asns	Mus musculus asparagine synthetase (Asns), mRNA.	1.28163	1.79527	1.44334
110372	NM_172760	Elmo3	Mus musculus engulfment and cell motility 3, ced-12 homolog (C. elegans) (Elmo3), mRNA.	1.04348	1.08226	0.988991
110377	NM_009021	Rai1	Mus musculus retinoic acid induced 1 (Rai1), mRNA.	0.853618	0.961935	0.830805
110397	NM_145475	Cerk	Mus musculus ceramide kinase (Cerk), mRNA.	0.780097	0.583136	0.596477
110408	NM_009689	Birc5	Mus musculus baculoviral IAP repeat-containing 5 (Birc5), mRNA.	1.91183	2.19273	1.95123
110433	NM_026775	1110014C03Rik	Mus musculus RIKEN cDNA 1110014C03 gene (1110014C03Rik), mRNA.	1.05786	1.08052	1.11689
110438	NM_023626	Ing3	Mus musculus inhibitor of growth family, member 3 (Ing3), mRNA.	0.831263	0.778443	0.710639
110450	NM_152809	Csnk1g3	Mus musculus casein kinase 1, gamma 3 (Csnk1g3), mRNA.	0.679987	0.509845	0.467676
110452	NM_025530	Cutc		0.741472	0.732579	0.760885
110458	NM_146068	2310008H04Rik	Mus musculus RIKEN cDNA 2310008H04 gene (2310008H04Rik), mRNA.	1.00807	1.2588	0.944896
110497	NM_013915	Zfp238	Mus musculus zinc finger protein 238 (Zfp238), mRNA.	0.719981	0.814337	0.704811
110524	NM_177304	Enpp6	Mus musculus ectonucleotide pyrophosphatase/phosphodiesterase 6 (Enpp6), mRNA.	0.746966	0.66668	0.766837
110528	XM_354548	1600002K03Rik	Mus musculus RIKEN cDNA 1600002K03 gene (1600002K03Rik), mRNA.	0.764694	0.827378	0.599943
110538	NM_026071	Slc25a19	Mus musculus solute carrier family 25 (mitochondrial deoxynucleotide carrier), member 19 (Slc25a19), mRNA.	1.23648	0.90553	0.647809
110541	NM_011803	Copeb	Mus musculus core promoter element binding protein (Copeb), mRNA.	0.581708	0.480316	0.667373
110546	NM_009547	Zfp161	Mus musculus zinc finger protein 161 (Zfp161), mRNA.	0.962807	0.850465	0.735223
110592	NM_016776	Mybbp1a	Mus musculus MYB binding protein (P160) 1a (Mybbp1a), mRNA.	1.30356	1.38042	1.23797
110593	NM_138756	C330005L02Rik	Mus musculus RIKEN cDNA C330005L02 gene (C330005L02Rik), mRNA.	0.570759	0.531996	0.573761
110600	NM_033444	Clic1	Mus musculus chloride intracellular channel 1 (Clic1), mRNA.	0.942436	0.950089	0.988859
110632				1.90121	1.80447	2.48807
110685	NM_025316	Ndufb5	Mus musculus NADH dehydrogenase (ubiquinone) 1 beta subcomplex, 5 (Ndufb5), mRNA.	1.03121	0.880518	0.780939
110687	NM_030261	Sesn3	Mus musculus sestrin 3 (Sesn3), mRNA.	1.10282	0.648584	0.666219
110692	NM_009775	Bzrp	Mus musculus benzodiazepine receptor, peripheral (Bzrp), mRNA.	1.44712	1.69824	2.34328
110706	NM_025366	Chchd1		0.977873	0.996748	0.7912
110717	NM_010567	Inppl1	Mus musculus inositol polyphosphate phosphatase-like 1 (Inppl1), mRNA.	0.565704	0.509554	0.467528
110736	NM_008749	Nucb1		1.50623	1.74896	1.94215
110739	NM_019959	C1qtnf1	Mus musculus C1q and tumor necrosis factor related protein 1 (C1qtnf1), mRNA.	1.06728	1.09157	1.27863
110746	NM_007383	Acads	Mus musculus acyl-Coenzyme A dehydrogenase, short chain (Acads), mRNA.	1.1323	1.049	0.975104
130017	NM_201367	Gm1012	Mus musculus gene model 1012, (NCBI) (Gm1012), mRNA.	0.778935	0.603238	0.588921
130020	NM_033564	Mpv17l	Mus musculus Mpv17 transgene, kidney disease mutant-like (Mpv17l), mRNA.	1.10653	1.03514	1.16432
130022	NM_010790	Melk	Mus musculus maternal embryonic leucine zipper kinase (Melk), mRNA.	1.15518	1.273	1.2161
130035	NM_024191	Arl2bp	Mus musculus ADP-ribosylation factor-like 2 binding protein (Arl2bp), mRNA.	0.96384	0.869224	0.980994
130039	NM_025439	Tmem9	Mus musculus transmembrane protein 9 (Tmem9), mRNA.	1.57741	1.90001	1.46096
130041	NM_016855	Attp	Mus musculus signaling molecule ATTP (Attp), mRNA.	1.16808	0.981336	0.983828
130044	NM_009071	Rock1	Mus musculus Rho-associated coiled-coil forming kinase 1 (Rock1), mRNA.	0.7834	0.633213	0.660438
130048	NM_019752	Prss25	Mus musculus protease, serine, 25 (Prss25), mRNA.	1.00237	1.25638	0.857993
130053	NM_145926	Mgat4b	Mus musculus mannoside acetylglucosaminyltransferase 4, isoenzyme B (Mgat4b), mRNA.	0.917212	1.27196	1.21644
130079	NM_023179	Atp6v1g2	Mus musculus ATPase, H+ transporting, V1 subunit G isoform 2 (Atp6v1g2), mRNA.	0.675588	0.633768	0.564952
130082	NM_007459	Ap2a2	Mus musculus adaptor protein complex AP-2, alpha 2 subunit (Ap2a2), mRNA.	1.15806	1.33234	1.48504
130091	NM_133810	Stk17b	Mus musculus serine/threonine kinase 17b (apoptosis-inducing) (Stk17b), mRNA.	0.712952	0.429291	0.409257
130092	NM_011590	Timm17a	Mus musculus translocator of inner mitochondrial membrane 17a (Timm17a), mRNA.	0.908254	0.921851	0.701652
130097	NM_024211	Slc25a11	Mus musculus solute carrier family 25 (mitochondrial carrier; oxoglutarate carrier), member 11 (Slc25a11), mRNA.	0.866561	0.869322	0.843827
130102	NM_028197	2510003E04Rik	Mus musculus RIKEN cDNA 2510003E04 gene (2510003E04Rik), mRNA.	1.0409	1.17897	0.921212
130110	XM_135197	Ptpn23		1.08286	0.850312	0.734451
130112	XM_131083	2010308M01Rik	Mus musculus RIKEN cDNA 2010308M01 gene (2010308M01Rik), mRNA.	0.96266	0.578638	0.624672
130113	NM_027175	Ndufaf1	Mus musculus NADH dehydrogenase (ubiquinone) 1 alpha subcomplex, assembly factor 1 (Ndufaf1), mRNA.	0.911375	1.04221	0.670128
130114	NM_146079	Guca1b	Mus musculus guanylate cyclase activator 1B (Guca1b), mRNA.	1.0358	1.0262	1.07752
130131	NM_011128	Pnliprp2	Mus musculus pancreatic lipase-related protein 2 (Pnliprp2), mRNA.	0.241839	0.559122	0.0353194
130136	XM_130011	2810455F06Rik	Mus musculus RIKEN cDNA 2810455F06 gene (2810455F06Rik), mRNA.	0.755124	0.630446	0.784155
130148	NM_025273	Pcbd	Mus musculus 6-pyruvoyl-tetrahydropterin synthase/dimerization cofactor of hepatocyte nuclear factor 1 alpha (TCF1) (Pcbd), mRNA.	0.552682	0.695821	0.44323
130152	NM_023516	2310016C08Rik	Mus musculus RIKEN cDNA 2310016C08 gene (2310016C08Rik), mRNA.	0.672024	0.609577	0.678537
130154	NM_133975	Trip12		0.954452	0.936118	0.797208
130156	NM_009504	Vdr	Mus musculus vitamin D receptor (Vdr), mRNA.	1.32611	1.27891	1.22302
130164	NM_029748	2510006D16Rik	Mus musculus RIKEN cDNA 2510006D16 gene (2510006D16Rik), mRNA.	0.848551	0.807759	0.83996
130167	NM_025425	Rpl3l	Mus musculus ribosomal protein L3-like (Rpl3l), mRNA.	0.959267	1.05013	1.52811
130176	NM_133791	D8Ertd594e	Mus musculus DNA segment, Chr 8, ERATO Doi 594, expressed (D8Ertd594e), mRNA.	0.786638	0.826935	0.899968
130180	NM_026017	Dullard	Mus musculus Dullard homolog (Xenopus laevis) (Dullard), mRNA.	1.3637	1.37479	1.29149
130193	NM_026676	0610007P22Rik	Mus musculus RIKEN cDNA 0610007P22 gene (0610007P22Rik), mRNA.	0.771345	0.719948	0.634666
130195	XM_135805	Wdr44		1.24062	1.36267	1.37807
130204	NM_001006677	Kcnq2	Mus musculus potassium voltage-gated channel, subfamily Q, member 2 (Kcnq2), transcript variant 9, mRNA.	1.1316	1.07285	1.1803
130215	NM_009943	Cox6a2	Mus musculus cytochrome c oxidase, subunit VI a, polypeptide 2 (Cox6a2), mRNA.	0.374253	0.281986	0.408776
130273	NM_019937	Ccnl1	Mus musculus cyclin L1 (Ccnl1), mRNA.	0.913242	0.855766	0.858826
130278	NM_177367	Gemin4	Mus musculus gem (nuclear organelle) associated protein 4 (Gemin4), mRNA.	1.01404	1.16683	0.82184
130280	NM_027101	2610028L19Rik	Mus musculus RIKEN cDNA 2610028L19 gene (2610028L19Rik), mRNA.	0.833377	0.863012	0.709407
130292	NM_011743	Zfp106	Mus musculus zinc finger protein 106 (Zfp106), mRNA.	0.874188	0.965654	0.880262
130301	NM_033525	Npnt	Mus musculus nephronectin (Npnt), mRNA.	1.14112	0.992615	1.06741
130309	XM_139262	Abcc4	Mus musculus ATP-binding cassette, sub-family C (CFTR/MRP), member 4 (Abcc4), mRNA.	1.07688	1.41946	1.39921
130324	NM_201357	Tssc1		0.861146	0.875206	0.770853
130332	NM_019467	Aif1	Mus musculus allograft inflammatory factor 1 (Aif1), mRNA.	0.879006	0.525386	0.417141
130333	XM_355366	5730407K14Rik	Mus musculus RIKEN cDNA 5730407K14 gene (5730407K14Rik), mRNA.	0.64912	0.572602	0.715115
130341	NM_015740	Bloc1s1		0.885734	0.819893	0.876595
130347	NM_013739	Dok3		0.73671	0.708017	1.00274
130368	NM_198160	5930405J04Rik	Mus musculus RIKEN cDNA 5930405J04 gene (5930405J04Rik), mRNA.	1.11086	1.12592	1.17324
130382	NM_011183	Psen2	Mus musculus presenilin 2 (Psen2), mRNA.	0.80733	0.811448	0.76508
130397	NM_011229	Rab5b	Mus musculus RAB5B, member RAS oncogene family (Rab5b), mRNA.	0.858674	0.878611	0.888432
130402	NM_011210	Ptprc	Mus musculus protein tyrosine phosphatase, receptor type, C (Ptprc), mRNA.	1.02357	0.633906	0.661559
130433	XM_355772	LOC381774	Mus musculus similar to IgE antibody light chain (VJ) (LOC381774), mRNA.	1.17056	2.00143	2.14259
130440	NM_016745	Atp2a3	Mus musculus ATPase, Ca++ transporting, ubiquitous (Atp2a3), mRNA.	0.900741	0.897416	1.13667
130446	NM_153501	Pank2	Mus musculus pantothenate kinase 2 (Hallervorden-Spatz syndrome) (Pank2), mRNA.	1.08096	1.02958	0.956765
130452	NM_011161	Mapk11	Mus musculus mitogen-activated protein kinase 11 (Mapk11), mRNA.	0.561133	0.424871	0.400254
130463	NM_025999	Rnf141	Mus musculus ring finger protein 141 (Rnf141), mRNA.	0.980497	1.09067	0.979447
130465	XM_149178	Ptpns1	Mus musculus protein tyrosine phosphatase, non-receptor type substrate 1 (Ptpns1), mRNA.	1.05918	1.15841	1.37027
130484	NM_016756	Cdk2	Mus musculus cyclin-dependent kinase 2 (Cdk2), mRNA.	1.36311	1.55544	1.53193
130487	NM_145126	Chi3l4	Mus musculus chitinase 3-like 4 (Chi3l4), mRNA.	1.39588	14.1775	30.3726
130491	NM_015800	Crim1	Mus musculus cysteine rich transmembrane BMP regulator 1 (chordin like) (Crim1), mRNA.	0.744742	0.684897	0.701327
130497	NM_011125	Pltp	Mus musculus phospholipid transfer protein (Pltp), mRNA.	1.08378	1.11604	1.17664
130500	NM_026164	1200006O19Rik	Mus musculus RIKEN cDNA 1200006O19 gene (1200006O19Rik), mRNA.	0.796013	0.985955	0.889443
130524	NM_027425	Rufy2	Mus musculus RUN and FYVE domain-containing 2 (Rufy2), mRNA.	1.0385	0.828477	0.880487
130546	NM_173430	Fkrp	Mus musculus fukutin related protein (Fkrp), mRNA.	1.00495	0.804354	0.761728
130551	NM_133883	Adprhl2	Mus musculus ADP-ribosylhydrolase like 2 (Adprhl2), mRNA.	0.92193	0.937891	0.923516
130576	NM_178620	2600014M03Rik	Mus musculus RIKEN cDNA 2600014M03 gene (2600014M03Rik), mRNA.	0.716488	0.721171	0.817987
130577	NM_133898	B230342M21Rik	Mus musculus RIKEN cDNA B230342M21 gene (B230342M21Rik), mRNA.	0.61187	0.486113	0.579855
130592	NM_172960	Adck5	Mus musculus aarF domain containing kinase 5 (Adck5), mRNA.	0.954052	0.88141	0.828467
130600	NM_019929	Sumo3		0.925884	0.885803	0.872048
130601	NM_023128	Palm	Mus musculus paralemmin (Palm), mRNA.	0.948373	1.36388	2.27961
130603	NM_011917	Xrn2	Mus musculus 5-3 exoribonuclease 2 (Xrn2), mRNA.	0.60496	0.491114	0.496952
130605	NM_021515	Ak1	Mus musculus adenylate kinase 1 (Ak1), mRNA.	0.765017	0.742857	0.747489
130609	NM_025542	2410001C21Rik	Mus musculus RIKEN cDNA 2410001C21 gene (2410001C21Rik), mRNA.	1.15226	1.13543	1.22734
130671	NM_011426	Sn	Mus musculus sialoadhesin (Sn), mRNA.	1.0536	0.524296	0.479355
130672	NM_011700	Villp		0.811816	1.35465	2.40747
130673	NM_024427	Tpm1	Mus musculus tropomyosin 1, alpha (Tpm1), mRNA.	1.0808	1.20122	1.08661
130687	NM_008793	Pcsk4	Mus musculus proprotein convertase subtilisin/kexin type 4 (Pcsk4), mRNA.	1.1441	1.23681	1.05344
130711	NM_178404	Zc3hdc6		1.02126	0.717727	0.715399
130717	NM_013723	Podxl	Mus musculus podocalyxin-like (Podxl), mRNA.	0.637461	1.40393	0.624944
130731	NM_009195	Slc12a4	Mus musculus solute carrier family 12, member 4 (Slc12a4), mRNA.	1.03351	1.1157	1.00206
130736	NM_023429	Asrij	Mus musculus asrij protein (Asrij), mRNA.	0.824975	0.782617	0.721635
150113	NM_198725	Egfl7	Mus musculus EGF-like domain 7 (Egfl7), transcript variant c, mRNA.	0.699588	0.644546	0.773884
160008	NM_001004185	Whdc1	Mus musculus WAS protein homology region 2 domain containing 1 (Whdc1), mRNA.	1.02576	1.03645	0.9689
160475	XM_129604	Iqwd1		1.23941	1.22924	1.4614
160609	NM_007761	Crcp	Mus musculus calcitonin gene-related peptide-receptor component protein (Crcp), mRNA.	1.07326	0.964265	0.875327
160711	NM_198161	Bhlhb9		0.808315	0.760216	0.677982
240274	NM_007615	Catns	Mus musculus catenin src (Catns), mRNA.	0.742585	0.784658	0.831645
240427	NM_028372	2900024O10Rik	Mus musculus RIKEN cDNA 2900024O10 gene (2900024O10Rik), mRNA.	0.718996	0.606742	0.595274
240739	NM_018812	Pias3	Mus musculus protein inhibitor of activated STAT 3 (Pias3), transcript variant 2, mRNA.	0.97588	1.07115	1.01347
270139	NM_139308	Stard7	Mus musculus START domain containing 7 (Stard7), mRNA.	0.880297	0.872426	0.680938
270307	NM_001033798	9230009I02Rik	Mus musculus RIKEN cDNA 9230009I02 gene (9230009I02Rik), mRNA.	0.820353	0.947987	1.03576
270437	NM_027537	6330404A07Rik	Mus musculus RIKEN cDNA 6330404A07 gene (6330404A07Rik), mRNA.	0.758738	0.707759	0.627427
270546	NM_008365	Il18r1	Mus musculus interleukin 18 receptor 1 (Il18r1), mRNA.	0.726594	0.412587	0.510722
270603	NM_001012325	BC038328	Mus musculus cDNA sequence BC038328 (BC038328), transcript variant 1, mRNA.	0.84056	0.806837	0.704853
290195	NM_007520	Bach1	Mus musculus BTB and CNC homology 1 (Bach1), mRNA.	0.864684	1.02077	1.3542
290491	NM_001029895	Ate1	Mus musculus arginine-tRNA-protein transferase 1 (Ate1), transcript variant 3, mRNA.	0.974305	1.07415	1.01004
290600	NM_029706	Cpb1	Mus musculus carboxypeptidase B1 (tissue) (Cpb1), mRNA.	0.417023	0.604484	0.01
360010	NM_146201	Zfp553	Mus musculus zinc finger protein 553 (Zfp553), mRNA.	0.794783	0.620614	0.722163
360014	NM_053164	Mrpl43	Mus musculus mitochondrial ribosomal protein L43 (Mrpl43), nuclear gene encoding mitochondrial protein, mRNA.	1.08995	1.04146	0.979003
360020	NM_133185	Lzf	Mus musculus leucine zipper domain protein (Lzf), mRNA.	0.848429	0.660023	1.06658
360026	NM_010646	Klra12	Mus musculus killer cell lectin-like receptor subfamily A, member 12 (Klra12), mRNA.	0.856966	0.48337	0.396107
360040	NM_181547	LOC329416	Mus musculus nitric oxide synthase trafficker (LOC329416), mRNA.	0.697125	0.392562	0.380394
360044	NM_175287	A430005L14Rik	Mus musculus RIKEN cDNA A430005L14 gene (A430005L14Rik), mRNA.	0.938429	1.13057	0.888973
360048	NM_008533	Ly78	Mus musculus lymphocyte antigen 78 (Ly78), mRNA.	0.915391	0.738716	0.785327
360050	NM_026395	1110060F11Rik	Mus musculus RIKEN cDNA 1110060F11 gene (1110060F11Rik), mRNA.	0.842086	0.859926	0.822249
360056	NM_177710	Ssh2		0.837263	0.927976	1.08047
360059	NM_172420	Ppp1r1c	Mus musculus protein phosphatase 1, regulatory (inhibitor) subunit 1C (Ppp1r1c), mRNA.	0.850804	1.14552	0.936281
360079	NM_025699	3230401D17Rik	Mus musculus RIKEN cDNA 3230401D17 gene (3230401D17Rik), mRNA.	1.30369	1.18268	1.19741
360086	NM_133790	R74862	Mus musculus expressed sequence R74862 (R74862), mRNA.	0.987945	1.06984	0.917889
360088	NM_026678	Blvra	Mus musculus biliverdin reductase A (Blvra), mRNA.	0.960927	1.01217	0.839965
360092	NM_198606	Gm83	Mus musculus gene model 83, (NCBI) (Gm83), mRNA.	0.907647	0.809357	0.650886
360093	NM_133801	Gtf2f1		1.08878	1.21449	1.11556
360095	NM_146276	Olfr1394	Mus musculus olfactory receptor 1394 (Olfr1394), mRNA.	1.03867	1.00421	1.05023
360097	NM_138678	Butr1	Mus musculus butyrophilin related 1 (Butr1), mRNA.	2.41021	2.98181	2.65229
360113	XM_354704	Igh-1a		1.84803	1.77426	1.81153
360129	NM_145418	BC013529	Mus musculus cDNA sequence BC013529 (BC013529), mRNA.	0.968018	0.707242	0.656152
360131	NM_152134	Homer1	Mus musculus homer homolog 1 (Drosophila) (Homer1), transcript variant d, mRNA.	1.06591	0.987554	0.756741
360133	XM_133861	Cog7		1.00709	0.838452	0.936646
360164	NM_177721	Ranbp6	Mus musculus RAN binding protein 6 (Ranbp6), mRNA.	0.958676	0.825761	0.925159
360184	NM_172524	9530066K23Rik	Mus musculus RIKEN cDNA 9530066K23 gene (9530066K23Rik), mRNA.	0.815703	0.783145	0.80633
360193	NM_144513	Gtl2	Mus musculus GTL2, imprinted maternally expressed untranslated mRNA (Gtl2), mRNA.	1.10266	1.22704	1.32115
360239	NM_133766	C920006C10Rik	Mus musculus RIKEN cDNA C920006C10 gene (C920006C10Rik), mRNA.	0.691927	0.6108	0.589866
360270	NM_017477	Copg	Mus musculus coatomer protein complex, subunit gamma (Copg), mRNA.	1.04693	0.868537	0.936308
360273	NM_170591	Nupl1	Mus musculus nucleoporin like 1 (Nupl1), mRNA.	1.00404	0.996754	1.09563
360286	NM_009780	C4	Mus musculus complement component 4 (within H-2S) (C4), mRNA.	1.22076	0.709698	0.73891
360292	NM_009615	Adam17	Mus musculus a disintegrin and metalloproteinase domain 17 (Adam17), mRNA.	0.770357	0.690976	0.515319
360300	XM_132752	1700063H04Rik	Mus musculus RIKEN cDNA 1700063H04 gene (1700063H04Rik), mRNA.	0.885122	1.15559	1.06427
360301	NM_025668	5730406I15Rik	Mus musculus RIKEN cDNA 5730406I15 gene (5730406I15Rik), mRNA.	1.27797	1.32254	1.54012
360309	NM_009671	Ankfy1	Mus musculus ankyrin repeat and FYVE domain containing 1 (Ankfy1), mRNA.	1.25297	0.960635	0.796517
360324	NM_197989	1810009O10Rik	Mus musculus RIKEN cDNA 1810009O10 gene (1810009O10Rik), mRNA.	0.8844	1.04477	0.758012
360332	NM_177239	C130067A03Rik	Mus musculus RIKEN cDNA C130067A03 gene (C130067A03Rik), mRNA.	0.643219	0.554584	0.637585
360333	NM_026780	Gcipip	Mus musculus GCIP-interacting protein p29 (Gcipip), mRNA.	1.11702	1.03393	0.977455
360347	NM_145930	AW549877	Mus musculus expressed sequence AW549877 (AW549877), mRNA.	0.715994	0.563983	0.568018
360348	NM_013477	Atp6v0d1	Mus musculus ATPase, H+ transporting, V0 subunit D isoform 1 (Atp6v0d1), mRNA.	1.04026	1.14473	1.23067
360368	NM_009985	Ctsw	Mus musculus cathepsin W (Ctsw), mRNA.	1.0001	0.3568	0.407446
360369	NM_028611	2410091C18Rik	Mus musculus RIKEN cDNA 2410091C18 gene (2410091C18Rik), mRNA.	0.934719	1.12962	1.07312
360372	NM_011676	Unc119	Mus musculus unc-119 homolog (C. elegans) (Unc119), mRNA.	0.978869	1.09882	1.49249
360377	NM_199009	4632419K20Rik	Mus musculus RIKEN cDNA 4632419K20 gene (4632419K20Rik), mRNA.	0.801539	1.0433	1.34123
360390	NM_025300	Mrpl15	Mus musculus mitochondrial ribosomal protein L15 (Mrpl15), mRNA.	0.743021	0.805142	0.576383
360397	XM_194342	2610014H22Rik	Mus musculus RIKEN cDNA 2610014H22 gene (2610014H22Rik), mRNA.	0.97591	0.893514	0.837688
360398	NM_010495	Idb1	Mus musculus inhibitor of DNA binding 1 (Idb1), mRNA.	0.559292	0.878497	1.08536
360402	NM_010151	Nr2f1	Mus musculus nuclear receptor subfamily 2, group F, member 1 (Nr2f1), mRNA.	0.781927	0.722501	0.775299
360427	NM_027148	Exosc8	Mus musculus exosome component 8 (Exosc8), mRNA.	1.33504	1.34233	1.10178
360433	NM_018874	Pnliprp1	Mus musculus pancreatic lipase related protein 1 (Pnliprp1), mRNA.	0.738244	0.988697	0.01
360435	NM_008218	Hba-a1	Mus musculus hemoglobin alpha, adult chain 1 (Hba-a1), mRNA.	0.951536	0.925252	1.0074
360438	XM_358817	Pak2	Mus musculus p21 (CDKN1A)-activated kinase 2 (Pak2), mRNA.	0.69305	0.672328	0.676975
360450	XM_128857	4631422C13Rik	Mus musculus RIKEN cDNA 4631422C13 gene (4631422C13Rik), mRNA.	1.16726	1.00937	0.817617
360451	NM_011809	Ets2	Mus musculus E26 avian leukemia oncogene 2, 3 domain (Ets2), mRNA.	0.847736	0.590677	0.557433
360452	NM_026653	Rpa1	Mus musculus replication protein A1 (Rpa1), mRNA.	1.0711	1.14413	0.908161
360465	NM_172704	Dnajc11		1.26694	1.22068	1.32774
360471	NM_144822	Cbara1	Mus musculus calcium binding atopy-related autoantigen 1 (Cbara1), mRNA.	0.976082	1.05897	1.20553
360494	XM_130932	Pygo2		0.84753	0.857949	0.827299
360497	NM_019721	Mettl3	Mus musculus methyltransferase-like 3 (Mettl3), mRNA.	0.661424	0.662774	0.435343
360500	NM_027727	4933427L07Rik	Mus musculus RIKEN cDNA 4933427L07 gene (4933427L07Rik), mRNA.	0.927266	1.16743	1.01318
360519	NM_177587	Aqp12		0.660555	0.799667	0.403718
360546	NM_026113	2410016F19Rik	Mus musculus RIKEN cDNA 2410016F19 gene (2410016F19Rik), mRNA.	1.1334	1.18472	0.953829
360575	NM_053260	Isp2	Mus musculus implantation serine protease 2 (Isp2), mRNA.	0.816744	0.810953	0.777948
360577	XM_128954	2610307O08Rik	Mus musculus RIKEN cDNA 2610307O08 gene (2610307O08Rik), mRNA.	0.740431	0.611218	0.53727
360592	NM_138309	Mic2l1	Mus musculus MIC2 (monoclonal Imperial Cancer Research Fund 2)-like 1 (Mic2l1), mRNA.	0.983122	1.13104	1.02891
360593	NM_023464	Ssna1	Mus musculus Sjogren's syndrome nuclear autoantigen 1 (Ssna1), mRNA.	1.18651	1.21031	0.939532
360600	NM_153582	Cklfsf4	Mus musculus chemokine-like factor super family 4 (Cklfsf4), mRNA.	1.15435	0.926111	0.952352
360601	NM_133762	5830426I05Rik	Mus musculus RIKEN cDNA 5830426I05 gene (5830426I05Rik), mRNA.	1.27311	1.23432	1.21851
360619	NM_010498	Ids	Mus musculus iduronate 2-sulfatase (Ids), mRNA.	1.07219	0.943159	0.94326
360632	NM_011468	Sprr2a	Mus musculus small proline-rich protein 2A (Sprr2a), mRNA.	0.86269	0.854739	0.925509
360670	NM_009711	Artn	Mus musculus artemin (Artn), mRNA.	1.43581	1.56564	1.44758
360671	XM_485553	4931431L11Rik		0.672132	0.7627	0.659352
360672	NM_026191	Dhx40	Mus musculus DEAH (Asp-Glu-Ala-His) box polypeptide 40 (Dhx40), mRNA.	0.986981	1.02226	1.02504
360687	XM_147265	Comt	Mus musculus catechol-O-methyltransferase (Comt), mRNA.	1.31064	1.62148	1.37254
360706	NM_010838	Mapt	Mus musculus microtubule-associated protein tau (Mapt), mRNA.	1.01228	1.28022	1.1898
360711	NM_013787	Skp2	Mus musculus S-phase kinase-associated protein 2 (p45) (Skp2), mRNA.	0.908165	1.11903	1.00112
360717	NM_011623	Top2a	Mus musculus topoisomerase (DNA) II alpha (Top2a), mRNA.	1.71384	1.77888	1.61931
360725	NM_024208	Echdc3	Mus musculus enoyl Coenzyme A hydratase domain containing 3 (Echdc3), mRNA.	1.05908	0.82323	0.989481
360736	NM_023331	Mrpl46	Mus musculus mitochondrial ribosomal protein L46 (Mrpl46), mRNA.	0.946936	1.13029	0.813503
380008	NM_080837	D17Wsu104e	Mus musculus DNA segment, Chr 17, Wayne State University 104, expressed (D17Wsu104e), mRNA.	1.17665	1.31779	1.10568
380019	NM_013499	Crry	Mus musculus complement receptor related protein (Crry), mRNA.	0.875163	0.83713	0.950665
380021	NM_175364	2610208E05Rik	Mus musculus RIKEN cDNA 2610208E05 gene (2610208E05Rik), mRNA.	0.662535	0.606519	0.75183
380026	NM_009319	Tarbp2	Mus musculus TAR (HIV) RNA binding protein 2 (Tarbp2), mRNA.	1.10761	1.08417	0.840951
380039	NM_010918	Nktr	Mus musculus natural killer tumor recognition sequence (Nktr), mRNA.	1.02873	1.08128	1.22839
380041	XM_131829	4930417P05Rik	Mus musculus RIKEN cDNA 4930417P05 gene (4930417P05Rik), mRNA.	1.08315	1.18542	1.05451
380044	NM_026880	Pink1	Mus musculus PTEN induced putative kinase 1 (Pink1), mRNA.	0.920987	0.782417	1.12774
380059	NM_011965	Psma1	Mus musculus proteasome (prosome, macropain) subunit, alpha type 1 (Psma1), mRNA.	1.10331	1.12493	0.922798
380082	NM_028762	Rbm19		0.968432	0.858375	0.823651
380086	NM_016758	Rgs14	Mus musculus regulator of G-protein signaling 14 (Rgs14), mRNA.	0.888641	0.735876	1.1294
380091	NM_175836	Spnb2	Mus musculus spectrin beta 2 (Spnb2), transcript variant 1, mRNA.	0.724531	0.588005	0.690773
380093	NM_013787	Skp2	Mus musculus S-phase kinase-associated protein 2 (p45) (Skp2), mRNA.	0.995835	0.929095	0.827093
380095	NM_029339	1700023O11Rik	Mus musculus RIKEN cDNA 1700023O11 gene (1700023O11Rik), mRNA.	0.813235	1.04532	0.846518
380097	XM_355579	LOC381621	Mus musculus myeloid/lymphoid or mixed-lineage leukemia 3 (Mll3), mRNA.	0.748362	0.646447	0.702414
380110	NM_144819	D5Bwg0834e	Mus musculus DNA segment, Chr 5, Brigham & Womens Genetics 0834 expressed (D5Bwg0834e), mRNA.	0.880768	0.923342	0.704147
380112	NM_028771	D7Ertd462e	Mus musculus DNA segment, Chr 7, ERATO Doi 462, expressed (D7Ertd462e), mRNA.	1.29246	1.14525	1.16348
380113	NM_007554	Bmp4	Mus musculus bone morphogenetic protein 4 (Bmp4), mRNA.	0.551615	0.404157	0.649036
380142	NM_172569	Zc3hdc5	Mus musculus zinc finger CCCH type domain containing 5 (Zc3hdc5), mRNA.	0.971257	0.924179	0.750926
380148	NM_145523	Gca	Mus musculus grancalcin (Gca), mRNA.	1.19825	2.24893	3.28134
380152	NM_025298	Polr3e		0.916845	1.01337	0.782009
380156	NM_020043	Nope	Mus musculus neighbor of Punc E11 (Nope), mRNA.	0.884337	0.901158	0.904755
380161	NM_009260	Spnb2	Mus musculus spectrin beta 2 (Spnb2), transcript variant 1, mRNA.	0.856104	0.6709	0.95177
380162	NM_177545	Vangl1	Mus musculus vang, van gogh-like 1 (Drosophila) (Vangl1), mRNA.	1.77399	1.85094	1.77174
380167	XM_132882	Cd69	Mus musculus CD69 antigen (Cd69), mRNA.	1.01811	0.560017	0.568953
380168	NM_145929	Gga1	Mus musculus golgi associated, gamma adaptin ear containing, ARF binding protein 1 (Gga1), mRNA.	0.93884	0.934959	0.964868
380180	NM_011151	Ppm1b	Mus musculus protein phosphatase 1B, magnesium dependent, beta isoform (Ppm1b), mRNA.	1.16035	1.06314	0.88072
380181	NM_025602	D10Ertd718e	Mus musculus DNA segment, Chr 10, ERATO Doi 718, expressed (D10Ertd718e), mRNA.	0.894728	0.807728	0.772173
380184	XM_130746	2310003C23Rik	Mus musculus RIKEN cDNA 2310003C23 gene (2310003C23Rik), mRNA.	1.56767	1.59674	1.37126
380215	NM_028015	Lass5	Mus musculus longevity assurance homolog 5 (S. cerevisiae) (Lass5), mRNA.	0.983136	0.700266	0.856716
380239	NM_007688	Cfl2	Mus musculus cofilin 2, muscle (Cfl2), mRNA.	1.04652	1.06541	1.12293
380242	NM_013536	Grcc2f	Mus musculus gene rich cluster, C2f gene (Grcc2f), mRNA.	1.12289	1.11485	0.850929
380279	XM_134711	Amotl1	Mus musculus angiomotin-like 1 (Amotl1), mRNA.	0.628619	0.512475	0.53214
380292	NM_011588	Trim28	Mus musculus tripartite motif protein 28 (Trim28), mRNA.	1.15671	1.27459	1.00656
380309	NM_010236	Fpgs	Mus musculus folylpolyglutamyl synthetase (Fpgs), mRNA.	0.945783	0.990593	0.914734
380324	NM_134059	Ddx41	Mus musculus DEAD (Asp-Glu-Ala-Asp) box polypeptide 41 (Ddx41), mRNA.	1.12388	0.971069	0.843734
380333	NM_146061	Arhgap8	Mus musculus Rho GTPase activating protein 8 (Arhgap8), mRNA.	1.35222	1.01379	0.877988
380338	NM_134079	Adk	Mus musculus adenosine kinase (Adk), mRNA.	1.00434	1.17124	0.924763
380348	NM_134013	Psme4	Mus musculus proteasome (prosome, macropain) activator subunit 4 (Psme4), mRNA.	1.24907	1.12736	1.10014
380364	NM_007743	Col1a2	Mus musculus procollagen, type I, alpha 2 (Col1a2), mRNA.	1.08956	1.07424	1.21012
380369	NM_009977	Cst7	Mus musculus cystatin F (leukocystatin) (Cst7), mRNA.	1.00601	1.15014	1.84469
380390	NM_025936	Rars	Mus musculus arginyl-tRNA synthetase (Rars), mRNA.	0.871358	0.928531	0.657476
380408	NM_009358	Ppp2r5d	Mus musculus protein phosphatase 2, regulatory subunit B (B56), delta isoform (Ppp2r5d), mRNA.	1.04866	1.24818	0.996089
380411	NM_016794	Vamp8	Mus musculus vesicle-associated membrane protein 8 (Vamp8), mRNA.	1.14554	1.27743	1.26122
380441	XM_194070	AW540478	Mus musculus expressed sequence AW540478 (AW540478), mRNA.	0.864687	0.979722	0.816192
380451	NM_178726	Ppm1l	Mus musculus protein phosphatase 1 (formerly 2C)-like (Ppm1l), mRNA.	1.09145	1.08685	1.08916
380452	NM_026431	1810043G02Rik	Mus musculus RIKEN cDNA 1810043G02 gene (1810043G02Rik), mRNA.	0.888958	0.879071	0.870525
380484	NM_054057	Prosc	Mus musculus proline synthetase co-transcribed (Prosc), mRNA.	0.778643	0.763553	0.620887
380520	NM_010941	Nsdhl	Mus musculus NAD(P) dependent steroid dehydrogenase-like (Nsdhl), mRNA.	0.97438	0.890276	0.756907
380528	NM_007632	Ccnd3	Mus musculus cyclin D3 (Ccnd3), mRNA.	2.24703	2.88436	2.46985
380538	NM_010117	Rhbdf1	Mus musculus rhomboid family 1 (Drosophila) (Rhbdf1), mRNA.	0.547288	0.506191	0.491573
380541	NM_010849	Myc	Mus musculus myelocytomatosis oncogene (Myc), mRNA.	0.884779	0.922907	0.86578
380546	NM_010893	Neu1	Mus musculus neuraminidase 1 (Neu1), mRNA.	0.923615	0.9508	1.3167
380551	NM_021328	Bin3	Mus musculus bridging integrator 3 (Bin3), mRNA.	0.883027	0.787103	0.799158
380563	NM_020257	Dcl1	Mus musculus C-type lectin 1 (Dcl1), mRNA.	0.730453	0.413796	0.497492
380577	NM_024206	Sec13l1	Mus musculus SEC13-like 1 (S. cerevisiae) (Sec13l1), mRNA.	1.15976	1.286	1.09429
380592	XM_358792	5730478M09Rik	Mus musculus RIKEN cDNA 5730478M09 gene (5730478M09Rik), mRNA.	1.07686	1.29501	0.994846
380593	NM_011358	Sfrs2	Mus musculus splicing factor, arginine/serine-rich 2 (SC-35) (Sfrs2), mRNA.	1.23989	1.35485	1.0572
380594	NM_009755	Bmp1	Mus musculus bone morphogenetic protein 1 (Bmp1), mRNA.	1.07319	1.09887	1.33886
380600	NM_153578	Nipa1		1.36065	1.85808	1.28515
380603	NM_178929	Kazald1		0.889947	0.664164	0.772968
380609	NM_033562	BC005682	Mus musculus cDNA sequence BC005682 (BC005682), mRNA.	0.884599	0.766057	0.679596
380685	NM_144538	Rab3il1	Mus musculus RAB3A interacting protein (rabin3)-like 1 (Rab3il1), mRNA.	1.59974	1.80546	1.65804
380692	NM_010398	H2-T23	Mus musculus histocompatibility 2, T region locus 23 (H2-T23), mRNA.	1.5036	0.733766	0.743926
380706	NM_009312	Tac2	Mus musculus tachykinin 2 (Tac2), mRNA.	1.352	1.42931	0.906909
380707	NM_028841	Fbxo23	Mus musculus F-box only protein 23 (Fbxo23), mRNA.	0.981034	1.08583	0.919005
380711	NM_018799	Eif3s2	Mus musculus eukaryotic translation initiation factor 3, subunit 2 (beta) (Eif3s2), mRNA.	0.975767	1.02602	0.849556
380722	NM_134188	Mte1	Mus musculus mitochondrial acyl-CoA thioesterase 1 (Mte1), mRNA.	0.634298	0.658114	0.648313
380735	NM_028753	Pop7	Mus musculus processing of precursor 7, ribonuclease P family, (S. cerevisiae) (Pop7), mRNA.	0.935777	0.922658	0.824762
380736	XM_112612	D4Ertd432e		1.10641	1.19391	2.04097
430019	XM_147329	2810428I15Rik	Mus musculus RIKEN cDNA 2810428I15 gene (2810428I15Rik), mRNA.	1.09757	1.12993	1.08024
430020	NM_199473	Col8a2	Mus musculus procollagen, type VIII, alpha 2 (Col8a2), mRNA.	0.774964	0.616326	0.651309
430026	NM_133833	Dst	Mus musculus dystonin (Dst), mRNA.	0.795768	0.926568	0.920322
430039	NM_008084	Gapd	Mus musculus glyceraldehyde-3-phosphate dehydrogenase (Gapd), mRNA.	1.62286	1.76329	1.78489
430047	NM_013652	Ccl4	Mus musculus chemokine (C-C motif) ligand 4 (Ccl4), mRNA.	1.35694	0.582485	0.445982
430064	NM_030559	Vps16	Mus musculus vacuolar protein sorting 16 (yeast) (Vps16), mRNA.	0.871177	0.777316	0.805197
430068	NM_008951	Psmd4	Mus musculus proteasome (prosome, macropain) 26S subunit, non-ATPase, 4 (Psmd4), mRNA.	1.12309	1.10034	1.04338
430070	NM_134050	Rab15	Mus musculus RAB15, member RAS oncogene family (Rab15), mRNA.	0.762532	1.21284	0.973928
430072	NM_175661	Hist1h2af	Mus musculus histone 1, H2af (Hist1h2af), mRNA.	1.02656	1.02585	0.979991
430079	XM_132322	Kntc1	Mus musculus kinetochore associated 1 (Kntc1), mRNA.	1.81623	1.9983	1.54131
430088	NM_026924	Zfp339	Mus musculus zinc finger protein 339 (Zfp339), transcript variant A, mRNA.	0.852301	0.854477	1.09009
430093	NM_008061	G6pc	Mus musculus glucose-6-phosphatase, catalytic (G6pc), mRNA.	0.96452	1.06369	1.00677
430095	NM_010299	Gm2a	Mus musculus GM2 ganglioside activator protein (Gm2a), mRNA.	0.816258	0.547601	0.558942
430097	NM_029787	Dia1	Mus musculus diaphorase 1 (NADH) (Dia1), mRNA.	0.609992	0.563852	0.557093
430113	NM_009031	Rbbp7	Mus musculus retinoblastoma binding protein 7 (Rbbp7), mRNA.	1.1691	1.06382	0.770875
430114	NM_022813	Scamp2	Mus musculus secretory carrier membrane protein 2 (Scamp2), mRNA.	0.752521	0.723498	0.797254
430138	NM_026729	Ict1	Mus musculus immature colon carcinoma transcript 1 (Ict1), mRNA.	0.931424	0.927054	0.843877
430152	NM_019449	Unc93b	Mus musculus unc-93 homolog B (C. elegans) (Unc93b), mRNA.	1.0659	0.749205	0.777739
430154	NM_025828	Lman2	Mus musculus lectin, mannose-binding 2 (Lman2), mRNA.	0.827915	1.01809	1.02962
430164	NM_030680	Rent1	Mus musculus regulator of nonsense transcripts 1 (Rent1), mRNA.	1.27193	1.40288	1.10605
430167	NM_008145	Gnrh1	Mus musculus gonadotropin releasing hormone 1 (Gnrh1), mRNA.	1.09312	1.01541	1.03885
430170	NM_028031	Zdhhc13		0.723496	0.733113	0.552494
430176	XM_133979	Ppfia1		0.96007	1.0371	0.851978
430180	NM_023063	D15Ertd366e	Mus musculus DNA segment, Chr 15, ERATO Doi 366, expressed (D15Ertd366e), mRNA.	0.693505	0.567906	0.512005
430184	NM_023536	2610012O22Rik	Mus musculus RIKEN cDNA 2610012O22 gene (2610012O22Rik), mRNA.	0.988197	1.1697	0.795434
430193	NM_183159	4932407I05	Mus musculus hypothetical protein 4932407I05 (4932407I05), mRNA.	1.0263	1.11688	0.979542
430215	NM_011239	Ranbp1	Mus musculus RAN binding protein 1 (Ranbp1), mRNA.	1.11887	1.30184	0.990983
430239	NM_010015	Dad1	Mus musculus defender against cell death 1 (Dad1), mRNA.	0.884564	0.889758	0.824093
430242	NM_173752	1110067D22Rik	Mus musculus RIKEN cDNA 1110067D22 gene (1110067D22Rik), mRNA.	0.780526	1.55727	1.19997
430253	NM_009400	Tnfrsf18	Mus musculus tumor necrosis factor receptor superfamily, member 18 (Tnfrsf18), mRNA.	0.670323	0.373337	0.430177
430270	NM_025677	5730449L18Rik	Mus musculus RIKEN cDNA 5730449L18 gene (5730449L18Rik), mRNA.	0.849536	0.903127	0.812593
430273	NM_080454	Gja12	Mus musculus gap junction membrane channel protein alpha 12 (Gja12), mRNA.	1.10606	0.781536	1.00114
430279	XM_355323	Ddx31		0.963698	0.992236	0.949921
430280	NM_024210	2310033P09Rik	Mus musculus RIKEN cDNA 2310033P09 gene (2310033P09Rik), mRNA.	1.32951	1.33195	1.13984
430288	NM_011580	Thbs1	Mus musculus thrombospondin 1 (Thbs1), mRNA.	0.831877	1.59517	1.54744
430301	XM_131444	Prpf4	Mus musculus PRP4 pre-mRNA processing factor 4 homolog (yeast) (Prpf4), mRNA.	1.14849	1.26127	1.0388
430309	XM_358372	Ctbp2	Mus musculus C-terminal binding protein 2 (Ctbp2), mRNA.	0.738243	0.991347	1.11697
430315	NM_172265	Eif2b5	Mus musculus eukaryotic translation initiation factor 2B, subunit 5 epsilon (Eif2b5), mRNA.	1.03303	1.07587	0.822568
430338				1.04388	1.96248	1.97402
430369	XM_354652	Haao	Mus musculus 3-hydroxyanthranilate 3,4-dioxygenase (Haao), mRNA.	0.970335	0.536325	0.573914
430402	NM_173018	4732465J09Rik	Mus musculus RIKEN cDNA 4732465J09 gene (4732465J09Rik), mRNA.	0.773084	0.846058	0.689304
430427	BC034507	BC034507	Mus musculus cDNA sequence BC034507 (BC034507), mRNA.	0.878795	0.855962	0.725045
430450	NM_144875	Rab7l1	Mus musculus RAB7, member RAS oncogene family-like 1 (Rab7l1), mRNA.	0.838165	0.715457	0.62926
430451	XM_126866	C330002I19Rik		0.770311	0.68214	0.607681
430452	NM_145614	Dlat	Mus musculus dihydrolipoamide S-acetyltransferase (E2 component of pyruvate dehydrogenase complex) (Dlat), mRNA.	0.848227	0.901212	0.658989
430500	XM_127016	Zfp50	Mus musculus zinc finger protein 50 (Zfp50), mRNA.	0.921071	0.826331	0.803551
430520	NM_007916	Ddx19	Mus musculus DEAD (Asp-Glu-Ala-Asp) box polypeptide 19 (Ddx19), mRNA.	1.46854	1.63615	1.20708
430524	NM_175562	Rab39	Mus musculus RAB39, member RAS oncogene family (Rab39), mRNA.	0.741108	0.553041	0.49181
430537	NM_144859	Pja2	Mus musculus praja 2, RING-H2 motif containing (Pja2), mRNA.	0.771767	0.765409	0.863764
430541	NM_020600	Rps14	Mus musculus ribosomal protein S14 (Rps14), mRNA.	1.11851	1.09693	1.18922
430546	NM_030706	Trim2	Mus musculus tripartite motif protein 2 (Trim2), mRNA.	0.923475	0.842962	0.848302
430551	XM_354716	LOC380804		1.72476	0.789793	1.35394
430575	NM_172294	Sulf1	Mus musculus sulfatase 1 (Sulf1), mRNA.	1.12905	0.652619	0.632
430577	NM_008619	Mov10	Mus musculus Moloney leukemia virus 10 (Mov10), mRNA.	1.51037	1.08751	1.04541
430600	NM_025324	Zfp524		1.03647	0.965032	0.964106
430609	NM_001033818	C130040N14Rik	Mus musculus RIKEN cDNA C130040N14 gene (C130040N14Rik), mRNA.	0.858703	0.994536	1.00835
430626	NM_001039084	Mrpl1	Mus musculus mitochondrial ribosomal protein L1 (Mrpl1), transcript variant 2, mRNA.	1.04564	1.09299	1.03629
430632				1.39344	1.36147	1.60221
430647	NM_007424	Agc1	Mus musculus aggrecan 1 (Agc1), mRNA.	1.23696	1.16145	1.52047
430670	NM_008139	Gnaq	Mus musculus guanine nucleotide binding protein, alpha q polypeptide (Gnaq), mRNA.	0.609408	0.791729	0.797426
430672	NM_013486	Cd2	Mus musculus CD2 antigen (Cd2), mRNA.	0.68464	0.319904	0.281425
430685	NM_031188	Mup1	Mus musculus major urinary protein 1 (Mup1), mRNA.	0.225973	0.19346	0.195709
430687	NM_009794	Capn2	Mus musculus calpain 2 (Capn2), mRNA.	0.80738	0.930227	0.880859
430692	NM_019670	Diap3	Mus musculus diaphanous homolog 3 (Drosophila) (Diap3), mRNA.	1.57711	1.84863	2.27496
430707	NM_133714	2310037I24Rik	Mus musculus RIKEN cDNA 2310037I24 gene (2310037I24Rik), mRNA.	1.02402	0.816207	0.713426
430717	NM_007988	Fasn	Mus musculus fatty acid synthase (Fasn), mRNA.	1.12432	0.998406	0.777634
430731	NM_011849	Nek4	Mus musculus NIMA (never in mitosis gene a)-related expressed kinase 4 (Nek4), mRNA.	1.61847	1.79532	1.6457
430736	NM_172406	Als2cr3	Mus musculus amyotrophic lateral sclerosis 2 (juvenile) chromosome region, candidate 3 homolog(human) (Als2cr3), mRNA.	1.87763	1.91479	2.34875
430746	NM_183155	BC002230	Mus musculus cDNA sequence BC002230 (BC002230), mRNA.	1.00873	0.900497	1.02057
430750	NM_178048	Siat5	Mus musculus sialyltransferase 5 (Siat5), mRNA.	1.35441	1.23376	1.19699
450010	NM_016760	Clta	Mus musculus clathrin, light polypeptide (Lca) (Clta), mRNA.	1.38452	1.24328	1.13143
450019	NM_023635	Rab27a	Mus musculus RAB27A, member RAS oncogene family (Rab27a), mRNA.	0.988403	1.85784	2.83821
450020	NM_172589	Lhfpl2	Mus musculus lipoma HMGIC fusion partner-like 2 (Lhfpl2), mRNA.	0.796279	0.972245	0.984801
450022	NM_013871	Mapk12	Mus musculus mitogen-activated protein kinase 12 (Mapk12), mRNA.	0.901574	0.926344	0.606254
450025	NM_198020	D8Ertd812e	Mus musculus DNA segment, Chr 8, ERATO Doi 812, expressed (D8Ertd812e), mRNA.	1.08905	0.893472	0.823495
450026	XM_283314	A330102K04Rik		4.70827	5.28611	5.56306
450035	NM_025287	Spop	Mus musculus speckle-type POZ protein (Spop), mRNA.	0.764349	0.88397	0.888184
450047	NM_172148	BC028440	Mus musculus cDNA sequence BC028440 (BC028440), mRNA.	0.647648	0.672207	0.707537
450050	XM_358356	D5Ertd689e	Mus musculus DNA segment, Chr 5, ERATO Doi 689, expressed (D5Ertd689e), mRNA.	0.818812	0.733356	0.55989
450059				1.13209	1.54296	1.68526
450066	NM_008288	Hsd11b1	Mus musculus hydroxysteroid 11-beta dehydrogenase 1 (Hsd11b1), mRNA.	0.71858	0.885356	1.11384
450068	XM_133645	1110001A23Rik	Mus musculus RIKEN cDNA 1110001A23 gene (1110001A23Rik), mRNA.	0.754916	0.918759	0.705064
450070	NM_009565	Zfp67	Mus musculus zinc finger protein 67 (Zfp67), mRNA.	1.09425	0.977662	1.10472
450079	NM_008737	Nrp		0.829315	0.731333	0.838601
450086	NM_177291	A630098A13Rik	Mus musculus RIKEN cDNA A630098A13 gene (A630098A13Rik), mRNA.	1.07726	0.956234	1.15289
450088	NM_172287	Spire2		1.12289	1.36755	1.19222
450092	NM_008640	Laptm4a	Mus musculus lysosomal-associated protein transmembrane 4A (Laptm4a), mRNA.	0.710251	0.678728	0.807961
450093	XM_290098	2310039L15Rik	Mus musculus RIKEN cDNA 2310039L15 gene (2310039L15Rik), mRNA.	0.849559	0.7973	0.940901
450100	NM_016861	Pdlim1	Mus musculus PDZ and LIM domain 1 (elfin) (Pdlim1), mRNA.	0.691063	0.798318	0.639945
450102	NM_153527	1700014P03Rik	Mus musculus RIKEN cDNA 1700014P03 gene (1700014P03Rik), mRNA.	0.919012	0.771882	0.773507
450110	NM_016795	Srpk1	Mus musculus serine/arginine-rich protein specific kinase 1 (Srpk1), mRNA.	0.828592	0.81277	0.624482
450112	NM_026407	2610033C09Rik	Mus musculus RIKEN cDNA 2610033C09 gene (2610033C09Rik), mRNA.	1.04655	0.95456	0.887079
450113	BC012872	Haao	Mus musculus 3-hydroxyanthranilate 3,4-dioxygenase (Haao), mRNA.	0.829342	0.60791	0.55467
450114	NM_028121	Adpgk		0.970556	1.17559	1.48787
450133	NM_026654	4930584N22Rik	Mus musculus RIKEN cDNA 4930584N22 gene (4930584N22Rik), mRNA.	0.825916	0.880989	0.75887
450138				0.285086	0.615249	0.969913
450152	NM_146129	F730014I05Rik	Mus musculus RIKEN cDNA F730014I05 gene (F730014I05Rik), mRNA.	1.35012	1.34148	1.43609
450154	NM_011151	Ppm1b	Mus musculus protein phosphatase 1B, magnesium dependent, beta isoform (Ppm1b), mRNA.	1.14455	1.08489	1.08375
450156	XM_127120	Tdrd9		1.40111	1.12775	1.01075
450170	NM_009517	Wig1	Mus musculus wild-type p53-induced gene 1 (Wig1), mRNA.	0.906795	0.834786	0.804268
450176	NM_013866	Zfp385	Mus musculus zinc finger protein 385 (Zfp385), mRNA.	1.11972	1.04373	1.26322
450180	NM_013808	Csrp3	Mus musculus cysteine and glycine-rich protein 3 (Csrp3), mRNA.	1.02385	1.13307	1.04558
450193	NM_011189	Psme1	Mus musculus proteasome (prosome, macropain) 28 subunit, alpha (Psme1), mRNA.	1.37717	1.07876	0.876325
450215	XM_127605	Dlg5	Mus musculus discs, large homolog 5 (Drosophila) (Dlg5), mRNA.	0.578353	0.520865	0.645178
450273	NM_009155	Sepp1	Mus musculus selenoprotein P, plasma, 1 (Sepp1), mRNA.	0.851753	0.919036	1.00309
450280	NM_178761	4930488P06Rik	Mus musculus RIKEN cDNA 4930488P06 gene (4930488P06Rik), mRNA.	0.979998	1.02222	0.754092
450288	NM_009710	Art1	Mus musculus ADP-ribosyltransferase 1 (Art1), mRNA.	0.975593	1.02786	1.11869
450301	NM_178055	Dnajb10	Mus musculus DnaJ (Hsp40) homolog, subfamily B, member 10 (Dnajb10), mRNA.	1.53963	1.95661	1.85511
450309	NM_027093	2310003L22Rik	Mus musculus RIKEN cDNA 2310003L22 gene (2310003L22Rik), mRNA.	0.940113	0.704006	0.631279
450324	NM_146412	Olfr464	Mus musculus olfactory receptor 464 (Olfr464), mRNA.	0.991259	0.910506	0.98836
450332	NM_010709	Lgtn	Mus musculus ligatin (Lgtn), mRNA.	1.42965	1.58684	1.08756
450333	NM_013735	Trp53bp1	Mus musculus transformation related protein 53 binding protein 1 (Trp53bp1), mRNA.	0.953755	0.982469	0.980872
450338	NM_007472	Aqp1	Mus musculus aquaporin 1 (Aqp1), mRNA.	1.39999	1.54814	1.55867
450347	NM_007403	Adam8	Mus musculus a disintegrin and metalloprotease domain 8 (Adam8), mRNA.	1.07448	0.946493	1.80415
450377	NM_028057	Nqo3a2		1.26779	1.3417	1.45532
450402	NM_199308	Mast3		0.58773	0.489571	0.530329
450403	NM_013864	Ndrg2		0.578373	0.487475	0.695227
450433	NM_009005	Rab7	Mus musculus RAB7, member RAS oncogene family (Rab7), mRNA.	0.771599	0.7912	0.904416
450435	NM_172705	Phf13	Mus musculus PHD finger protein 13 (Phf13), mRNA.	0.983409	0.804463	0.904147
450440	XM_287460	C530008M17Rik	Mus musculus RIKEN cDNA C530008M17 gene (C530008M17Rik), mRNA.	1.31228	1.48053	1.58059
450450	NM_009031	Rbbp7	Mus musculus retinoblastoma binding protein 7 (Rbbp7), mRNA.	0.743863	0.853679	0.765007
450458	NM_053267	Sepm	Mus musculus selenoprotein M (Sepm), mRNA.	0.79945	0.962842	1.01839
450465	NM_025841	Kdelr2	Mus musculus KDEL (Lys-Asp-Glu-Leu) endoplasmic reticulum protein retention receptor 2 (Kdelr2), mRNA.	1.02335	1.32034	1.30922
450471	NM_010924	Nnmt	Mus musculus nicotinamide N-methyltransferase (Nnmt), mRNA.	1.01375	1.0677	1.12713
450494	NM_026670	Zmym1	Mus musculus zinc finger, MYM domain containing 1 (Zmym1), mRNA.	1.00066	0.985047	0.919449
450497	NM_029804	Hnrpm	Mus musculus heterogeneous nuclear ribonucleoprotein M (Hnrpm), mRNA.	1.13512	1.1434	1.0651
450500	XM_127591	2310021P13Rik		0.817232	0.589907	0.822407
450504	NM_023739	Nfx1	Mus musculus nuclear transcription factor, X-box binding 1 (Nfx1), mRNA.	1.05228	0.938614	0.943933
450519	NM_028456	Rwdd3	Mus musculus RWD domain containing 3 (Rwdd3), mRNA.	0.948113	1.04686	1.09555
450524				2.90589	1.92172	3.1318
450537	NM_029572	Txndc4	Mus musculus thioredoxin domain containing 4 (endoplasmic reticulum) (Txndc4), mRNA.	1.63438	1.5622	1.13551
450538	NM_133847	Tm9sf4		0.840232	0.815588	0.839226
450546	NM_010592	Jund1	Mus musculus Jun proto-oncogene related gene d1 (Jund1), mRNA.	1.23094	1.41549	2.00139
450592	NM_009909	Il8rb	Mus musculus interleukin 8 receptor, beta (Il8rb), mRNA.	0.64466	0.934337	2.26681
450600	NM_133671	U2af2	Mus musculus U2 small nuclear ribonucleoprotein auxiliary factor (U2AF) 2 (U2af2), mRNA.	1.31439	1.43086	1.3804
450601	NM_027829	9030607L17Rik	Mus musculus RIKEN cDNA 9030607L17 gene (9030607L17Rik), mRNA.	0.887688	0.75369	0.740667
450605	NM_177583	4632417K02	Mus musculus hypothetical protein 4632417K02 (4632417K02), mRNA.	0.617545	0.754735	0.811312
450609	NM_172659	Slc2a6	Mus musculus solute carrier family 2 (facilitated glucose transporter), member 6 (Slc2a6), mRNA.	0.964526	0.891454	0.850151
450619	NM_025859	Arl1	Mus musculus ADP-ribosylation factor-like 1 (Arl1), mRNA.	0.876535	1.01537	0.846604
450647	NM_013701	Ugt1a2		1.10518	1.17761	1.27575
450670	NM_170592	2610205E22Rik	Mus musculus RIKEN cDNA 2610205E22 gene (2610205E22Rik), mRNA.	0.9643	1.06147	0.895597
450671	XM_147935	Prickle1	Mus musculus prickle like 1 (Drosophila) (Prickle1), mRNA.	0.600055	0.889223	0.779473
450672	NM_145463	9430059P22Rik	Mus musculus RIKEN cDNA 9430059P22 gene (9430059P22Rik), mRNA.	0.714725	0.599647	0.641667
450674	NM_053186	Cnnm3	Mus musculus cyclin M3 (Cnnm3), mRNA.	0.869159	0.914737	0.859205
450685	NM_133755	Tubgcp2	Mus musculus tubulin, gamma complex associated protein 2 (Tubgcp2), mRNA.	1.546	1.45097	1.49523
450687				1.31752	2.81074	2.5839
450717	NM_028064	Slc39a4	Mus musculus solute carrier family 39 (zinc transporter), member 4 (Slc39a4), mRNA.	0.90159	0.826121	0.804856
450731	NM_033603	Amn	Mus musculus amnionless (Amn), mRNA.	0.881471	0.793088	0.717695
450735	NM_009496	Vamp1	Mus musculus vesicle-associated membrane protein 1 (Vamp1), mRNA.	0.591393	0.328367	0.28515
450736	NM_009661	Alox15b	Mus musculus arachidonate 15-lipoxygenase, second type (Alox15b), mRNA.	1.18375	1.13223	1.21743
450750	NM_009087	Rpo1-3	Mus musculus RNA polymerase 1-3 (Rpo1-3), mRNA.	0.964581	0.902927	0.684136
460020	NM_020031	Pfdn5	Mus musculus prefoldin 5 (Pfdn5), mRNA.	0.871221	0.672438	0.69183
460022	NM_001013811	LOC434197	Mus musculus similar to hypothetical protein FLJ39743 (LOC434197), mRNA.	0.719188	0.494957	0.445467
460035	NM_009736	Bag1	Mus musculus Bcl2-associated athanogene 1 (Bag1), mRNA.	0.989024	1.03358	0.915093
460037	NM_175469	6330549D23Rik	Mus musculus RIKEN cDNA 6330549D23 gene (6330549D23Rik), mRNA.	0.923448	0.945548	0.968951
460040	NM_011486	Stat3	Mus musculus signal transducer and activator of transcription 3 (Stat3), mRNA.	0.923611	0.947416	1.13199
460047	NM_133737	Lancl2	Mus musculus LanC (bacterial lantibiotic synthetase component C)-like 2 (Lancl2), mRNA.	1.19566	1.3728	1.29262
460048	NM_177876	BC026744	Mus musculus cDNA sequence BC026744 (BC026744), mRNA.	0.870425	0.581347	0.640889
460050	NM_009746	Bcl7c	Mus musculus B-cell CLL/lymphoma 7C (Bcl7c), mRNA.	1.3895	1.47903	1.31873
460053	NM_010017	Dag1	Mus musculus dystroglycan 1 (Dag1), mRNA.	0.70435	0.621191	0.656238
460064	NM_029554	0610040J01Rik	Mus musculus RIKEN cDNA 0610040J01 gene (0610040J01Rik), mRNA.	0.441734	1.15357	1.55016
460068	NM_133939	Lsm8	Mus musculus LSM8 homolog, U6 small nuclear RNA associated (S. cerevisiae) (Lsm8), mRNA.	1.20414	1.26972	0.9791
460079	NM_207225	4932408F19Rik	Mus musculus RIKEN cDNA 4932408F19 gene (4932408F19Rik), mRNA.	0.849221	0.811029	1.22769
460086	XM_358343	Sulf2		0.643797	0.529236	0.546914
460091	NM_011780	Adam23	Mus musculus a disintegrin and metalloprotease domain 23 (Adam23), mRNA.	0.78049	0.550875	0.411497
460092	NM_025405	1110033J19Rik	Mus musculus RIKEN cDNA 1110033J19 gene (1110033J19Rik), mRNA.	0.892567	0.848443	0.91723
460095	NM_024192	Cuedc2	Mus musculus CUE domain containing 2 (Cuedc2), mRNA.	1.04732	1.53188	1.58705
460102	NM_019870	Ard1	Mus musculus N-acetyltransferase ARD1 homolog (S. cerevisiae) (Ard1), mRNA.	1.25105	1.30113	0.961767
460110	NM_026159	0610039N19Rik	Mus musculus RIKEN cDNA 0610039N19 gene (0610039N19Rik), mRNA.	0.753224	0.760937	0.881625
460112	NM_007382	Acadm	Mus musculus acetyl-Coenzyme A dehydrogenase, medium chain (Acadm), mRNA.	0.818152	0.749248	0.779195
460132	NM_173388	BC042513	Mus musculus cDNA sequence BC042513 (BC042513), mRNA.	0.796997	0.894451	0.965029
460133	NM_028752	0610039P13Rik	Mus musculus RIKEN cDNA 0610039P13 gene (0610039P13Rik), mRNA.	0.985281	0.631293	0.653481
460138	NM_026037	2810049G06Rik		1.28227	1.77247	1.65548
460139	NM_175402	1810017N16Rik	Mus musculus RIKEN cDNA 1810017N16 gene (1810017N16Rik), mRNA.	0.966385	1.1705	1.07418
460142	NM_025785	Fbxo25	Mus musculus F-box only protein 25 (Fbxo25), mRNA.	1.10918	0.758482	0.747238
460162	XM_148033	1500002B03Rik	Mus musculus RIKEN cDNA 1500002B03 gene (1500002B03Rik), mRNA.	0.992926	1.02477	0.961453
460164	NM_011793	Banf1	Mus musculus barrier to autointegration factor 1 (Banf1), mRNA.	0.91447	1.11752	1.01924
460168	XM_131380	Rusc2		0.789644	0.845019	0.859688
460176	XM_126634	1110012N22Rik	Mus musculus RIKEN cDNA 1110012N22 gene (1110012N22Rik), mRNA.	0.915183	1.13398	1.23008
460253	NM_146141	1110013G13Rik	Mus musculus RIKEN cDNA 1110013G13 gene (1110013G13Rik), mRNA.	0.926939	0.981096	0.822477
460270	NM_025824	Bzw1	Mus musculus basic leucine zipper and W2 domains 1 (Bzw1), mRNA.	1.21123	1.13742	1.02938
460279	NM_175104	2810012G03Rik	Mus musculus RIKEN cDNA 2810012G03 gene (2810012G03Rik), mRNA.	1.01084	1.05638	1.06467
460288	XM_354717	Igh-VS107	Mus musculus immunoglobulin heavy chain (S107 family) (Igh-VS107), mRNA.	0.566353	0.484866	0.669395
460301	NM_080446	Helb	Mus musculus helicase (DNA) B (Helb), mRNA.	0.849005	0.911158	0.915533
460324	NM_146165	Jtv1	Mus musculus JTV1 gene (Jtv1), mRNA.	0.803109	0.927131	0.684333
460332	NM_029573	Idh3a	Mus musculus isocitrate dehydrogenase 3 (NAD+) alpha (Idh3a), mRNA.	0.884823	0.87602	0.646805
460333	NM_027911	1300006N24Rik	Mus musculus RIKEN cDNA 1300006N24 gene (1300006N24Rik), mRNA.	0.957561	0.969944	0.749253
460347	NM_001037754	Baiap2	Mus musculus brain-specific angiogenesis inhibitor 1-associated protein 2 (Baiap2), transcript variant 3, mRNA.	1.03118	0.979829	1.16027
460372	NM_027115	2310009E07Rik	Mus musculus RIKEN cDNA 2310009E07 gene (2310009E07Rik), mRNA.	0.838163	0.69267	0.794354
460373	NM_172401	1110057K04Rik	Mus musculus RIKEN cDNA 1110057K04 gene (1110057K04Rik), mRNA.	0.973659	0.859643	0.78569
460398	NM_026872	Ubap2	Mus musculus ubiquitin-associated protein 2 (Ubap2), mRNA.	0.910832	0.991689	0.717815
460400	NM_029420	2410170E21Rik	Mus musculus RIKEN cDNA 2410170E21 gene (2410170E21Rik), mRNA.	0.773531	0.603898	0.787912
460402	NM_177895	A530021J07	Mus musculus hypothetical protein A530021J07 (A530021J07), mRNA.	0.480026	0.345944	0.298343
460411		5830435C13Rik	Mus musculus RIKEN cDNA 5830435C13 gene (5830435C13Rik), mRNA.	0.899069	0.693769	0.763786
460438	NM_134125	Trip10	Mus musculus thyroid hormone receptor interactor 10 (Trip10), mRNA.	0.768432	0.860581	0.766139
460450	NM_008687	Nfib	Mus musculus nuclear factor I/B (Nfib), mRNA.	0.644177	0.64752	0.530411
460471	NM_030054	Mscp	Mus musculus mitochondrial solute carrier protein (Mscp), mRNA.	2.10523	2.28435	2.86997
460477	NM_009762	Smyd1	Mus musculus SET and MYND domain containing 1 (Smyd1), mRNA.	1.15114	1.12749	1.0965
460500	NM_011107	Pla2g1b	Mus musculus phospholipase A2, group IB, pancreas (Pla2g1b), mRNA.	0.313106	0.568669	0.0173278
460519	NM_019402	Pabpn1	Mus musculus poly(A) binding protein, nuclear 1 (Pabpn1), mRNA.	1.01827	1.00769	0.913396
460520	NM_026203	Ahi1	Mus musculus Abelson helper integration site (Ahi1), mRNA.	1.23178	1.78435	1.79948
460524	NM_007631	Ccnd1	Mus musculus cyclin D1 (Ccnd1), mRNA.	0.967356	0.523809	0.422806
460541	NM_026246	Mrpl49	Mus musculus mitochondrial ribosomal protein L49 (Mrpl49), mRNA.	1.1831	1.06798	0.864288
460576	NM_008409	Itm2a	Mus musculus integral membrane protein 2A (Itm2a), mRNA.	0.525182	0.328956	0.283245
460577	NM_172304	Tex10	Mus musculus testis expressed gene 10 (Tex10), mRNA.	0.766266	0.73509	0.642864
460593	NM_138301	Trpm2	Mus musculus transient receptor potential cation channel, subfamily M, member 2 (Trpm2), mRNA.	0.870757	0.912873	0.85661
460601	NM_176842	1810034M08Rik	Mus musculus RIKEN cDNA 1810034M08 gene (1810034M08Rik), mRNA.	0.884925	0.803954	0.763778
460603	NM_016962	Spg4	Mus musculus spastic paraplegia 4 homolog (human) (Spg4), mRNA.	1.11479	0.959381	0.901628
460615	NM_177263	Zhx3	Mus musculus zinc fingers and homeoboxes 3 (Zhx3), mRNA.	0.922436	1.01601	0.970458
460670	XM_130877	Gmps	Mus musculus guanine monphosphate synthetase (Gmps), mRNA.	0.998459	1.21637	0.910922
460672	NM_025337	Akr7a5	Mus musculus aldo-keto reductase family 7, member A5 (aflatoxin aldehyde reductase) (Akr7a5), mRNA.	0.687805	0.689373	0.615208
460706	NM_011520	Sdc3	Mus musculus syndecan 3 (Sdc3), mRNA.	1.39904	1.03784	0.901212
460717	XM_131192	Sec24b		0.909138	0.765056	0.683381
460722	NM_026218	Fgfr1op2	Mus musculus FGFR1 oncogene partner 2 (Fgfr1op2), mRNA.	1.11723	1.33323	1.10954
460725	XM_359275	Sept5	Mus musculus septin 5 (Sept5), mRNA.	0.970713	1.53216	2.57535
460731	NM_028091	Osgepl1	Mus musculus O-sialoglycoprotein endopeptidase-like 1 (Osgepl1), mRNA.	1.17475	1.30454	0.922624
460735	NM_172660	D2Wsu81e	Mus musculus DNA segment, Chr 2, Wayne State University 81, expressed (D2Wsu81e), mRNA.	1.09226	1.15621	1.05064
460736	NM_010890	Nedd4	Mus musculus neural precursor cell expressed, developmentally down-regulted gene 4 (Nedd4), mRNA.	0.780625	0.927403	0.929701
460739	NM_148929	Slc9a8	Mus musculus solute carrier family 9 (sodium/hydrogen exchanger), member 8 (Slc9a8), transcript variant 1, mRNA.	0.968593	0.783686	0.790296
460746	NM_013755	Gyg1	Mus musculus glycogenin 1 (Gyg1), mRNA.	1.08069	1.32745	1.7192
510010	NM_017472	Snx3	Mus musculus sorting nexin 3 (Snx3), mRNA.	1.17575	1.41716	1.1591
510017	NM_133685	1700093E07Rik	Mus musculus RIKEN cDNA 1700093E07 gene (1700093E07Rik), mRNA.	0.790482	1.31232	2.03699
510020	NM_207625	Acsl4	Mus musculus acyl-CoA synthetase long-chain family member 4 (Acsl4), transcript variant 2, mRNA.	1.03721	0.867707	1.02683
510022	NM_198683	Cugbp1	Mus musculus CUG triplet repeat, RNA binding protein 1 (Cugbp1), transcript variant 2, mRNA.	0.905738	1.06565	0.969449
510037	NM_172395	Spec1	Mus musculus small protein effector 1 of Cdc42 (Spec1), mRNA.	0.744061	0.622306	0.656459
510039	NM_145537	9530090G24Rik	Mus musculus RIKEN cDNA 9530090G24 gene (9530090G24Rik), mRNA.	1.76253	1.58667	1.7198
510040	NM_177338	F830020C16Rik	Mus musculus RIKEN cDNA F830020C16 gene (F830020C16Rik), mRNA.	1.10156	1.0556	1.00852
510041	NM_011116	Pld3	Mus musculus phospholipase D3 (Pld3), mRNA.	0.879923	0.657034	0.744951
510044	NM_009672	Anp32a	Mus musculus acidic (leucine-rich) nuclear phosphoprotein 32 family, member A (Anp32a), mRNA.	1.10181	1.59473	1.40315
510048	XM_181351	4933424M23Rik		1.05332	1.23426	1.10955
510059	NM_008418	Kcna3	Mus musculus potassium voltage-gated channel, shaker-related subfamily, member 3 (Kcna3), mRNA.	0.979676	0.814435	0.940733
510064	XM_149712	2210010N04Rik	Mus musculus RIKEN cDNA 2210010N04 gene (2210010N04Rik), mRNA.	0.718375	0.470161	0.524331
510079	NM_007712	Clk2	Mus musculus CDC-like kinase 2 (Clk2), mRNA.	0.773509	0.735991	0.792841
510082	NM_030597	Lsm2	Mus musculus LSM2 homolog, U6 small nuclear RNA associated (S. cerevisiae) (Lsm2), mRNA.	1.41922	1.63614	1.34082
510091	NM_146141	1110013G13Rik	Mus musculus RIKEN cDNA 1110013G13 gene (1110013G13Rik), mRNA.	0.820545	0.862505	0.779673
510102	NM_011604	Tlr6	Mus musculus toll-like receptor 6 (Tlr6), mRNA.	0.804307	0.695391	0.918039
510110	NM_025417	Commd4	Mus musculus COMM domain containing 4 (Commd4), mRNA.	0.844825	0.767957	0.605527
510112	NM_175113	3300001M20Rik	Mus musculus RIKEN cDNA 3300001M20 gene (3300001M20Rik), mRNA.	1.07573	1.01444	0.985285
510133	NM_028833	Iqce		0.868742	0.760697	0.77729
510136	NM_018757	Nme6	Mus musculus expressed in non-metastatic cells 6, protein (Nme6), mRNA.	1.11265	1.28288	1.01434
510139	NM_013765	Rps26	Mus musculus ribosomal protein S26 (Rps26), mRNA.	1.11332	1.09948	1.01931
510142	NM_010887	Ndufs4	Mus musculus NADH dehydrogenase (ubiquinone) Fe-S protein 4 (Ndufs4), mRNA.	1.02636	0.997411	0.871144
510152	NM_019734	Asah1	Mus musculus N-acylsphingosine amidohydrolase 1 (Asah1), mRNA.	0.733432	0.768412	0.899855
510154	NM_027931	2610024N01Rik	Mus musculus RIKEN cDNA 2610024N01 gene (2610024N01Rik), mRNA.	0.939999	1.02476	0.759984
510156	XM_139298	Prkaa1		1.06181	1.14044	1.0298
510162	NM_198110	BC020354	Mus musculus cDNA sequence BC020354 (BC020354), mRNA.	0.86958	0.832354	0.856834
510167	NM_025770	Apg10l	Mus musculus autophagy 10-like (S. cerevisiae) (Apg10l), mRNA.	0.862585	0.791559	0.871668
510195	NM_173876	Clcn3	Mus musculus chloride channel 3 (Clcn3), transcript variant a, mRNA.	1.37227	1.59383	1.69119
510204	NM_027326	Mllt3	Mus musculus myeloid/lymphoid or mixed lineage-leukemia translocation to 3 homolog (Drosophila) (Mllt3), mRNA.	1.03134	0.932914	0.86826
510239	NM_177171	D930036F22Rik	Mus musculus RIKEN cDNA D930036F22 gene (D930036F22Rik), mRNA.	0.824984	0.953741	0.893837
510270	NM_198037	B430218L07Rik	Mus musculus RIKEN cDNA B430218L07 gene (B430218L07Rik), mRNA.	1.12704	1.33005	1.20484
510278	NM_023158	Cxcl16	Mus musculus chemokine (C-X-C motif) ligand 16 (Cxcl16), mRNA.	0.888492	0.59017	0.602719
510280	NM_026999	2810407K09Rik	Mus musculus RIKEN cDNA 2810407K09 gene (2810407K09Rik), mRNA.	0.922888	0.827795	1.01325
510300	NM_175033	LOC280621	Mus musculus similar to selenoprotein W (LOC280621), mRNA.	0.791455	0.963488	0.955164
510315	NM_009086	Rpo1-2	Mus musculus RNA polymerase 1-2 (Rpo1-2), mRNA.	0.725542	0.710288	0.56006
510324	NM_013490	Chka	Mus musculus choline kinase alpha (Chka), mRNA.	1.31211	1.29325	1.26141
510332	NM_007833	Dcn	Mus musculus decorin (Dcn), mRNA.	1.15135	0.562086	0.707657
510333	NM_175190	2900010J23Rik	Mus musculus RIKEN cDNA 2900010J23 gene (2900010J23Rik), mRNA.	1.41448	1.52775	1.35254
510341	NM_025555	2410004B18Rik	Mus musculus RIKEN cDNA 2410004B18 gene (2410004B18Rik), mRNA.	1.11848	1.01006	1.06381
510347	XM_357633	LOC384415	Mus musculus similar to immunoglobulin light chain variable region (LOC384415), mRNA.	1.27226	0.542595	0.73799
510364	NM_019453	Mefv	Mus musculus Mediterranean fever (Mefv), mRNA.	0.739618	1.17363	1.3896
510368	NM_054070	Afg3l1	Mus musculus AFG3(ATPase family gene 3)-like 1 (yeast) (Afg3l1), mRNA.	1.14511	1.08539	0.901866
510369	NM_008467	Kpna4	Mus musculus karyopherin (importin) alpha 4 (Kpna4), mRNA.	1.09167	1.15865	1.08215
510372	NM_178045	Rassf4	Mus musculus Ras association (RalGDS/AF-6) domain family 4 (Rassf4), mRNA.	0.862923	0.996456	1.0892
510373	NM_207302	Zranb1		0.899475	0.885759	0.989576
510398	NM_013750	Phlda3	Mus musculus pleckstrin homology-like domain, family A, member 3 (Phlda3), mRNA.	1.17301	1.19738	0.944631
510400	NM_198429	Nfatc1	Mus musculus nuclear factor of activated T-cells, cytoplasmic, calcineurin-dependent 1 (Nfatc1), mRNA.	0.645645	0.49839	0.524208
510403	NM_138676	Shkbp1	Mus musculus Sh3kbp1 binding protein 1 (Shkbp1), mRNA.	1.01948	0.952753	0.990946
510408	NM_177209	B130006D01Rik	Mus musculus RIKEN cDNA B130006D01 gene (B130006D01Rik), mRNA.	0.827708	0.956294	0.795137
510427	NM_028245	Zfp131	Mus musculus zinc finger protein 131 (Zfp131), mRNA.	0.885186	0.862069	0.839084
510433	NM_133804	Hspa5bp1	Mus musculus solute carrier family 15, member 3 (Slc15a3), mRNA.	0.94768	0.824862	0.825015
510441	NM_016741	Scarb1	Mus musculus scavenger receptor class B, member 1 (Scarb1), mRNA.	0.998467	1.0138	1.02915
510451	NM_030249	BC003236	Mus musculus cDNA sequence BC003236 (BC003236), mRNA.	0.75818	0.745314	0.654606
510452	NM_031183	Sp6	Mus musculus trans-acting transcription factor 6 (Sp6), mRNA.	0.829183	0.86648	0.872228
510471	NM_008607	Mmp13	Mus musculus matrix metalloproteinase 13 (Mmp13), mRNA.	2.28222	0.857716	0.736522
510484	NM_145630	Pdk3	Mus musculus pyruvate dehydrogenase kinase, isoenzyme 3 (Pdk3), mRNA.	1.41446	1.48891	1.23769
510487	NM_031393	Sytl1	Mus musculus synaptotagmin-like 1 (Sytl1), mRNA.	1.0109	1.30573	1.7316
510497	NM_144877	5630401D24Rik	Mus musculus RIKEN cDNA 5630401D24 gene (5630401D24Rik), mRNA.	0.920115	1.36274	0.918522
510524	NM_027122	2310010G13Rik	Mus musculus RIKEN cDNA 2310010G13 gene (2310010G13Rik), mRNA.	0.968364	0.871205	0.951813
510528	NM_148922	Mdm1	Mus musculus transformed mouse 3T3 cell double minute 1 (Mdm1), mRNA.	1.01465	1.07714	1.24227
510546	XM_131950	3200001K10Rik	Mus musculus RIKEN cDNA 3200001K10 gene (3200001K10Rik), mRNA.	1.10987	0.952813	0.846751
510551	NM_008108	Gdf3	Mus musculus growth differentiation factor 3 (Gdf3), mRNA.	0.923588	1.7774	0.983844
510575	XM_140491	5430411K18Rik	Mus musculus RIKEN cDNA 5430411K18 gene (5430411K18Rik), mRNA.	1.35222	1.37678	1.19702
510576	NM_144897	Apoa1bp	Mus musculus apolipoprotein A-I binding protein (Apoa1bp), mRNA.	0.848489	0.835547	0.679305
510577	XM_147265	Comt	Mus musculus catechol-O-methyltransferase (Comt), mRNA.	1.24117	1.42023	1.14672
510593	NM_145495	Rin1	Mus musculus Ras and Rab interactor 1 (Rin1), mRNA.	0.869801	0.913725	0.867592
510632	NM_133345	Ing4	Mus musculus inhibitor of growth family, member 4 (Ing4), mRNA.	0.775129	0.812714	0.729634
510706	XM_147531	4930527B16Rik	Mus musculus RIKEN cDNA 4930527B16 gene (4930527B16Rik), mRNA.	0.885778	0.821297	0.891397
510717	NM_024277	Rps27a	Mus musculus ribosomal protein S27a (Rps27a), mRNA.	0.970577	0.973726	1.01557
510722	NM_013647	Rps16	Mus musculus ribosomal protein S16 (Rps16), mRNA.	1.17011	1.10753	1.02156
510725	NM_025564	2010012C16Rik	Mus musculus RIKEN cDNA 2010012C16 gene (2010012C16Rik), mRNA.	1.11037	1.13245	0.88892
510735	NM_026067	3110010F15Rik	Mus musculus RIKEN cDNA 3110010F15 gene (3110010F15Rik), mRNA.	0.904199	0.848994	0.849966
510736	NM_175087	Aqp6	Mus musculus aquaporin 6 (Aqp6), mRNA.	0.909058	0.920124	1.00956
510739	XM_147333	BC017612		1.07915	0.783498	0.731617
520017	NM_011479	Sptlc2	Mus musculus serine palmitoyltransferase, long chain base subunit 2 (Sptlc2), mRNA.	0.758973	0.705895	0.696943
520019	NM_009113	S100a13	Mus musculus S100 calcium binding protein A13 (S100a13), mRNA.	0.85182	0.777036	0.971826
520020	NM_008517	Lta4h	Mus musculus leukotriene A4 hydrolase (Lta4h), mRNA.	1.04535	1.55014	1.56281
520021	NM_013685	Tcf4	Mus musculus transcription factor 4 (Tcf4), mRNA.	0.803196	0.616355	0.5035
520035	NM_008064	Gaa	Mus musculus glucosidase, alpha, acid (Gaa), mRNA.	0.846817	0.864161	0.738825
520037	NM_027665	Adam30	Mus musculus a disintegrin and metalloproteinase domain 30 (Adam30), mRNA.	0.926929	0.930992	1.27336
520041	XM_147357	Tuba6	Mus musculus tubulin, alpha 6 (Tuba6), mRNA.	1.37098	1.42312	1.47655
520044	NM_021789	Trappc4	Mus musculus trafficking protein particle complex 4 (Trappc4), mRNA.	0.94571	0.905028	0.764594
520047	NM_025538	2310045B01Rik	Mus musculus RIKEN cDNA 2310045B01 gene (2310045B01Rik), mRNA.	0.808138	0.835274	0.610517
520053	NM_025407	Uqcrc1	Mus musculus ubiquinol-cytochrome c reductase core protein 1 (Uqcrc1), mRNA.	1.24097	1.32611	1.23062
520059	NM_011866	Pde10a	Mus musculus phosphodiesterase 10A (Pde10a), mRNA.	0.998925	1.38047	1.22158
520066	NM_199304	Zfp341		0.968184	1.08905	0.845792
520068	NM_134122	Nrm	Mus musculus nurim (nuclear envelope membrane protein) (Nrm), mRNA.	0.65243	0.649109	0.656862
520075		Ubg		1.41404	1.20559	1.15318
520082	NM_010178	Fusip1	Mus musculus FUS interacting protein (serine-arginine rich) 1 (Fusip1), mRNA.	0.990927	1.13773	1.04266
520091	NM_029357	2010005A06Rik	Mus musculus RIKEN cDNA 2010005A06 gene (2010005A06Rik), mRNA.	0.875189	0.880446	0.851056
520097	XM_355911	Pace4	Mus musculus paired basic amino acid cleaving system 4 (Pace4), mRNA.	0.803582	0.809446	0.784601
520102	NM_178403	C330017I15Rik	Mus musculus RIKEN cDNA C330017I15 gene (C330017I15Rik), mRNA.	0.826329	0.764721	0.610158
520113	NM_011758	Zfp39	Mus musculus zinc finger protein 39 (Zfp39), mRNA.	1.13447	1.44778	1.08612
520114	NM_145142	Chst10	Mus musculus carbohydrate sulfotransferase 10 (Chst10), mRNA.	0.857626	0.351363	0.405811
520128	NM_028846	Usp20	Mus musculus ubiquitin specific protease 20 (Usp20), mRNA.	0.788662	0.721738	0.640498
520129	NM_023402	Mylc2b		0.917344	0.781844	0.932388
520139	NM_024266	Rps25	Mus musculus ribosomal protein S25 (Rps25), mRNA.	1.06948	1.01009	0.969962
520156	XM_354675	Arid4a		0.792194	0.754126	0.828431
520170	NM_025826	Acadsb	Mus musculus acyl-Coenzyme A dehydrogenase, short/branched chain (Acadsb), mRNA.	0.802188	0.934447	1.12201
520180	NM_134079	Adk	Mus musculus adenosine kinase (Adk), mRNA.	1.2606	1.38511	1.25959
520181	NM_029568	Mfap4	Mus musculus microfibrillar-associated protein 4 (Mfap4), mRNA.	1.08643	0.763638	0.747257
520193	XM_148115	8430422M09Rik	Mus musculus RIKEN cDNA 8430422M09 gene (8430422M09Rik), mRNA.	1.10038	1.20695	1.29036
520195	NM_007905	Phc1	Mus musculus polyhomeotic-like 1 (Drosophila) (Phc1), mRNA.	0.598582	0.504645	0.448243
520204	NM_025915	2600017H02Rik	Mus musculus RIKEN cDNA 2600017H02 gene (2600017H02Rik), mRNA.	1.07034	1.04348	1.13358
520278	XM_356604	LOC382646	Mus musculus similar to Ig delta chain C region, membrane-bound form - mouse (LOC382646), mRNA.	0.626892	0.263823	0.290252
520300	NM_009798	Capzb	Mus musculus capping protein (actin filament) muscle Z-line, beta (Capzb), mRNA.	0.95114	0.817198	0.868328
520309	NM_009970	Csf2ra	Mus musculus colony stimulating factor 2 receptor, alpha, low-affinity (granulocyte-macrophage) (Csf2ra), mRNA.	0.837089	1.25886	1.94774
520315	NM_134189	Galnt10	Mus musculus UDP-N-acetyl-alpha-D-galactosamine:polypeptide N-acetylgalactosaminyltransferase 10 (Galnt10), mRNA.	0.977938	1.08913	1.04424
520326	NM_013608	Naca	Mus musculus nascent polypeptide-associated complex alpha polypeptide (Naca), mRNA.	1.07696	0.982798	0.747072
520332	NM_021555	Brp16	Mus musculus brain protein 16 (Brp16), mRNA.	0.924291	0.814369	0.718673
520341	NM_198164	2700084L06Rik	Mus musculus RIKEN cDNA 2700084L06 gene (2700084L06Rik), mRNA.	0.787265	0.668979	0.758863
520348	NM_178932	Aoc2	Mus musculus amine oxidase, copper containing 2 (retina-specific) (Aoc2), mRNA.	1.50082	1.16173	1.49972
520369	NM_080560	Ube2n	Mus musculus ubiquitin-conjugating enzyme E2N (Ube2n), mRNA.	0.792691	0.779891	0.692825
520373	NM_023644	Mccc1	Mus musculus methylcrotonoyl-Coenzyme A carboxylase 1 (alpha) (Mccc1), mRNA.	1.05767	1.02658	0.96047
520377	NM_021499	Wdr8	Mus musculus WD repeat domain 8 (Wdr8), mRNA.	1.18798	1.07099	0.955394
520390	XM_134227	Arrdc2		0.898006	0.901678	0.83033
520397	NM_020003	0610031J06Rik	Mus musculus RIKEN cDNA 0610031J06 gene (0610031J06Rik), mRNA.	1.10074	0.936246	0.900899
520398	NM_028339	Txndc1	Mus musculus thioredoxin domain containing 1 (Txndc1), mRNA.	1.14151	1.14376	1.02586
520400	NM_024261	1700052N19Rik	Mus musculus RIKEN cDNA 1700052N19 gene (1700052N19Rik), mRNA.	0.856945	0.937971	0.929309
520402	NM_008945	Psmb4	Mus musculus proteasome (prosome, macropain) subunit, beta type 4 (Psmb4), mRNA.	1.15323	1.24471	1.13315
520403	NM_175225	4930485D02Rik	Mus musculus RIKEN cDNA 4930485D02 gene (4930485D02Rik), mRNA.	1.11672	0.964197	0.875216
520411	NM_008048	Igfbp7	Mus musculus insulin-like growth factor binding protein 7 (Igfbp7), mRNA.	1.12642	0.825506	0.818218
520427	NM_008636	Mtf1	Mus musculus metal response element binding transcription factor 1 (Mtf1), mRNA.	0.931409	1.0774	0.92666
520438	NM_146090	Zadh2		0.74006	0.758455	0.659744
520450	NM_133708	Gmppa	Mus musculus GDP-mannose pyrophosphorylase A (Gmppa), mRNA.	1.14318	1.21493	1.1028
520451	XM_133801	Gga2	Mus musculus golgi associated, gamma adaptin ear containing, ARF binding protein 2 (Gga2), mRNA.	0.674327	0.532648	0.427225
520463	NM_013917	Pttg1	Mus musculus pituitary tumor-transforming 1 (Pttg1), mRNA.	1.33844	0.942746	0.934765
520471	NM_019390	Lmna	Mus musculus lamin A (Lmna), mRNA.	1.99071	2.40996	1.87616
520494	NM_016883	Psmd10	Mus musculus proteasome (prosome, macropain) 26S subunit, non-ATPase, 10 (Psmd10), mRNA.	0.960231	0.930752	0.766603
520519	NM_028773	1200013B08Rik	Mus musculus RIKEN cDNA 1200013B08 gene (1200013B08Rik), mRNA.	1.01491	0.673907	0.638503
520524	NM_026859	Maf1	Mus musculus MAF1 homolog (yeast) (Maf1), mRNA.	0.841178	0.821337	0.791425
520538	XM_284543	Exosc7		0.705992	0.769907	0.563684
520541	NM_173014	A330042H22	Mus musculus hypothetical protein A330042H22 (A330042H22), mRNA.	0.687678	0.61356	0.90208
520546	NM_028082	Cnot2	Mus musculus CCR4-NOT transcription complex, subunit 2 (Cnot2), mRNA.	0.723239	0.664556	0.599748
520564	NM_001037752	Defb27	Mus musculus beta-defensin 27 (Defb27), mRNA.	0.99741	1.12628	1.15134
520577	XM_147526	Cyfip2	Mus musculus cytoplasmic FMR1 interacting protein 2 (Cyfip2), mRNA.	1.133	1.00907	1.23243
520593	NM_016692	Incenp	Mus musculus inner centromere protein (Incenp), mRNA.	1.72822	1.66973	1.90425
520601	NM_009000	Rab24		0.631486	0.680738	0.869216
520603	NM_019781	Pex14	Mus musculus peroxisomal biogenesis factor 14 (Pex14), mRNA.	0.699146	0.7206	0.645403
520609	NM_029438	Smurf1		0.983704	1.10576	1.05865
520619	NM_007550	Blm	Mus musculus Bloom syndrome homolog (human) (Blm), mRNA.	1.82832	2.25188	2.02767
520687	NM_175179	2810002O09Rik	Mus musculus RIKEN cDNA 2810002O09 gene (2810002O09Rik), mRNA.	0.786913	0.85292	0.905661
520706	NM_010559	Il6ra	Mus musculus interleukin 6 receptor, alpha (Il6ra), mRNA.	0.709583	0.637416	0.862635
520711	XM_203577	2310079P12Rik	Mus musculus RIKEN cDNA 2310079P12 gene (2310079P12Rik), mRNA.	0.990521	0.875052	0.938688
520731	NM_178759	Timd4		0.896597	0.561664	0.49152
520735	NM_009416	Tpm2	Mus musculus tropomyosin 2, beta (Tpm2), mRNA.	0.687489	0.63404	0.64552
520736	NM_020263	Cacna2d2	Mus musculus calcium channel, voltage-dependent, alpha 2/delta subunit 2 (Cacna2d2), mRNA.	0.878534	0.854912	1.0604
520739	NM_197981	5930416I19Rik	Mus musculus RIKEN cDNA 5930416I19 gene (5930416I19Rik), mRNA.	1.17565	1.30682	1.09505
520750	NM_019823	Cyp2d22	Mus musculus cytochrome P450, family 2, subfamily d, polypeptide 22 (Cyp2d22), mRNA.	0.431811	0.44653	0.575724
540008	NM_153160	2810055E05Rik	Mus musculus RIKEN cDNA 2810055E05 gene (2810055E05Rik), mRNA.	0.823056	0.93525	0.871572
540010	NM_177149	D930030O05Rik	Mus musculus RIKEN cDNA D930030O05 gene (D930030O05Rik), mRNA.	0.96816	1.08288	1.87112
540014	NM_009387	Tk1	Mus musculus thymidine kinase 1 (Tk1), mRNA.	1.87478	2.04982	1.82914
540020	NM_007760	Crat	Mus musculus carnitine acetyltransferase (Crat), mRNA.	1.32115	1.5788	1.34239
540021	NM_013935	Ptpla	Mus musculus protein tyrosine phosphatase-like (proline instead of catalytic arginine), member a (Ptpla), mRNA.	0.975914	1.48657	1.27218
540041	XM_355444	1700021C14Rik	Mus musculus RIKEN cDNA 1700021C14 gene (1700021C14Rik), mRNA.	0.697457	0.636794	0.58418
540048	NM_028411	2900055D14Rik	Mus musculus RIKEN cDNA 2900055D14 gene (2900055D14Rik), mRNA.	1.34112	1.67181	1.93382
540059	NM_012000	Cln8	Mus musculus ceroid-lipofuscinosis, neuronal 8 (Cln8), mRNA.	1.15974	1.08602	1.18625
540075	NM_009870	Cdk4	Mus musculus cyclin-dependent kinase 4 (Cdk4), mRNA.	0.979306	1.07404	0.818725
540079	NM_026772	Cdc42ep2	Mus musculus CDC42 effector protein (Rho GTPase binding) 2 (Cdc42ep2), mRNA.	0.844648	0.866483	0.669576
540086	NM_053208	Egln2	Mus musculus EGL nine homolog 2 (C. elegans) (Egln2), mRNA.	1.01507	0.892123	0.930408
540088	NM_146211	Glt25d1		0.90329	0.853454	0.753574
540092	NM_028132	Pgm2	Mus musculus phosphoglucomutase 2 (Pgm2), mRNA.	0.865184	0.821453	1.00407
540093	NM_172479	Slc38a5		1.48814	1.73066	1.43987
540102	NM_145149	Rasgrp4	Mus musculus RAS guanyl releasing protein 4 (Rasgrp4), mRNA.	1.05615	1.48164	2.90521
540110	NM_177312	6330408A02Rik	Mus musculus RIKEN cDNA 6330408A02 gene (6330408A02Rik), mRNA.	0.755097	0.796245	0.858891
540131	NM_010459	Hoxb4	Mus musculus homeo box B4 (Hoxb4), mRNA.	0.841782	0.99374	1.08988
540132	NM_028199	Plxdc1	Mus musculus plexin domain containing 1 (Plxdc1), mRNA.	0.814297	0.923956	0.842006
540138	NM_029841	2510039O18Rik	Mus musculus RIKEN cDNA 2510039O18 gene (2510039O18Rik), mRNA.	0.991373	0.983948	0.982872
540139	NM_019562	Uchl5	Mus musculus ubiquitin carboxyl-terminal esterase L5 (Uchl5), mRNA.	1.03311	1.04755	0.983412
540148				0.560399	0.231038	0.198996
540156	XM_355594	2610524B01Rik	Mus musculus RIKEN cDNA 2610524B01 gene (2610524B01Rik), mRNA.	1.03287	0.969802	0.873136
540176	NM_023121	Gngt2	Mus musculus guanine nucleotide binding protein (G protein), gamma transducing activity polypeptide 2 (Gngt2), mRNA.	0.818383	0.517386	0.492664
540181	NM_008567	Mcm6	Mus musculus minichromosome maintenance deficient 6 (MIS5 homolog, S. pombe) (S. cerevisiae) (Mcm6), mRNA.	1.40479	1.62976	1.22743
540193	XM_355022	2810458H16Rik	Mus musculus RIKEN cDNA 2810458H16 gene (2810458H16Rik), mRNA.	0.917749	1.14697	0.883787
540242	NM_030037	Mospd3	Mus musculus motile sperm domain containing 3 (Mospd3), mRNA.	1.27403	1.48595	1.50418
540278	NM_146161	Arhgap24	Mus musculus Rho GTPase activating protein 24 (Arhgap24), mRNA.	0.645307	0.432638	0.464211
540279	NM_025605	2400001E08Rik	Mus musculus RIKEN cDNA 2400001E08 gene (2400001E08Rik), mRNA.	1.52098	1.61182	1.54693
540280	NM_009680	Ap3b1	Mus musculus adaptor-related protein complex 3, beta 1 subunit (Ap3b1), mRNA.	0.940202	0.961588	0.855226
540286	NM_148948	Dicer1	Mus musculus Dicer1, Dcr-1 homolog (Drosophila) (Dicer1), mRNA.	0.932801	0.905471	0.960919
540292	NM_172605	Tdrd3	Mus musculus tudor domain containing 3 (Tdrd3), mRNA.	1.02563	1.25695	0.945974
540315	XM_133474	AI480556	Mus musculus expressed sequence AI480556 (AI480556), mRNA.	1.94177	2.18175	2.01518
540347	NM_183261	2700033K02Rik	Mus musculus RIKEN cDNA 2700033K02 gene (2700033K02Rik), mRNA.	0.691013	0.522243	0.683719
540358	NM_024284	Hagh	Mus musculus hydroxyacyl glutathione hydrolase (Hagh), mRNA.	1.59875	1.51266	2.00005
540364	NM_011010	Omp	Mus musculus olfactory marker protein (Omp), mRNA.	1.0896	0.973045	0.855324
540373	NM_009055	Rfx1	Mus musculus regulatory factor X, 1 (influences HLA class II expression) (Rfx1), mRNA.	0.662172	0.713745	0.896386
540397	NM_008450	Kns2	Mus musculus kinesin 2 (Kns2), mRNA.	0.951265	1.00984	0.945078
540398	NM_145610	Ppan	Mus musculus peter pan homolog (Drosophila) (Ppan), mRNA.	0.943732	1.07276	0.741336
540402	NM_010369	Gypa	Mus musculus glycophorin A (Gypa), mRNA.	1.79353	2.25885	2.4525
540408	XM_133915	1190003J15Rik	Mus musculus RIKEN cDNA 1190003J15 gene (1190003J15Rik), mRNA.	0.631866	0.773351	0.621394
540411	NM_019479	Hes6	Mus musculus hairy and enhancer of split 6 (Drosophila) (Hes6), mRNA.	0.728926	0.56678	0.55681
540433	XM_130428	2310043D08Rik		1.19341	1.59315	1.5225
540441	NM_009204	Slc2a4	Mus musculus solute carrier family 2 (facilitated glucose transporter), member 4 (Slc2a4), mRNA.	1.74506	2.16152	2.29483
540471	NM_027151	Dctn2	Mus musculus dynactin 2 (Dctn2), mRNA.	1.11528	1.18359	1.08622
540484	NM_054072	Pcdha1	Mus musculus protocadherin alpha 1 (Pcdha1), mRNA.	0.762987	0.759848	0.807761
540494	NM_009387	Tk1	Mus musculus thymidine kinase 1 (Tk1), mRNA.	1.82645	2.01897	1.68263
540504	NM_010448	Hnrpab	Mus musculus heterogeneous nuclear ribonucleoprotein A/B (Hnrpab), mRNA.	1.01377	1.21563	0.948623
540519	NM_145391	LOC213233	Mus musculus similar to hypothetical protein FLJ10143 (LOC213233), mRNA.	1.04686	1.11845	1.07875
540520	NM_026231	4933434L15Rik	Mus musculus RIKEN cDNA 4933434L15 gene (4933434L15Rik), mRNA.	1.00912	1.1221	0.924062
540528	NM_145441	Ubxd4	Mus musculus UBX domain containing 4 (Ubxd4), mRNA.	1.02992	0.945283	0.797123
540551	NM_058214	Recql4	Mus musculus RecQ protein-like 4 (Recql4), mRNA.	1.40748	1.75217	1.31305
540563	NM_030704	Hspb8	Mus musculus heat shock 27kDa protein 8 (Hspb8), mRNA.	0.744017	0.717497	0.759481
540576	NM_172742	BB128963	Mus musculus expressed sequence BB128963 (BB128963), mRNA.	1.07144	0.986322	0.963504
540592	XM_142951	LOC245281	Mus musculus similar to immunoglobulin kappa-chain (LOC245281), mRNA.	3.30888	2.57816	4.009
540593	XM_123850	Api5	Mus musculus apoptosis inhibitor 5 (Api5), mRNA.	1.00172	1.1747	1.01759
540603	NM_008504	Gzmm	Mus musculus granzyme M (lymphocyte met-ase 1) (Gzmm), mRNA.	2.01852	0.934824	0.863895
540609	NM_145542	Ahcyl1	Mus musculus S-adenosylhomocysteine hydrolase-like 1 (Ahcyl1), mRNA.	0.784382	0.783751	0.732981
540619	NM_145959	D15Ertd621e		1.16609	1.13892	0.910739
540670	NM_025595	Mrpl51	Mus musculus mitochondrial ribosomal protein L51 (Mrpl51), mRNA.	1.2558	1.35765	1.1293
540687	NM_011721	Wrn	Mus musculus Werner syndrome homolog (human) (Wrn), mRNA.	0.991122	1.14581	0.999856
540717		Sif1		1.20722	1.06396	1.09769
540731	NM_181586	Sirt6	Mus musculus sirtuin 6 (silent mating type information regulation 2, homolog) 6 (S. cerevisiae) (Sirt6), mRNA.	1.0948	0.869071	1.05455
580008	NM_033568	D11Moh34	Mus musculus DNA segment, Chr 11, KL Mohlke 34 (D11Moh34), mRNA.	1.34039	1.33969	0.940692
580010	NM_020584	Terf2ip	Mus musculus telomeric repeat binding factor 2, interacting protein (Terf2ip), mRNA.	1.02272	0.784948	0.672788
580014	NM_009689	Birc5	Mus musculus baculoviral IAP repeat-containing 5 (Birc5), mRNA.	1.80047	2.04234	1.81198
580017	NM_026439	2610001E17Rik	Mus musculus RIKEN cDNA 2610001E17 gene (2610001E17Rik), mRNA.	0.769354	0.607122	0.726403
580019	NM_170777	1110011K10Rik	Mus musculus RIKEN cDNA 1110011K10 gene (1110011K10Rik), mRNA.	1.22448	1.18841	0.99075
580040	NM_009389	Tle3	Mus musculus transducin-like enhancer of split 3, homolog of Drosophila E(spl) (Tle3), mRNA.	0.974269	0.730608	0.84024
580050	XM_355872	Psmc4	Mus musculus proteasome (prosome, macropain) 26S subunit, ATPase, 4 (Psmc4), mRNA.	1.18972	1.15134	1.0368
580059	NM_011995	Pclo	Mus musculus piccolo (presynaptic cytomatrix protein) (Pclo), mRNA.	0.896872	1.0473	1.13266
580064	NM_025571	Magmas	Mus musculus mitochondria-associated protein involved in granulocyte-macrophage colony-stimulating factor signal transduction (Magmas), mRNA.	1.0043	0.976377	0.80867
580079	NM_030116	Mrpl9	Mus musculus mitochondrial ribosomal protein L9 (Mrpl9), mRNA.	0.874676	0.692039	0.730053
580088	NM_145140	Abcc10	Mus musculus ATP-binding cassette, sub-family C (CFTR/MRP), member 10 (Abcc10), transcript variant mrp7A, mRNA.	0.812815	0.856552	0.27322
580092	NM_206856	Tacc2	Mus musculus transforming, acidic coiled-coil containing protein 2 (Tacc2), transcript variant 1, mRNA.	0.681025	0.76657	0.960025
580093	NM_009095	Rps5	Mus musculus ribosomal protein S5 (Rps5), mRNA.	0.944475	0.918585	0.947364
580095	NM_007436	Aldh3a1	Mus musculus aldehyde dehydrogenase family 3, subfamily A1 (Aldh3a1), mRNA.	1.0192	0.742995	0.679396
580100	NM_009091	Rps15	Mus musculus ribosomal protein S15 (Rps15), mRNA.	1.15174	0.967541	0.785365
580110	NM_178608	D6Ertd253e	Mus musculus DNA segment, Chr 6, ERATO Doi 253, expressed (D6Ertd253e), mRNA.	0.7729	1.20562	1.35933
580121	NM_011764	Zfp90	Mus musculus zinc finger protein 90 (Zfp90), mRNA.	0.916685	0.712139	0.748399
580128	NM_007929	Emp2	Mus musculus epithelial membrane protein 2 (Emp2), mRNA.	0.792338	0.530244	0.644079
580131	NM_013730	Slamf1	Mus musculus signaling lymphocytic activation molecule family member 1 (Slamf1), mRNA.	1.14295	0.987496	0.823283
580136	NM_028754	0610037L13Rik	Mus musculus RIKEN cDNA 0610037L13 gene (0610037L13Rik), mRNA.	0.927546	0.933297	0.737186
580138	NM_009669	Amy2	Mus musculus amylase 2, pancreatic (Amy2), mRNA.	0.954744	0.997116	0.01
580139	NM_008408	Itm1	Mus musculus intergral membrane protein 1 (Itm1), mRNA.	1.03393	1.23538	0.715354
580142	NM_016802	Rhoa	Mus musculus ras homolog gene family, member A (Rhoa), mRNA.	0.841746	0.781699	0.752388
580152	NM_011791	Ash2l	Mus musculus ash2 (absent, small, or homeotic)-like (Drosophila) (Ash2l), mRNA.	1.17457	1.17595	1.0158
580161	NM_011952	Mapk3	Mus musculus mitogen activated protein kinase 3 (Mapk3), mRNA.	1.0284	1.1734	1.31832
580162	NM_009684	Apaf1	Mus musculus apoptotic protease activating factor 1 (Apaf1), mRNA.	1.00986	1.00291	1.24098
580181	NM_011937	Gnpda1	Mus musculus glucosamine-6-phosphate deaminase 1 (Gnpda1), mRNA.	1.04348	0.82716	0.759129
580193	NM_146119	9130404D14Rik	Mus musculus RIKEN cDNA 9130404D14 gene (9130404D14Rik), mRNA.	0.485988	0.757904	0.777006
580215	NM_172415	2810441C07Rik	Mus musculus RIKEN cDNA 2810441C07 gene (2810441C07Rik), mRNA.	0.9656	1.20226	1.27369
580253	XM_358312	Erbb2ip	Mus musculus Erbb2 interacting protein (Erbb2ip), mRNA.	0.873068	0.923909	0.812711
580280	NM_016738	Rpl13	Mus musculus ribosomal protein L13 (Rpl13), mRNA.	1.05521	1.07288	1.02923
580286	NM_011278	Rnf4	Mus musculus ring finger protein 4 (Rnf4), mRNA.	0.909864	0.792036	0.750813
580309	NM_029834	Ppp1r12c	Mus musculus protein phosphatase 1, regulatory (inhibitor) subunit 12C (Ppp1r12c), mRNA.	0.875691	1.10346	1.10123
580324	NM_009093	Rps29	Mus musculus ribosomal protein S29 (Rps29), mRNA.	0.987183	0.937419	0.977293
580332	NM_001001892	H2-K1		1.32059	0.934305	0.664708
580338	NM_013599	Mmp9	Mus musculus matrix metalloproteinase 9 (Mmp9), mRNA.	0.892578	4.12612	9.73477
580364	NM_026235	5430431G03Rik	Mus musculus RIKEN cDNA 5430431G03 gene (5430431G03Rik), mRNA.	0.489823	0.386819	0.435889
580390	NM_008690	Nfkbie	Mus musculus nuclear factor of kappa light polypeptide gene enhancer in B-cells inhibitor, epsilon (Nfkbie), mRNA.	0.726567	0.375391	0.315328
580397	XM_134948	2410076I21Rik	Mus musculus RIKEN cDNA 2410076I21 gene (2410076I21Rik), mRNA.	1.46855	1.40586	1.34079
580400	NM_011716	Wfs1	Mus musculus Wolfram syndrome 1 homolog (human) (Wfs1), mRNA.	1.04079	1.09373	0.925636
580433	NM_029934	5730589L02Rik	Mus musculus RIKEN cDNA 5730589L02 gene (5730589L02Rik), mRNA.	0.790561	0.792758	1.09278
580438	NM_175126	Zcchc3		0.9022	0.988415	0.874963
580446	NM_011250	Rbl2	Mus musculus retinoblastoma-like 2 (Rbl2), mRNA.	0.86159	0.695714	0.654892
580463	NM_020625	Zfp297	Mus musculus zinc finger protein 297 (Zfp297), mRNA.	0.907726	0.932941	0.986333
580471	NM_020508	Brd4	Mus musculus bromodomain containing 4 (Brd4), mRNA.	1.07742	1.06104	1.09026
580484	XM_109575	ORF61		1.42497	1.11368	1.17591
580494	NM_023731	D19Ertd678e	Mus musculus DNA segment, Chr 19, ERATO Doi 678, expressed (D19Ertd678e), mRNA.	1.08742	1.19071	0.978465
580519	NM_028024	Nkiras2	Mus musculus NFKB inhibitor interacting Ras-like protein 2 (Nkiras2), mRNA.	1.20461	1.13553	1.24874
580524	NM_178694	C230075L19Rik	Mus musculus RIKEN cDNA C230075L19 gene (C230075L19Rik), mRNA.	0.568288	0.415498	0.427372
580577	NM_026880	Pink1	Mus musculus PTEN induced putative kinase 1 (Pink1), mRNA.	0.984125	1.05041	1.26864
580603	NM_133998	1810008A18Rik	Mus musculus RIKEN cDNA 1810008A18 gene (1810008A18Rik), mRNA.	0.848791	0.743659	0.62233
580619	NM_053170	Trim33	Mus musculus tripartite motif protein 33 (Trim33), mRNA.	0.721332	0.610405	0.519953
580671	NM_026037	2810049G06Rik	Mus musculus RIKEN cDNA 2810049G06 gene (2810049G06Rik), mRNA.	1.00679	1.30084	1.04873
580687	NM_019780	Vps29	Mus musculus vacuolar protein sorting 29 (S. pombe) (Vps29), mRNA.	1.04017	1.05946	0.810595
580707	NM_018772	Bri3	Mus musculus brain protein I3 (Bri3), mRNA.	0.696628	0.585724	0.552174
580717	NM_016911	Srpx	Mus musculus sushi-repeat-containing protein (Srpx), mRNA.	0.679682	0.490167	0.574134
580725	XM_110660	AI427122	Mus musculus expressed sequence AI427122 (AI427122), mRNA.	1.10721	2.37388	1.88039
580731	NM_018868	Nol5	Mus musculus nucleolar protein 5 (Nol5), mRNA.	0.802603	0.931242	0.621493
580746	NM_175449	A630077B13Rik	Mus musculus RIKEN cDNA A630077B13 gene (A630077B13Rik), mRNA.	1.2388	0.751631	0.521243
610010	NM_025433	1500016H10Rik	Mus musculus RIKEN cDNA 1500016H10 gene (1500016H10Rik), mRNA.	1.25365	1.17438	1.24245
610014	NM_138755	Bhc80	Mus musculus BRAF35/HDAC2 complex (Bhc80), mRNA.	0.889566	0.810714	0.960452
610017	NM_024236	Qdpr	Mus musculus quininoid dihydropteridine reductase (Qdpr), mRNA.	0.907524	0.955985	0.813807
610020	XM_284241	Tnfrsf7	Mus musculus tumor necrosis factor receptor superfamily, member 7 (Tnfrsf7), mRNA.	0.760742	0.342872	0.400228
610025	NM_177874	F830003B07	Mus musculus hypothetical protein F830003B07 (F830003B07), mRNA.	1.62371	1.4031	1.1919
610035	NM_172783	Phka2	Mus musculus phosphorylase kinase alpha 2 (Phka2), mRNA.	1.10511	1.37922	1.20944
610040	NM_008387	Ins2	Mus musculus insulin II (Ins2), mRNA.	1.76702	1.6531	1.02824
610053	NM_144839	Ube2e2		0.675049	0.414772	0.430392
610056	NM_018862	Agpat1	Mus musculus 1-acylglycerol-3-phosphate O-acyltransferase 1 (lysophosphatidic acid acyltransferase, alpha) (Agpat1), mRNA.	0.975274	1.06774	1.13891
610070	NM_013896	Timm10	Mus musculus translocase of inner mitochondrial membrane 10 homolog (yeast) (Timm10), mRNA.	0.791354	0.858379	0.580758
610079	NM_198894	Abr	Mus musculus active BCR-related gene (Abr), transcript variant 1, mRNA.	0.839318	0.840036	1.03998
610082	NM_008116	Ggt1	Mus musculus gamma-glutamyltransferase 1 (Ggt1), mRNA.	0.638436	0.766686	0.717545
610086	NM_024221	Pdhb	Mus musculus pyruvate dehydrogenase (lipoamide) beta (Pdhb), mRNA.	0.881973	0.97722	0.818813
610088	NM_028315	2810028N01Rik	Mus musculus RIKEN cDNA 2810028N01 gene (2810028N01Rik), mRNA.	1.18835	1.20788	0.989979
610095	NM_013792	Naglu	Mus musculus alpha-N-acetylglucosaminidase (Sanfilippo disease IIIB) (Naglu), mRNA.	0.773693	0.664995	0.680099
610102	NM_138313	Bmf	Mus musculus Bcl2 modifying factor (Bmf), mRNA.	0.669729	0.510307	0.783768
610112	NM_181858	Cd59b	Mus musculus CD59b antigen (Cd59b), mRNA.	1.04151	1.28828	1.20634
610113	XM_110209	Vps52	Mus musculus vacuolar protein sorting 52 (yeast) (Vps52), mRNA.	1.38201	1.26609	1.28695
610131	NM_011893	Sh3bp2	Mus musculus SH3-domain binding protein 2 (Sh3bp2), mRNA.	0.809016	0.548027	0.573761
610133	NM_013674	Irf4	Mus musculus interferon regulatory factor 4 (Irf4), mRNA.	1.10752	0.765074	0.785959
610136	NM_008287	Hrsp12	Mus musculus heat-responsive protein 12 (Hrsp12), mRNA.	0.706592	1.06991	0.766873
610139	NM_016681	Chek2	Mus musculus CHK2 checkpoint homolog (S. pombe) (Chek2), mRNA.	1.08484	1.15772	1.07518
610142	NM_025939	Paics	Mus musculus phosphoribosylaminoimidazole carboxylase, phosphoribosylaminoribosylaminoimidazole, succinocarboxamide synthetase (Paics), mRNA.	1.37459	1.57245	1.33868
610148	NM_019975	1600020H07Rik	Mus musculus RIKEN cDNA 1600020H07 gene (1600020H07Rik), mRNA.	0.993627	0.967361	0.925361
610154	NM_015827	Copb2	Mus musculus coatomer protein complex, subunit beta 2 (beta prime) (Copb2), mRNA.	1.07596	1.03414	0.937856
610156	NM_009269	Sptlc1	Mus musculus serine palmitoyltransferase, long chain base subunit 1 (Sptlc1), mRNA.	0.833341	0.723301	0.767815
610161	NM_008320	Icsbp1	Mus musculus interferon consensus sequence binding protein 1 (Icsbp1), mRNA.	1.185	0.724993	0.6617
610162	NM_026246	Mrpl49	Mus musculus mitochondrial ribosomal protein L49 (Mrpl49), mRNA.	0.99326	0.888099	0.702018
610164	NM_008677	Ncf4	Mus musculus neutrophil cytosolic factor 4 (Ncf4), mRNA.	0.572197	0.637594	0.954412
610167	NM_026877	Aspscr1	Mus musculus alveolar soft part sarcoma chromosome region, candidate 1 (human) (Aspscr1), transcript variant 1, mRNA.	1.46615	1.36644	1.41943
610168	NM_025948	2700023B17Rik	Mus musculus RIKEN cDNA 2700023B17 gene (2700023B17Rik), mRNA.	0.802737	0.757743	0.62068
610180	NM_001037155	Hsn2	Mus musculus hereditary sensory neuropathy, type II (Hsn2), mRNA.	0.971062	1.0169	1.06274
610181	NM_133355	Grid2ip	Mus musculus glutamate receptor, ionotropic, delta 2 (Grid2) interacting protein 1 (Grid2ip), mRNA.	0.975916	0.962931	0.793331
610195	NM_028270	Aldh1b1	Mus musculus aldehyde dehydrogenase 1 family, member B1 (Aldh1b1), mRNA.	1.12356	1.18625	1.12023
610204	NM_026693	Gabarapl2	Mus musculus GABA(A) receptor-associated protein like 2 (Gabarapl2), mRNA.	1.07699	1.03848	1.35649
610242	NM_007753	Cpa3	Mus musculus carboxypeptidase A3, mast cell (Cpa3), mRNA.	1.1097	3.87174	3.29973
610270	NM_010330	Emb	Mus musculus embigin (Emb), mRNA.	0.705312	1.43103	2.31928
610278	NM_133649	Slc12a6	Mus musculus solute carrier family 12, member 6 (Slc12a6), mRNA.	0.621796	0.48633	0.604013
610301	NM_009929	Col18a1	Mus musculus procollagen, type XVIII, alpha 1 (Col18a1), mRNA.	0.721925	0.732592	0.611375
610324	NM_033561	Wbscr1	Mus musculus Williams-Beuren syndrome chromosome region 1 homolog (human) (Wbscr1), mRNA.	1.31958	1.34615	1.10692
610338	XM_132843	3632431M01Rik	Mus musculus RIKEN cDNA 3632431M01 gene (3632431M01Rik), mRNA.	1.03149	1.04163	1.27293
610341	NM_010017	Dag1	Mus musculus dystroglycan 1 (Dag1), mRNA.	0.649801	0.580545	0.655962
610347	NM_008488	Arhgef1	Mus musculus Rho guanine nucleotide exchange factor (GEF) 1 (Arhgef1), mRNA.	1.14758	0.96597	0.97608
610348	NM_027315	Ube2q		0.842684	0.798264	0.647428
610373	NM_022332	St7	Mus musculus suppression of tumorigenicity 7 (St7), mRNA.	1.72567	1.9001	2.16374
610390	NM_021322	Wdr4	Mus musculus WD repeat domain 4 (Wdr4), mRNA.	1.00162	0.997813	0.778593
610403	NM_010318	Gng5	Mus musculus guanine nucleotide binding protein (G protein), gamma 5 subunit (Gng5), mRNA.	0.988002	0.95617	1.02863
610408	NM_173445	E430018M08Rik	Mus musculus RIKEN cDNA E430018M08 gene (E430018M08Rik), mRNA.	0.862212	0.894429	0.797981
610411	NM_026015	2610510L01Rik	Mus musculus RIKEN cDNA 2610510L01 gene (2610510L01Rik), mRNA.	1.15356	0.988635	0.868613
610427	NM_009657	Aldoc	Mus musculus aldolase 3, C isoform (Aldoc), mRNA.	1.09359	0.899872	0.835914
610441	NM_025578	Mrps25	Mus musculus mitochondrial ribosomal protein S25 (Mrps25), mRNA.	1.2316	1.22441	0.85027
610446	NM_153820	Arhgap15	Mus musculus Rho GTPase activating protein 15 (Arhgap15), mRNA.	1.04595	0.694633	0.812478
610519	NM_027805	8430411H09Rik	Mus musculus RIKEN cDNA 8430411H09 gene (8430411H09Rik), mRNA.	1.07747	1.22774	1.02766
610524	NM_007961	Etv6	Mus musculus ets variant gene 6 (TEL oncogene) (Etv6), mRNA.	0.803702	0.874375	0.819277
610528	NM_026110	1810007M14Rik	Mus musculus RIKEN cDNA 1810007M14 gene (1810007M14Rik), mRNA.	0.964982	0.821251	0.797184
610551	NM_134150	Otub1	Mus musculus OTU domain, ubiquitin aldehyde binding 1 (Otub1), mRNA.	1.10287	1.01404	0.958888
610576	NM_030198	2700085M18Rik	Mus musculus RIKEN cDNA 2700085M18 gene (2700085M18Rik), mRNA.	1.60174	1.519	1.22285
610577	NM_010511	Ifngr1		0.657755	0.725628	0.895729
610593	NM_183019	9330140K16Rik	Mus musculus RIKEN cDNA 9330140K16 gene (9330140K16Rik), mRNA.	0.705454	0.6357	1.02202
610600	XM_354694	Serpina3g	Mus musculus serine (or cysteine) proteinase inhibitor, clade A, member 3G (Serpina3g), mRNA.	1.43846	1.09919	0.938697
610632	NM_053072	Fgd6	Mus musculus FYVE, RhoGEF and PH domain containing 6 (Fgd6), mRNA.	1.10712	1.15469	1.1438
610685	NM_011947	Map3k3	Mus musculus mitogen activated protein kinase kinase kinase 3 (Map3k3), mRNA.	0.79522	0.666577	0.9435
610717	NM_177318	E430039K05Rik	Mus musculus RIKEN cDNA E430039K05 gene (E430039K05Rik), mRNA.	0.908612	0.905243	0.913981
610725	NM_008014	Ppm1g	Mus musculus protein phosphatase 1G (formerly 2C), magnesium-dependent, gamma isoform (Ppm1g), mRNA.	1.12865	1.25457	1.02354
610768	NM_001024622	Pcnp	Mus musculus PEST-containing nuclear protein (Pcnp), mRNA.	0.843787	0.827931	0.740036
620048	NM_025319	0610009B22Rik	Mus musculus RIKEN cDNA 0610009B22 gene (0610009B22Rik), mRNA.	0.989731	1.07893	0.904077
620167	NM_026169	1200004M23Rik	Mus musculus RIKEN cDNA 1200004M23 gene (1200004M23Rik), mRNA.	0.951284	0.785055	0.836596
620296	NM_001033193	AI427138	Mus musculus expressed sequence AI427138 (AI427138), mRNA.	1.45454	1.10011	0.899215
620750	NM_001033406	Mcc	Mus musculus mutated in colorectal cancers (Mcc), mRNA.	0.67232	0.580564	0.565995
630014	NM_024442	Cyp4f16	Mus musculus cytochrome P450, family 4, subfamily f, polypeptide 16 (Cyp4f16), mRNA.	0.90283	0.691796	0.850787
630017	NM_011794	Bpnt1	Mus musculus bisphosphate 3-nucleotidase 1 (Bpnt1), mRNA.	0.673447	0.601771	0.579067
630025	NM_172603	Phf11	Mus musculus PHD finger protein 11 (Phf11), mRNA.	2.44577	0.555808	0.338236
630037	NM_027351	Ppil3	Mus musculus peptidylprolyl isomerase (cyclophilin)-like 3 (Ppil3), mRNA.	0.793164	0.780621	0.559948
630039	NM_013726	AA545217	Mus musculus expressed sequence AA545217 (AA545217), mRNA.	1.57259	1.72117	1.51751
630040	NM_013853	Abcf2	Mus musculus ATP-binding cassette, sub-family F (GCN20), member 2 (Abcf2), mRNA.	1.11867	1.33507	0.991835
630041	XM_149430	1110019J04Rik	Mus musculus RIKEN cDNA 1110019J04 gene (1110019J04Rik), mRNA.	0.868553	0.912539	0.701506
630047	NM_008842	Pim1	Mus musculus proviral integration site 1 (Pim1), mRNA.	1.27577	2.40352	2.8667
630056	NM_198163	Rab35		1.00089	0.931919	0.733297
630072	NM_019797	Trip4	Mus musculus thyroid hormone receptor interactor 4 (Trip4), mRNA.	0.905873	0.810682	1.0585
630075	XM_132614	0610030E20Rik	Mus musculus RIKEN cDNA 0610030E20 gene (0610030E20Rik), mRNA.	0.75852	0.753844	0.806745
630082	NM_013735	Trp53bp1	Mus musculus transformation related protein 53 binding protein 1 (Trp53bp1), mRNA.	0.791161	0.749703	0.728486
630088	NM_025505	Blzf1	Mus musculus basic leucine zipper nuclear factor 1 (Blzf1), mRNA.	1.02115	0.944125	0.980586
630091	NM_028439	3110009E18Rik	Mus musculus RIKEN cDNA 3110009E18 gene (3110009E18Rik), mRNA.	0.62007	0.607362	0.463008
630097	NM_178597	Camk2g	Mus musculus calcium/calmodulin -dependent protein kinase II gamma (Camk2g), mRNA.	0.978498	0.793589	1.16639
630110	NM_011125	Pltp	Mus musculus phospholipid transfer protein (Pltp), mRNA.	1.29472	1.21027	1.17986
630112	NM_011514	Suv39h1	Mus musculus suppressor of variegation 3-9 homolog 1 (Drosophila) (Suv39h1), mRNA.	1.38133	1.60189	1.33608
630114	NM_001033210	AI427122	Mus musculus expressed sequence AI427122 (AI427122), mRNA.	0.922855	1.38817	1.4228
630128	NM_011269	Rhag	Mus musculus Rhesus blood group-associated A glycoprotein (Rhag), mRNA.	1.54038	1.92567	1.81748
630142	NM_026545	Psmd8	Mus musculus proteasome (prosome, macropain) 26S subunit, non-ATPase, 8 (Psmd8), mRNA.	1.32468	1.25101	1.13891
630152	NM_008713	Nos3	Mus musculus nitric oxide synthase 3, endothelial cell (Nos3), mRNA.	0.804419	0.840972	0.934545
630170	NM_028868	Cxxc1	Mus musculus CXXC finger 1 (PHD domain) (Cxxc1), mRNA.	0.817822	0.870327	0.926107
630181	NM_144516	Zmynd11		0.497551	0.424978	0.461028
630193	NM_011955	Nubp1	Mus musculus nucleotide binding protein 1 (Nubp1), mRNA.	1.0351	0.99393	0.719386
630204	NM_011436	Sorl1	Mus musculus sortilin-related receptor, LDLR class A repeats-containing (Sorl1), mRNA.	0.646588	0.579292	0.797086
630239	NM_010904	Nefh	Mus musculus neurofilament, heavy polypeptide (Nefh), mRNA.	0.814015	0.765668	0.839715
630253	NM_019699	Fads2	Mus musculus fatty acid desaturase 2 (Fads2), mRNA.	0.840842	1.12182	1.24132
630280	NM_178269	2610019I03Rik	Mus musculus RIKEN cDNA 2610019I03 gene (2610019I03Rik), transcript variant 1, mRNA.	1.69407	2.01229	1.63036
630315	NM_198620	Gm440		0.94148	0.563933	0.659489
630332	NM_144901	D3Jfr1	Mus musculus DNA segment, Chr 3, MJeffers 1 (D3Jfr1), mRNA.	0.921812	0.896026	0.796518
630347	NM_183148	C79267	Mus musculus expressed sequence C79267 (C79267), mRNA.	0.843608	0.695993	0.772674
630348	NM_010915	Ngfa	Mus musculus nerve growth factor, alpha (Ngfa), mRNA.	0.402979	0.758902	0.0208657
630369	NM_145141	BB219290	Mus musculus expressed sequence BB219290 (BB219290), mRNA.	0.655935	0.303141	0.231055
630398	NM_026476	2610101N10Rik	Mus musculus RIKEN cDNA 2610101N10 gene (2610101N10Rik), mRNA.	0.923595	0.973184	0.813988
630427	NM_177128	6820449I09Rik		1.11355	0.826349	0.695115
630433	NM_018804	Syt11	Mus musculus synaptotagmin 11 (Syt11), mRNA.	0.803956	0.580551	0.613332
630441	NM_010309	Gnas	Mus musculus GNAS (guanine nucleotide binding protein, alpha stimulating) complex locus (Gnas), mRNA.	1.44857	1.3027	1.19073
630450	NM_175509	9430067K14Rik	Mus musculus RIKEN cDNA 9430067K14 gene (9430067K14Rik), mRNA.	0.925543	0.729055	0.874637
630451	NM_145620	Rnu3ip2	Mus musculus RNA, U3 small nucleolar interacting protein 2 (Rnu3ip2), mRNA.	1.21101	1.1294	0.896133
630452	NM_010067	Dnmt2	Mus musculus DNA methyltransferase 2 (Dnmt2), mRNA.	0.863371	0.94497	1.04325
630458	NM_146129	F730014I05Rik	Mus musculus RIKEN cDNA F730014I05 gene (F730014I05Rik), mRNA.	1.00094	0.909859	1.09412
630494	NM_022432	Sirt2	Mus musculus sirtuin 2 (silent mating type information regulation 2, homolog) 2 (S. cerevisiae) (Sirt2), mRNA.	0.973281	1.02095	0.783833
630504	NM_013640	Psmb10	Mus musculus proteasome (prosome, macropain) subunit, beta type 10 (Psmb10), mRNA.	1.15676	0.969886	0.679823
630519	NM_016923	Ly96	Mus musculus lymphocyte antigen 96 (Ly96), mRNA.	0.747042	0.629913	0.516606
630520	NM_178907	Mapkapk3		0.899768	1.34618	1.8696
630537	NM_008539	Smad1		0.788121	0.640499	0.778434
630538	NM_173347	9230112O05Rik	Mus musculus RIKEN cDNA 9230112O05 gene (9230112O05Rik), mRNA.	0.968674	1.17844	1.18693
630551	XM_358068	LOC385120	Mus musculus similar to anti-MOG Z12 variable light chain (LOC385120), mRNA.	1.71289	0.915101	1.38284
630575	NM_010200	Fgf13	Mus musculus fibroblast growth factor 13 (Fgf13), mRNA.	0.863021	0.457933	0.444339
630632	NM_009293	Sts	Mus musculus steroid sulfatase (Sts), mRNA.	0.810934	0.813078	0.91094
630670	NM_030686	Dhrs4	Mus musculus dehydrogenase/reductase (SDR family) member 4 (Dhrs4), mRNA.	0.95995	1.19233	1.00177
630672	NM_025623	Nipsnap3b	Mus musculus nipsnap homolog 3B (C. elegans) (Nipsnap3b), mRNA.	0.814256	0.857296	0.945795
630685	NM_024185	2310047O13Rik	Mus musculus RIKEN cDNA 2310047O13 gene (2310047O13Rik), mRNA.	1.12758	0.993796	0.769746
630692	NM_026168	1200009B18Rik	Mus musculus RIKEN cDNA 1200009B18 gene (1200009B18Rik), mRNA.	0.910147	0.996896	0.870313
630706	NM_133232	Pfkfb3	Mus musculus 6-phosphofructo-2-kinase/fructose-2,6-biphosphatase 3 (Pfkfb3), mRNA.	0.787273	0.525051	0.555952
630707	NM_130860	Cdk9	Mus musculus cyclin-dependent kinase 9 (CDC2-related kinase) (Cdk9), mRNA.	0.856405	0.747943	0.821953
630717	NM_025341	Abhd6	Mus musculus abhydrolase domain containing 6 (Abhd6), mRNA.	1.17309	1.05165	1.16485
630725	NM_172965	2610304F09Rik	Mus musculus RIKEN cDNA 2610304F09 gene (2610304F09Rik), mRNA.	1.02567	0.911352	0.866289
630731	NM_029688	Npn3		0.956545	1.04254	1.09872
630735	NM_181278	B230219D22Rik	Mus musculus RIKEN cDNA B230219D22 gene (B230219D22Rik), mRNA.	1.02862	0.900046	0.755981
630739	NM_021530	Slc4a8	Mus musculus solute carrier family 4 (anion exchanger), member 8 (Slc4a8), mRNA.	0.907796	0.638306	0.743265
630746		Drr1		0.971213	0.830577	0.87365
630767	XM_127882	Cln5	Mus musculus ceroid-lipofuscinosis, neuronal 5 (Cln5), mRNA.	0.709405	0.689937	0.655453
650369	NM_001025365	D4Wsu114e	Mus musculus DNA segment, Chr 4, Wayne State University 114, expressed (D4Wsu114e), mRNA.	1.13576	1.20013	1.45796
650408	NM_001013783	LOC432552	Mus musculus similar to Hypothetical protein MGC26988 (LOC432552), mRNA.	0.88507	0.889379	0.800087
670010	XM_138369	LOC380824	Mus musculus similar to monoclonal antibody heavy chain (LOC380824), mRNA.	1.73666	1.78283	3.54916
670017	NM_025808	Lztr1	Mus musculus leucine-zipper-like transcriptional regulator, 1 (Lztr1), mRNA.	0.914079	0.902902	0.864528
670019	NM_172991	C030048B08Rik	Mus musculus RIKEN cDNA C030048B08 gene (C030048B08Rik), mRNA.	0.719378	0.695382	0.593615
670025	NM_025282	Mef2c	Mus musculus myocyte enhancer factor 2C (Mef2c), mRNA.	0.637795	0.396778	0.340552
670035	NM_026862	1190003K14Rik	Mus musculus RIKEN cDNA 1190003K14 gene (1190003K14Rik), mRNA.	1.25138	7.53072	23.6549
670039	NM_133182	Hrmt1l1	Mus musculus heterogeneous nuclear ribonucleoprotein methyltransferase-like 1 (S. cerevisiae) (Hrmt1l1), mRNA.	0.418894	0.399219	0.319062
670056	NM_175537	A930014K01Rik	Mus musculus RIKEN cDNA A930014K01 gene (A930014K01Rik), mRNA.	0.903136	0.860257	0.962415
670075	NM_027491	Rragd	Mus musculus Ras-related GTP binding D (Rragd), mRNA.	1.14541	1.00415	1.18143
670079	NM_008608	Mmp14	Mus musculus matrix metalloproteinase 14 (membrane-inserted) (Mmp14), mRNA.	0.894272	0.814238	0.815266
670082	NM_009010	Rad23a	Mus musculus RAD23a homolog (S. cerevisiae) (Rad23a), mRNA.	1.98385	2.29929	2.59579
670086	NM_007870	Dnase1l3	Mus musculus deoxyribonuclease 1-like 3 (Dnase1l3), mRNA.	1.10257	0.585389	0.42988
670091	NM_023792	Pank1	Mus musculus pantothenate kinase 1 (Pank1), mRNA.	0.754877	0.761222	0.826544
670095	NM_026992	1700030A21Rik	Mus musculus RIKEN cDNA 1700030A21 gene (1700030A21Rik), mRNA.	0.8844	0.89463	0.81962
670102	NM_021389	Sh3kbp1	Mus musculus SH3-domain kinase binding protein 1 (Sh3kbp1), mRNA.	0.969125	0.674494	0.749856
670110	NM_027113	Wdr5b	Mus musculus WD repeat domain 5B (Wdr5b), mRNA.	0.790109	0.796366	0.813242
670112	NM_133668	Slc25a3	Mus musculus solute carrier family 25 (mitochondrial carrier; phosphate carrier), member 3 (Slc25a3), mRNA.	0.952318	1.03271	0.752326
670129	NM_019577	Ccl24	Mus musculus chemokine (C-C motif) ligand 24 (Ccl24), mRNA.	0.585793	0.738055	0.569626
670131	NM_029657	Mgrn1	Mus musculus mahogunin, ring finger 1 (Mgrn1), mRNA.	0.764493	0.566206	0.554546
670132	NM_138946	Rps18	Mus musculus ribosomal protein S18 (Rps18), mRNA.	0.890076	0.930321	0.933
670133	NM_009201	Slc1a5	Mus musculus solute carrier family 1 (neutral amino acid transporter), member 5 (Slc1a5), mRNA.	1.1259	1.20652	1.02306
670139	NM_144884	Dyt1	Mus musculus dystonia 1 (Dyt1), mRNA.	1.19663	1.30699	1.20349
670152	NM_144915	E330036I19Rik	Mus musculus RIKEN cDNA E330036I19 gene (E330036I19Rik), mRNA.	0.874007	0.988862	1.0851
670168	NM_145475	Cerk	Mus musculus ceramide kinase (Cerk), mRNA.	1.25118	1.05448	1.0788
670170	NM_198724	Egfl7	Mus musculus EGF-like domain 7 (Egfl7), transcript variant b, mRNA.	0.917897	0.738048	0.822689
670176	NM_175404	3010003L21Rik	Mus musculus RIKEN cDNA 3010003L21 gene (3010003L21Rik), mRNA.	1.19199	0.985129	0.993391
670181	NM_019649	Clptm1	Mus musculus cleft lip and palate associated transmembrane protein 1 (Clptm1), mRNA.	1.06616	0.982509	0.851284
670239	NM_146202	BC026432	Mus musculus cDNA sequence BC026432 (BC026432), mRNA.	1.04435	1.04211	1.21672
670242	NM_178627	Poldip3	Mus musculus polymerase (DNA-directed), delta interacting protein 3 (Poldip3), mRNA.	0.897576	0.960228	0.826335
670270	NM_133686	Qprt	Mus musculus quinolinate phosphoribosyltransferase (Qprt), mRNA.	1.05558	0.828267	0.762396
670280	NM_138748	Ppp2r4	Mus musculus protein phosphatase 2A, regulatory subunit B (PR 53) (Ppp2r4), mRNA.	1.26143	1.54853	1.29757
670288	NM_175423	D730049H07Rik	Mus musculus RIKEN cDNA D730049H07 gene (D730049H07Rik), mRNA.	0.887476	1.05953	1.42868
670332	NM_025858	Scotin	Mus musculus scotin gene (Scotin), mRNA.	0.528644	0.219082	0.199894
670333	NM_019822	Adrm1	Mus musculus adhesion regulating molecule 1 (Adrm1), mRNA.	1.30571	1.26735	1.17739
670341	NM_153680	Snx17	Mus musculus sorting nexin 17 (Snx17), mRNA.	1.23981	1.10777	1.04379
670348	NM_025873	Trit1	Mus musculus tRNA isopentenyltransferase 1 (Trit1), mRNA.	1.00479	0.820361	0.985116
670364	NM_008102	Gch1		2.41288	1.90261	2.06847
670368	NM_008384	Inpp1	Mus musculus inositol polyphosphate-1-phosphatase (Inpp1), mRNA.	0.830516	0.490127	0.632959
670369	NM_177157	2010323F13Rik		1.04377	1.05338	1.16992
670373				2.3252	1.76984	1.93883
670377	NM_172615	1700021K19Rik	Mus musculus RIKEN cDNA 1700021K19 gene (1700021K19Rik), mRNA.	0.913699	0.573644	0.512855
670402	NM_024473	BC005537	Mus musculus cDNA sequence BC005537 (BC005537), mRNA.	1.34116	1.1633	1.11219
670403	NM_020611	Srd5a2l	Mus musculus steroid 5 alpha-reductase 2-like (Srd5a2l), mRNA.	0.79135	0.714302	0.846158
670411	NM_053149	Hemgn	Mus musculus hemogen (Hemgn), mRNA.	2.02404	2.34947	2.03526
670433	NM_026824	1110032N12Rik	Mus musculus RIKEN cDNA 1110032N12 gene (1110032N12Rik), mRNA.	0.855656	0.976025	0.726819
670435	NM_028725	4632417N05Rik	Mus musculus RIKEN cDNA 4632417N05 gene (4632417N05Rik), mRNA.	0.976056	0.953176	1.15489
670438	NM_027862	Atp5h	Mus musculus ATP synthase, H+ transporting, mitochondrial F0 complex, subunit d (Atp5h), mRNA.	1.18815	1.14401	1.05417
670441	NM_019824	Arpc3	Mus musculus actin related protein 2/3 complex, subunit 3 (Arpc3), mRNA.	0.929119	0.966925	1.03434
670446	XM_129211	Psat1	Mus musculus phosphoserine aminotransferase 1 (Psat1), mRNA.	1.25036	1.29069	0.976678
670450	NM_025392	Bccip	Mus musculus BRCA2 and CDKN1A interacting protein (Bccip), mRNA.	1.10442	1.06207	0.797863
670465	NM_008713	Nos3	Mus musculus nitric oxide synthase 3, endothelial cell (Nos3), mRNA.	0.956442	0.914863	0.901088
670471	NM_145147	Pgbpll	Mus musculus pseudoautosomal GTP binding protein-like, like (Pgbpll), mRNA.	1.20183	0.981011	0.889622
670494	NM_027901	Gtf3c2		1.01116	1.07672	0.957982
670500	NM_007782	Csf3r	Mus musculus colony stimulating factor 3 receptor (granulocyte) (Csf3r), mRNA.	0.829198	0.916223	1.5511
670519	XM_355322	5930434B04Rik		1.01043	0.897055	0.951913
670521	NM_010318	Gng5	Mus musculus guanine nucleotide binding protein (G protein), gamma 5 subunit (Gng5), mRNA.	0.766775	0.757661	0.818656
670537	NM_026838	Srpx2		1.13752	1.33289	1.1976
670546	NM_026546	A930016P21Rik	Mus musculus RIKEN cDNA A930016P21 gene (A930016P21Rik), mRNA.	0.800528	0.875586	0.713704
670563	NM_013870	Smtn	Mus musculus smoothelin (Smtn), mRNA.	0.948145	1.4588	1.9234
670575	XM_284541	Lrrfip2	Mus musculus leucine rich repeat (in FLII) interacting protein 2 (Lrrfip2), mRNA.	0.896243	0.848295	0.925497
670592	NM_024244	1200015N20Rik	Mus musculus RIKEN cDNA 1200015N20 gene (1200015N20Rik), mRNA.	0.665732	0.770665	0.733926
670598	NM_001013770	AI747699	Mus musculus expressed sequence AI747699 (AI747699), mRNA. XM_924698	0.803418	0.581878	0.53192
670600	NM_022314	Tpm3	Mus musculus tropomyosin 3, gamma (Tpm3), mRNA.	0.751931	0.723894	0.810183
670619	NM_181815	4930534B04Rik	Mus musculus RIKEN cDNA 4930534B04 gene (4930534B04Rik), mRNA.	1.19997	1.41563	1.52559
670647	NM_025387	Tmem14c		1.39152	1.61383	1.05912
670673	NM_016881	Pmm2	Mus musculus phosphomannomutase 2 (Pmm2), mRNA.	1.18937	1.1466	0.915551
670685	NM_027845	4833414E09Rik	Mus musculus RIKEN cDNA 4833414E09 gene (4833414E09Rik), mRNA.	0.541526	0.810929	1.20372
670687	NM_173751	Ilvbl	Mus musculus ilvB (bacterial acetolactate synthase)-like (Ilvbl), mRNA.	0.874736	0.746527	0.634972
670707	NM_172703	Eif4g3	Mus musculus eukaryotic translation initiation factor 4 gamma, 3 (Eif4g3), mRNA.	0.91811	0.800211	0.808847
670711	NM_008793	Pcsk4	Mus musculus proprotein convertase subtilisin/kexin type 4 (Pcsk4), mRNA.	0.911008	0.921774	0.995068
670717	NM_027002	2610028L19Rik	Mus musculus RIKEN cDNA 2610028L19 gene (2610028L19Rik), mRNA.	0.965133	0.993655	0.843868
670746	NM_031156	Ide	Mus musculus insulin degrading enzyme (Ide), mRNA.	0.652453	0.722556	0.646706
670750	NM_019996	Phax	Mus musculus phosphorylated adaptor for RNA export (Phax), mRNA.	0.933024	0.842373	0.71657
670767	NM_008621	Mpp1	Mus musculus membrane protein, palmitoylated (Mpp1), mRNA.	1.44405	1.59345	1.58417
730017	NM_033325	Loxl2	Mus musculus lysyl oxidase-like 2 (Loxl2), mRNA.	0.925148	0.948234	1.03908
730020	NM_007742	Col1a1	Mus musculus procollagen, type I, alpha 1 (Col1a1), mRNA.	0.99045	1.11437	1.02658
730021	NM_207669	Gabpb1	Mus musculus GA repeat binding protein, beta 1 (Gabpb1), transcript variant 2, mRNA.	1.01843	1.05704	0.943926
730022	NM_133679	Cryzl1	Mus musculus crystallin, zeta (quinone reductase)-like 1 (Cryzl1), mRNA.	0.737687	0.795355	0.733717
730040	NM_019410	Pfn2	Mus musculus profilin 2 (Pfn2), mRNA.	0.633674	0.53279	0.487057
730041	NM_019542	Nagk	Mus musculus N-acetylglucosamine kinase (Nagk), mRNA.	0.761672	0.68882	0.730053
730044	NM_025894	Psmd12	Mus musculus proteasome (prosome, macropain) 26S subunit, non-ATPase, 12 (Psmd12), mRNA.	1.24227	1.28975	1.16551
730048	NM_030241	2410195B05Rik	Mus musculus RIKEN cDNA 2410195B05 gene (2410195B05Rik), mRNA.	1.28346	1.69008	1.49676
730053	NM_011979	Vnn3	Mus musculus vanin 3 (Vnn3), mRNA.	0.934549	0.76442	0.674849
730093	NM_026578	Nola1	Mus musculus nucleolar protein family A, member 1 (H/ACA small nucleolar RNPs) (Nola1), mRNA.	0.772654	0.916118	0.671719
730097	NM_008625	Mrc1	Mus musculus mannose receptor, C type 1 (Mrc1), mRNA.	0.579181	0.64932	0.791823
730100	NM_011956	Nubp2	Mus musculus nucleotide binding protein 2 (Nubp2), mRNA.	1.11282	1.16395	0.820367
730112	NM_026665	3110002L15Rik	Mus musculus RIKEN cDNA 3110002L15 gene (3110002L15Rik), mRNA.	1.38514	1.38068	1.15988
730121	NM_146293	Olfr1143	Mus musculus olfactory receptor 1143 (Olfr1143), mRNA.	0.91555	1.24637	1.025
730128	NM_178201	Hist1h2bn	Mus musculus histone 1, H2bn (Hist1h2bn), mRNA.	1.54884	2.07661	2.43176
730131	NM_001011801	Olfr213	Mus musculus olfactory receptor 213 (Olfr213), mRNA.	1.01743	1.14412	1.07819
730132	NM_177410	Bcl2	Mus musculus B-cell leukemia/lymphoma 2 (Bcl2), mRNA.	0.916928	0.653718	0.548221
730136	NM_020606	Parva	Mus musculus parvin, alpha (Parva), mRNA.	0.767275	0.620727	0.711891
730138	NM_177089	B230378H13Rik	Mus musculus RIKEN cDNA B230378H13 gene (B230378H13Rik), transcript variant 1, mRNA.	1.15133	1.13659	1.05475
730139	NM_009896	Socs1	Mus musculus suppressor of cytokine signaling 1 (Socs1), mRNA.	1.40003	0.999366	0.904665
730142	NM_026160	Map1lc3b	Mus musculus microtubule-associated protein 1 light chain 3 beta (Map1lc3b), mRNA.	0.781427	0.696379	0.785652
730148	NM_144901	D3Jfr1	Mus musculus DNA segment, Chr 3, MJeffers 1 (D3Jfr1), mRNA.	0.67541	0.721999	0.595218
730152	XM_284541	Lrrfip2	Mus musculus leucine rich repeat (in FLII) interacting protein 2 (Lrrfip2), mRNA.	0.89582	1.22632	1.44166
730162	NM_027230	3632413B07Rik		0.99364	0.975724	0.994263
730164	NM_021505	Anapc5	Mus musculus anaphase-promoting complex subunit 5 (Anapc5), mRNA.	0.932556	1.14401	0.936385
730176	NM_134094	Ncald	Mus musculus neurocalcin delta (Ncald), mRNA.	1.00552	0.774279	0.86214
730180	NM_010278	Gfi1	Mus musculus growth factor independent 1 (Gfi1), mRNA.	1.19004	1.84875	3.21274
730184	NM_054078	Baz2a	Mus musculus bromodomain adjacent to zinc finger domain, 2A (Baz2a), mRNA.	0.968045	0.925439	1.16107
730193	NM_008969	Ptgs1	Mus musculus prostaglandin-endoperoxide synthase 1 (Ptgs1), mRNA.	0.747164	0.920145	1.23692
730204	NM_175653	Hist1h3c	Mus musculus histone1, H3c (Hist1h3c), mRNA.	1.47182	2.3863	2.25688
730270	NM_175004	A230072I16Rik	Mus musculus RIKEN cDNA A230072I16 gene (A230072I16Rik), mRNA.	1.05872	1.00915	1.04413
730278	NM_201226	2900010D03Rik	Mus musculus RIKEN cDNA 2900010D03 gene (2900010D03Rik), mRNA.	1.1001	1.08376	0.936871
730279	NM_016810	Gosr1	Mus musculus golgi SNAP receptor complex member 1 (Gosr1), mRNA.	0.911069	0.767393	0.790706
730286	XM_131139	Rbm15		1.20736	1.13212	1.05587
730292	NM_008612	Mnat1	Mus musculus menage a trois 1 (Mnat1), mRNA.	0.956632	0.825097	0.744262
730300	NM_138956	Rassf3	Mus musculus Ras association (RalGDS/AF-6) domain family 3 (Rassf3), mRNA.	1.08932	0.832039	1.04261
730301	NM_011182	Pscd3	Mus musculus pleckstrin homology, Sec7 and coiled-coil domains 3 (Pscd3), mRNA.	1.00588	1.20307	0.964228
730309	NM_023065	Ifi30	Mus musculus interferon gamma inducible protein 30 (Ifi30), mRNA.	0.999838	0.990366	0.901577
730326	NM_145470	Depdc6	Mus musculus DEP domain containing 6 (Depdc6), transcript variant 1, mRNA.	0.604613	0.657007	0.762725
730368	NM_176963	Galm	Mus musculus galactose mutarotase (Galm), mRNA.	0.769114	0.982623	1.06534
730372	NM_009437	Tst	Mus musculus thiosulfate sulfurtransferase, mitochondrial (Tst), mRNA.	1.16944	1.60428	1.77956
730373	NM_026911	1810004F21Rik	Mus musculus RIKEN cDNA 1810004F21 gene (1810004F21Rik), mRNA.	1.01267	0.965495	0.798314
730376	NM_152234	Ubqln1	Mus musculus ubiquilin 1 (Ubqln1), transcript variant 1, mRNA.	0.969513	0.96334	0.806271
730390	NM_183174	Homez	Mus musculus homeodomain leucine zipper-encoding gene (Homez), mRNA.	1.0039	0.941847	1.13164
730397	NM_198167	BC026370	Mus musculus cDNA sequence BC026370 (BC026370), mRNA.	1.13813	1.2038	1.17182
730398	XM_128374	Zfp294	Mus musculus zinc finger protein 294 (Zfp294), mRNA.	1.00102	1.03725	0.817931
730400	NM_172161	Irak2	Mus musculus interleukin-1 receptor-associated kinase 2 (Irak2), mRNA.	0.765791	0.573813	0.594081
730411	NM_018768	Stx8	Mus musculus syntaxin 8 (Stx8), mRNA.	0.935181	0.848366	0.73928
730440	NM_026198	2010200O16Rik	Mus musculus RIKEN cDNA 2010200O16 gene (2010200O16Rik), mRNA.	0.967099	0.926265	0.941824
730441	XM_139474	Atf4	Mus musculus activating transcription factor 4 (Atf4), mRNA.	1.70325	1.98976	1.89534
730463	NM_172607	9130210N20Rik	Mus musculus RIKEN cDNA 9130210N20 gene (9130210N20Rik), mRNA.	1.41745	2.01708	1.39103
730484	NM_007802	Ctsk	Mus musculus cathepsin K (Ctsk), mRNA.	1.0472	0.995379	1.04627
730494	XM_356180	Bfsp2	Mus musculus beaded filament structural protein 2, phakinin (Bfsp2), mRNA.	1.69626	1.09172	0.922699
730497	NM_016717	Scly	Mus musculus selenocysteine lyase (Scly), mRNA.	1.76204	2.09735	1.61223
730500	NM_007632	Ccnd3	Mus musculus cyclin D3 (Ccnd3), mRNA.	1.30104	1.77927	1.60153
730519	NM_172279	Mark4	Mus musculus MAP/microtubule affinity-regulating kinase 4 (Mark4), mRNA.	0.743274	0.871137	0.994128
730577	NM_008198	H2-Bf	Mus musculus histocompatibility 2, complement component factor B (H2-Bf), mRNA.	1.75703	0.862649	0.59148
730600	NM_025531	2310042G06Rik	Mus musculus RIKEN cDNA 2310042G06 gene (2310042G06Rik), mRNA.	1.04252	1.07607	0.843695
730603	NM_054070	Afg3l1	Mus musculus AFG3(ATPase family gene 3)-like 1 (yeast) (Afg3l1), mRNA.	1.01584	1.01614	0.937627
730605	NM_133905	Papd4	Mus musculus PAP associated domain containing 4 (Papd4), mRNA.	1.0488	0.89726	0.915844
730670	NM_011655	Tubb5	Mus musculus tubulin, beta 5 (Tubb5), mRNA.	1.08911	1.30228	1.16522
730671	NM_027475	5730461K03Rik	Mus musculus RIKEN cDNA 5730461K03 gene (5730461K03Rik), mRNA.	1.0193	0.97408	0.794842
730687	XM_128178	Sfrs2ip		1.04652	1.01405	0.772635
730730	NM_007941	Epim	Mus musculus epimorphin (Epim), mRNA.	1.34752	1.75465	1.23281
730735	NM_133348	Bach	Mus musculus brain acyl-CoA hydrolase (Bach), mRNA.	0.993794	1.13682	1.20269
730736	NM_023824	Paqr4		0.880582	1.07018	0.852991
730754	NM_198122	Arid4b	Mus musculus AT rich interactive domain 4B (Rbp1 like) (Arid4b), transcript variant 2, mRNA.	0.740896	0.557924	0.622306
770014	NM_008704	Nme1	Mus musculus expressed in non-metastatic cells 1, protein (Nme1), mRNA.	1.07261	1.26698	0.995074
770022	NM_029236	4930556P03Rik	Mus musculus RIKEN cDNA 4930556P03 gene (4930556P03Rik), mRNA.	0.928199	0.846284	0.931761
770025	NM_011729	Ercc5	Mus musculus excision repair cross-complementing rodent repair deficiency,complementation group 5 (Ercc5), mRNA.	0.853287	0.772682	0.724039
770050	NM_030167	4632404H22Rik	Mus musculus RIKEN cDNA 4632404H22 gene (4632404H22Rik), mRNA.	1.03952	1.24845	1.12209
770053	NM_144917	C330008I15Rik		0.93658	1.06761	0.975834
770056	NM_172120	Vps41	Mus musculus vacuolar protein sorting 41 (yeast) (Vps41), mRNA.	0.842569	0.577841	0.560462
770075	NM_178729	Fbxl5	Mus musculus F-box and leucine-rich repeat protein 5 (Fbxl5), mRNA.	0.942394	0.987626	1.29734
770093	NM_138587	D6Wsu176e	Mus musculus DNA segment, Chr 6, Wayne State University 176, expressed (D6Wsu176e), mRNA.	0.695029	0.600795	0.627189
770095	NM_026030	Eif2s2	Mus musculus eukaryotic translation initiation factor 2, subunit 2 (beta) (Eif2s2), mRNA.	0.99716	1.21411	1.10457
770102	NM_020286	Phemx	Mus musculus pan hematopoietic expression (Phemx), mRNA.	0.840488	0.883816	0.850188
770112	NM_175004	A230072I16Rik	Mus musculus RIKEN cDNA A230072I16 gene (A230072I16Rik), mRNA.	0.847594	0.812051	0.810411
770129	NM_007692	Chkb	Mus musculus choline kinase beta (Chkb), mRNA.	0.83033	0.738377	0.822154
770138	XM_125750	Tcfe2a	Mus musculus transcription factor E2a (Tcfe2a), mRNA.	1.02586	0.953022	0.882604
770148	NM_021884	Tsg101	Mus musculus tumor susceptibility gene 101 (Tsg101), mRNA.	0.91183	0.850947	0.696739
770156	XM_149258	Zfp217		1.03588	0.986826	1.05314
770168	NM_020573	Osbpl1a	Mus musculus oxysterol binding protein-like 1A (Osbpl1a), mRNA.	1.29541	1.35721	1.21884
770170	XM_128716	Fbxl17		0.852521	0.825431	0.749851
770215	NM_144942	Csad	Mus musculus cysteine sulfinic acid decarboxylase (Csad), mRNA.	0.715271	0.607522	0.589993
770273	NM_007645	Cd37	Mus musculus CD37 antigen (Cd37), mRNA.	1.08486	0.595299	0.64214
770279	NM_173399	Zbtb5	Mus musculus zinc finger and BTB domain containing 5 (Zbtb5), mRNA.	0.919773	0.85556	0.781357
770288	NM_030690	Rai14	Mus musculus retinoic acid induced 14 (Rai14), mRNA.	0.737023	0.724666	0.643938
770300	NM_026563	C330016H24Rik	Mus musculus RIKEN cDNA C330016H24 gene (C330016H24Rik), mRNA.	0.745997	0.817065	0.678917
770309	NM_007631	Ccnd1	Mus musculus cyclin D1 (Ccnd1), mRNA.	0.606593	0.319152	0.28486
770315	NM_013663	Sfrs3	Mus musculus splicing factor, arginine/serine-rich 3 (SRp20) (Sfrs3), mRNA.	0.901928	1.04063	0.694467
770324	NM_008194	Gyk	Mus musculus glycerol kinase (Gyk), transcript variant 2, mRNA.	1.21311	1.39391	1.36833
770368	NM_026073	Rabl5	Mus musculus RAB, member of RAS oncogene family-like 5 (Rabl5), mRNA.	1.22676	1.00916	0.734967
770372	NM_010863	Myo1b	Mus musculus myosin IB (Myo1b), mRNA.	0.908935	0.797909	0.70129
770373	NM_007599	Capg	Mus musculus capping protein (actin filament), gelsolin-like (Capg), mRNA.	0.932661	0.749181	0.795481
770377	NM_019802	Ggcx	Mus musculus gamma-glutamyl carboxylase (Ggcx), mRNA.	0.866002	0.890392	0.738538
770400	NM_023680	Tnfrsf22	Mus musculus tumor necrosis factor receptor superfamily, member 22 (Tnfrsf22), mRNA.	0.859868	0.728599	0.897081
770402	NM_023906	Asb3	Mus musculus ankyrin repeat and SOCS box-containing protein 3 (Asb3), mRNA.	0.73028	0.583378	0.522308
770411	NM_033475	Rab34	Mus musculus RAB34, member of RAS oncogene family (Rab34), mRNA.	0.698704	0.654815	0.55086
770427	NM_198035	7030401O21Rik	Mus musculus RIKEN cDNA 7030401O21 gene (7030401O21Rik), mRNA.	0.883981	0.831873	0.769743
770441	NM_181412	Zbed4		1.21393	1.42561	1.09908
770446	NM_177645	C430010P07Rik		0.73471	0.716653	0.704796
770451	NM_153178	Eif2c2	Mus musculus eukaryotic translation initiation factor 2C, 2 (Eif2c2), mRNA.	1.14371	1.14113	1.15662
770465	NM_016924	ORF5	Mus musculus open reading frame 5 (ORF5), mRNA.	0.946409	1.06948	0.854969
770471	NM_009408	Top1	Mus musculus topoisomerase (DNA) I (Top1), mRNA.	1.52256	1.33288	1.46692
770494	NM_178050	Arl6ip2	Mus musculus ADP-ribosylation factor-like 6 interacting protein 2 (Arl6ip2), mRNA.	0.772063	0.801196	0.815295
770592	NM_011103	Prkcd	Mus musculus protein kinase C, delta (Prkcd), mRNA.	0.804929	0.715996	0.814366
770600	X01641		Mouse mRNA fragment for T-cell receptor beta chain variable region (cell line C5).	0.656162	0.306515	0.354001
770601	NM_019547	Rnpc1	Mus musculus RNA-binding region (RNP1, RRM) containing 1 (Rnpc1), mRNA.	1.78009	2.18048	2.54812
770685	NM_024211	Slc25a11	Mus musculus solute carrier family 25 (mitochondrial carrier; oxoglutarate carrier), member 11 (Slc25a11), mRNA.	0.928972	0.877765	0.87584
770687	NM_176833	Ppm1f	Mus musculus protein phosphatase 1F (PP2C domain containing) (Ppm1f), mRNA.	0.758804	0.72027	0.709848
770707	NM_144893	Slc35c2	Mus musculus solute carrier family 35, member C2 (Slc35c2), mRNA.	1.17008	1.05868	1.29189
770711	NM_133804	Hspa5bp1	Mus musculus heat shock 70kDa protein 5 binding protein 1 (Hspa5bp1), mRNA.	0.699788	0.618634	0.624748
770722	NM_144877	5630401D24Rik	Mus musculus RIKEN cDNA 5630401D24 gene (5630401D24Rik), mRNA.	0.766307	0.925851	0.85467
770725	NM_008256	Hmgcs2	Mus musculus 3-hydroxy-3-methylglutaryl-Coenzyme A synthase 2 (Hmgcs2), mRNA.	0.409102	0.169886	0.211727
770736	NM_022992	Arl6ip5	Mus musculus ADP-ribosylation factor-like 6 interacting protein 5 (Arl6ip5), mRNA.	0.777792	0.638756	0.577372
770746	NM_145434	Nr1d1	Mus musculus nuclear receptor subfamily 1, group D, member 1 (Nr1d1), mRNA.	0.771856	0.936661	1.10627
780008	NM_022022	Ube4b	Mus musculus ubiquitination factor E4B, UFD2 homolog (S. cerevisiae) (Ube4b), mRNA.	1.10042	1.13656	1.33095
780014	NM_008863	Pkib	Mus musculus protein kinase inhibitor beta, cAMP dependent, testis specific (Pkib), mRNA.	1.18816	0.79698	1.18358
780017	XM_128010	1500031N24Rik	Mus musculus RIKEN cDNA 1500031N24 gene (1500031N24Rik), mRNA.	0.933058	0.690991	0.868641
780022	NM_197996	2700063A19Rik	Mus musculus RIKEN cDNA 2700063A19 gene (2700063A19Rik), mRNA.	0.808712	0.739227	0.670186
780039	NM_011991	Cops3	Mus musculus COP9 (constitutive photomorphogenic) homolog, subunit 3 (Arabidopsis thaliana) (Cops3), mRNA.	1.0143	1.17106	0.91027
780041	NM_010048	Dgcr2	Mus musculus DiGeorge syndrome critical region gene 2 (Dgcr2), mRNA.	0.802574	0.891625	0.777219
780044	NM_207680	Bcl2l11	Mus musculus BCL2-like 11 (apoptosis facilitator) (Bcl2l11), transcript variant 3, mRNA.	1.72741	1.2892	1.39434
780053	NM_145568	AA792894	Mus musculus EST AA792894 (AA792894), mRNA.	0.93343	0.786655	0.761062
780075	NM_010259	Gbp1	Mus musculus guanylate nucleotide binding protein 1 (Gbp1), mRNA.	3.0908	2.05689	1.26204
780079	NM_009075	Rpia	Mus musculus ribose 5-phosphate isomerase A (Rpia), mRNA.	1.11927	1.14519	0.88737
780086	NM_007944	Eps15-rs	Mus musculus epidermal growth factor receptor pathway substrate 15, related sequence (Eps15-rs), mRNA.	0.686171	0.657236	0.761825
780091	NM_011267	Rgs16	Mus musculus regulator of G-protein signaling 16 (Rgs16), mRNA.	1.34867	1.40073	1.15405
780092	NM_026028	2700091N06Rik	Mus musculus RIKEN cDNA 2700091N06 gene (2700091N06Rik), mRNA.	1.26506	1.29262	1.38856
780095	XM_133123	3010033P07Rik	Mus musculus RIKEN cDNA 3010033P07 gene (3010033P07Rik), mRNA.	1.04799	1.00075	1.02866
780102	NM_019683	Gbif	Mus musculus globin inducing factor, fetal (Gbif), mRNA.	0.690846	0.831944	0.747647
780113	NM_029929	Vps33a	Mus musculus vacuolar protein sorting 33A (yeast) (Vps33a), mRNA.	0.860781	0.881094	0.818894
780114	NM_138599	Tomm70a		0.998328	0.902343	0.761447
780132	NM_183286	2610209N15Rik	Mus musculus RIKEN cDNA 2610209N15 gene (2610209N15Rik), mRNA.	1.58061	1.5918	1.39258
780133	NM_198416	Zzz3	Mus musculus zinc finger, ZZ domain containing 3 (Zzz3), mRNA.	0.995253	0.958852	0.862774
780136	XM_128528	BC003965	Mus musculus cDNA sequence BC003965 (BC003965), mRNA.	0.763677	0.717487	0.586259
780142	NM_144896	Pet112l	Mus musculus PET112-like (yeast) (Pet112l), mRNA.	1.18449	0.924669	0.852728
780152	NM_011884	Rngtt	Mus musculus RNA guanylyltransferase and 5-phosphatase (Rngtt), mRNA.	0.926949	1.14231	1.03884
780154	NM_007803	Cttn	Mus musculus cortactin (Cttn), mRNA.	0.891491	1.06585	0.848145
780156	NM_013848	Ermap	Mus musculus erythroblast membrane-associated protein (Ermap), mRNA.	1.58607	1.90776	1.64954
780164	NM_026309	Lsm3	Mus musculus LSM3 homolog, U6 small nuclear RNA associated (S. cerevisiae) (Lsm3), mRNA.	1.1174	1.20187	0.94202
780167	NM_026217	Apg12l	Mus musculus autophagy 12-like (S. cerevisiae) (Apg12l), mRNA.	1.01207	1.01283	1.12631
780176	NM_007711	Clcn3	Mus musculus chloride channel 3 (Clcn3), transcript variant a, mRNA.	1.78767	1.91242	2.04984
780195	NM_025556	2410022L05Rik	Mus musculus RIKEN cDNA 2410022L05 gene (2410022L05Rik), mRNA.	0.917461	0.864411	0.717736
780242	XM_135030	Ibtk		0.855795	0.802272	0.671515
780243	NM_178380	Dhx38	Mus musculus DEAH (Asp-Glu-Ala-His) box polypeptide 38 (Dhx38), mRNA.	1.24274	1.42464	1.26238
780273	NM_001024723	LOC545510	Mus musculus hypothetical protein LOC545510 (LOC545510), mRNA.	1.0255	0.932247	0.970729
780278	XM_204027	Prdm2		0.906159	0.741914	0.751645
780280	XM_125586	Qrsl1		0.661243	0.516987	0.418321
780292	NM_177888	Zfp78		0.602564	0.683155	0.689104
780301	XM_207778	4930431B09Rik	Mus musculus RIKEN cDNA 4930431B09 gene (4930431B09Rik), mRNA.	2.5892	2.53155	2.96541
780309	NM_020491	Sssca1	Mus musculus Sjogrens syndrome/scleroderma autoantigen 1 homolog (human) (Sssca1), mRNA.	0.860765	0.917767	0.660847
780315	NM_026229	Gpr89		1.10757	1.24291	0.948403
780324	NM_030113	Arhgap10	Mus musculus Rho GTPase activating protein 10 (Arhgap10), mRNA.	1.25481	1.46616	1.09537
780338	NM_025282	Mef2c	Mus musculus myocyte enhancer factor 2C (Mef2c), mRNA.	0.6728	0.472216	0.401586
780368	NM_009907	Cln3	Mus musculus ceroid lipofuscinosis, neuronal 3, juvenile (Batten, Spielmeyer-Vogt disease) (Cln3), mRNA.	0.56416	0.623385	0.592597
780372	NM_199195	Bckdhb	Mus musculus branched chain ketoacid dehydrogenase E1, beta polypeptide (Bckdhb), mRNA.	0.677627	0.53925	0.541309
780373	NM_007837	Ddit3	Mus musculus DNA-damage inducible transcript 3 (Ddit3), mRNA.	1.12168	1.56319	1.39607
780377	NM_178618	2310040C09Rik	Mus musculus RIKEN cDNA 2310040C09 gene (2310040C09Rik), mRNA.	1.2281	1.38156	1.77737
780400	NM_025931	Rabl4	Mus musculus RAB, member of RAS oncogene family-like 4 (Rabl4), mRNA.	1.46986	1.47975	1.25996
780433	NM_023402	Mylc2b		0.931497	0.80723	0.997244
780435	NM_144800	Mtss1	Mus musculus metastasis suppressor 1 (Mtss1), mRNA.	1.09105	0.85964	0.749653
780450	NM_025527	Srp19	Mus musculus signal recognition particle 19 (Srp19), mRNA.	1.06029	1.2665	0.923739
780463	NM_011294	Rpo2tc1	Mus musculus RNA polymerase II transcriptional coactivator (Rpo2tc1), mRNA.	0.810074	0.809486	0.724594
780465	NM_017462	Polg	Mus musculus polymerase (DNA directed), gamma (Polg), mRNA.	1.03461	0.875579	0.973597
780471	NM_133886	AU040320	Mus musculus expressed sequence AU040320 (AU040320), mRNA.	1.07796	1.03834	1.06529
780484	NM_011365	Sh3d1B	Mus musculus SH3 domain protein 1B (Sh3d1B), mRNA.	0.731476	0.664985	0.57455
780500	XM_357631	LOC384413	Mus musculus similar to immunoglobulin light chain variable region (LOC384413), mRNA.	1.87403	1.78092	2.60326
780520	NM_008043	Frat1	Mus musculus frequently rearranged in advanced T-cell lymphomas (Frat1), mRNA.	0.838521	1.032	0.899368
780528	NM_021422	Dnaja4	Mus musculus DnaJ (Hsp40) homolog, subfamily A, member 4 (Dnaja4), mRNA.	1.08027	1.31457	1.18396
780537	NM_011497	Stk6	Mus musculus serine/threonine kinase 6 (Stk6), mRNA.	1.06952	1.3417	1.09619
780551	NM_016739	Gpiap1	Mus musculus GPI-anchored membrane protein 1 (Gpiap1), mRNA.	0.894043	0.982595	0.712399
780576	NM_008525	Alad	Mus musculus aminolevulinate, delta-, dehydratase (Alad), mRNA.	1.43859	1.74239	1.43949
780577	NM_134073	Kctd9	Mus musculus potassium channel tetramerisation domain containing 9 (Kctd9), mRNA.	1.46587	1.47435	1.45336
780600	NM_178910	Ankmy2		0.648625	0.596043	0.729232
780601	NM_146093	D19Ertd721e	Mus musculus DNA segment, Chr 19, ERATO Doi 721, expressed (D19Ertd721e), mRNA.	1.01942	0.937022	0.846173
780605	NM_207298	Ceecam1		1.27247	1.57401	1.21189
780609	NM_008813	Enpp1	Mus musculus ectonucleotide pyrophosphatase/phosphodiesterase 1 (Enpp1), mRNA.	1.17894	1.10841	1.18395
780619	NM_145414	9830109N13Rik	Mus musculus RIKEN cDNA 9830109N13 gene (9830109N13Rik), mRNA.	0.957637	1.18743	0.84577
780647	NM_022417	Itm2c	Mus musculus integral membrane protein 2C (Itm2c), mRNA.	0.656944	0.612681	0.646027
780670	XM_147738	2900016G23Rik	Mus musculus RIKEN cDNA 2900016G23 gene (2900016G23Rik), mRNA.	0.766726	0.737379	0.737676
780671	NM_025318	0610009E20Rik	Mus musculus RIKEN cDNA 0610009E20 gene (0610009E20Rik), mRNA.	0.915773	1.01885	0.820287
780731	NM_177820	9130218O11Rik		0.921347	0.612412	0.556799
780735	NM_026127	4833420G17Rik	Mus musculus RIKEN cDNA 4833420G17 gene (4833420G17Rik), mRNA.	0.885464	0.681651	0.662414
780746	NM_011884	Rngtt	Mus musculus RNA guanylyltransferase and 5-phosphatase (Rngtt), mRNA.	0.928891	0.884751	0.78111
780750	NM_010187	Fcgr2b	Mus musculus Fc receptor, IgG, low affinity IIb (Fcgr2b), mRNA.	0.893318	0.63714	0.88889
830450	NM_178053	Nags	Mus musculus N-acetylglutamate synthase (Nags), mRNA.	0.968724	1.18098	0.906846
840020	XM_203753	Fvt1		0.76485	0.611599	0.701325
840021	NM_025969	1700034H14Rik	Mus musculus RIKEN cDNA 1700034H14 gene (1700034H14Rik), mRNA.	0.757879	0.777022	0.581558
840035	XM_148088	Bfar	Mus musculus bifunctional apoptosis regulator (Bfar), mRNA.	0.812373	0.771347	0.745471
840037	NM_178691	9930028C20Rik	Mus musculus RIKEN cDNA 9930028C20 gene (9930028C20Rik), mRNA.	1.57232	1.58623	1.29449
840039	NM_022316	Smoc1	Mus musculus SPARC related modular calcium binding 1 (Smoc1), mRNA.	0.96446	1.11182	0.906893
840040	NM_146205	Armc5		0.825372	0.927394	0.718674
840044	NM_029362	2010012F05Rik	Mus musculus RIKEN cDNA 2010012F05 gene (2010012F05Rik), mRNA.	1.35647	1.20848	1.27964
840047	NM_145840	Rgs9bp	Mus musculus regulator of G-protein signalling 9 binding protein (Rgs9bp), mRNA.	0.601317	0.740929	0.574808
840056	NM_028534	Smap1	Mus musculus stromal membrane-associated protein 1 (Smap1), mRNA.	1.90566	1.84012	1.81338
840068	NM_026468	Atp5g2	Mus musculus ATP synthase, H+ transporting, mitochondrial F0 complex, subunit c (subunit 9), isoform 2 (Atp5g2), mRNA.	1.21527	1.02915	0.92032
840079	NM_016678	Reck	Mus musculus reversion-inducing-cysteine-rich protein with kazal motifs (Reck), mRNA.	0.618087	0.707136	1.05596
840082	NM_173185	Csnk1g1	Mus musculus casein kinase 1, gamma 1 (Csnk1g1), mRNA.	0.850815	0.942296	0.950958
840088	NM_016963	Tmod3	Mus musculus tropomodulin 3 (Tmod3), mRNA.	0.710105	0.375122	0.490677
840093	NM_018877	Setdb1	Mus musculus SET domain, bifurcated 1 (Setdb1), mRNA.	0.890191	0.979352	0.763737
840095	NM_016980	Rpl5	Mus musculus ribosomal protein L5 (Rpl5), mRNA.	1.15851	1.13165	1.06632
840113	NM_024171	Sec61b	Mus musculus Sec61 beta subunit (Sec61b), mRNA.	1.23303	1.26501	1.06506
840136	NM_138606	Pim2	Mus musculus proviral integration site 2 (Pim2), mRNA.	0.987752	0.863738	0.812369
840142	NM_013878	Cabp2	Mus musculus calcium binding protein 2 (Cabp2), mRNA.	0.452186	0.656321	0.120673
840154	XM_354716	LOC380804		1.85443	0.923296	2.10301
840161	NM_013491	Clcn1	Mus musculus chloride channel 1 (Clcn1), mRNA.	0.946537	0.930585	0.94294
840162	NM_016905	Galk1	Mus musculus galactokinase 1 (Galk1), mRNA.	1.45785	1.49827	1.4202
840164	NM_178029	BC010250	Mus musculus cDNA sequence BC010250 (BC010250), mRNA.	1.23078	1.41885	1.38071
840170	NM_010591	Jun	Mus musculus Jun oncogene (Jun), mRNA.	0.905828	0.797741	0.882656
840180	NM_133643	Edaradd	Mus musculus EDAR (ectodysplasin-A receptor)-associated death domain (Edaradd), mRNA.	0.813735	0.532714	0.429687
840181	XM_129912	AL024069	Mus musculus expressed sequence AL024069 (AL024069), mRNA.	0.555855	0.426736	0.631064
840204	NM_026305	Tceb2	Mus musculus transcription elongation factor B (SIII), polypeptide 2 (Tceb2), mRNA.	1.01713	1.03269	0.967753
840215	NM_025847	2610016F04Rik	Mus musculus RIKEN cDNA 2610016F04 gene (2610016F04Rik), mRNA.	1.34993	1.46417	1.21356
840242	XM_133550	Homer2	Mus musculus homer homolog 2 (Drosophila) (Homer2), mRNA.	0.568869	0.816198	0.957648
840270	NM_133922	A930040G15Rik	Mus musculus RIKEN cDNA A930040G15 gene (A930040G15Rik), mRNA.	0.759714	0.60693	0.579186
840279	NM_011251	Rbm6	Mus musculus RNA binding motif protein 6 (Rbm6), mRNA.	0.86018	0.864078	1.01866
840280	NM_144873	Uhrf2	Mus musculus ubiquitin-like, containing PHD and RING finger domains 2 (Uhrf2), mRNA.	1.14424	1.15815	0.967276
840300	NM_033615	Adam33	Mus musculus a disintegrin and metalloprotease domain 33 (Adam33), mRNA.	1.24082	0.759632	2.23124
840301	NM_025779	9030408N13Rik	Mus musculus RIKEN cDNA 9030408N13 gene (9030408N13Rik), mRNA.	1.12912	1.33669	1.34918
840309	NM_139154	Rab40c	Mus musculus Rab40c, member RAS oncogene family (Rab40c), mRNA.	0.694999	0.592664	0.589165
840315	NM_009895	Cish	Mus musculus cytokine inducible SH2-containing protein (Cish), mRNA.	1.83183	4.73363	4.82955
840341	NM_172086	Rpl32	Mus musculus ribosomal protein L32 (Rpl32), mRNA.	1.25851	1.23732	1.27871
840358	NM_023547	Hmga1l4	Mus musculus high mobility group AT-hook 1-like 4 (Hmga1l4), mRNA.	1.19247	1.42023	1.22822
840373	NM_020293	Cldn9	Mus musculus claudin 9 (Cldn9), mRNA.	0.863492	1.05354	1.05689
840377	NM_172921	D930028F11Rik	Mus musculus RIKEN cDNA D930028F11 gene (D930028F11Rik), mRNA.	1.1158	1.0979	0.912687
840398	NM_178205	Hist1h3e	Mus musculus histone 1, H3e (Hist1h3e), mRNA.	1.58601	2.07783	2.18566
840402	XM_129246	5430432P15Rik	Mus musculus RIKEN cDNA 5430432P15 gene (5430432P15Rik), mRNA.	0.884529	0.759217	0.868367
840438	NM_145135	Rnh1	Mus musculus ribonuclease/angiogenin inhibitor 1 (Rnh1), mRNA.	0.918355	0.956948	0.90194
840452	NM_009543	Rnf103	Mus musculus ring finger protein 103 (Rnf103), mRNA.	0.846716	0.667557	0.728161
840458	NM_201359	D15Ertd405e	Mus musculus DNA segment, Chr 15, ERATO Doi 405, expressed (D15Ertd405e), mRNA.	0.836589	0.806898	0.761132
840465	NM_175675	4930471M23Rik	Mus musculus RIKEN cDNA 4930471M23 gene (4930471M23Rik), mRNA.	1.05491	1.04677	1.00688
840487	NM_019986	Habp4	Mus musculus hyaluronic acid binding protein 4 (Habp4), mRNA.	0.808232	0.847528	0.808426
840497	NM_025782	9130422G05Rik	Mus musculus RIKEN cDNA 9130422G05 gene (9130422G05Rik), mRNA.	0.825683	0.700843	0.76348
840500	XM_127602	Zmynd17	Mus musculus zinc finger, MYND domain containing 17 (Zmynd17), mRNA.	1.13344	1.10878	1.13686
840519	NM_025735	Map1lc3a	Mus musculus microtubule-associated protein 1 light chain 3 alpha (Map1lc3a), mRNA.	1.07083	1.09634	1.33282
840520	NM_019828	Trpc4ap	Mus musculus transient receptor potential cation channel, subfamily C, member 4 associated protein (Trpc4ap), mRNA.	1.00834	0.707288	0.814874
840551	NM_028956	4933435A13Rik	Mus musculus RIKEN cDNA 4933435A13 gene (4933435A13Rik), mRNA.	0.95097	1.03937	0.806175
840593	NM_027185	Def6	Mus musculus differentially expressed in FDCP 6 (Def6), mRNA.	0.966798	0.787488	1.11809
840600	NM_053272	Dhcr24	Mus musculus 24-dehydrocholesterol reductase (Dhcr24), mRNA.	1.25988	1.7402	1.42462
840601	NM_172525	B130017I01Rik	Mus musculus RIKEN cDNA B130017I01 gene (B130017I01Rik), mRNA.	0.632671	0.514553	0.518752
840605	NM_027462	Wars2	Mus musculus tryptophanyl tRNA synthetase 2 (mitochondrial) (Wars2), mRNA.	0.582729	0.594155	0.557358
840632	NM_172527	Nudt15	Mus musculus nudix (nucleoside diphosphate linked moiety X)-type motif 15 (Nudt15), mRNA.	0.980905	0.885335	0.811733
840670	NM_026931	1810011O10Rik	Mus musculus RIKEN cDNA 1810011O10 gene (1810011O10Rik), mRNA.	0.610765	0.529925	0.605857
840672	NM_178916	AI256775	Mus musculus expressed sequence AI256775 (AI256775), mRNA.	0.896087	1.20025	0.748407
840673	NM_177464	D19Ertd386e	Mus musculus DNA segment, Chr 19, ERATO Doi 386, expressed (D19Ertd386e), mRNA.	0.770032	0.836201	0.781553
840685	NM_009524	Wnt5a	Mus musculus wingless-related MMTV integration site 5A (Wnt5a), mRNA.	0.755861	0.749938	0.820847
840692	NM_011150	Lgals3bp	Mus musculus lectin, galactoside-binding, soluble, 3 binding protein (Lgals3bp), mRNA.	1.88226	1.14692	0.855531
840717	NM_013539	Grcc9	Mus musculus gene rich cluster, C9 gene (Grcc9), mRNA.	1.14044	1.16086	1.14349
840722				1.39395	1.28784	2.73834
840725	NM_026421	2310057D15Rik	Mus musculus RIKEN cDNA 2310057D15 gene (2310057D15Rik), mRNA.	0.863352	0.900317	0.731356
840731	XM_124695	Gnpda1	Mus musculus glucosamine-6-phosphate deaminase 1 (Gnpda1), mRNA.	0.812674	0.906859	0.81917
840735	NM_153091	St7l	Mus musculus suppression of tumorigenicity 7-like (St7l), mRNA.	0.950898	0.909186	0.841441
840736	NM_013889	Zfp292	Mus musculus zinc finger protein 292 (Zfp292), mRNA.	0.747724	0.600883	0.62821
840739	NM_008927	Map2k1	Mus musculus mitogen activated protein kinase kinase 1 (Map2k1), mRNA.	0.838397	0.744664	0.624423
840750	NM_181400	1810073M12Rik	Mus musculus RIKEN cDNA 1810073M12 gene (1810073M12Rik), mRNA.	0.814835	0.672469	0.681605
870010	NM_146252	Tbc1d13	Mus musculus TBC1 domain family, member 13 (Tbc1d13), mRNA.	1.23451	1.16559	1.10251
870019	NM_008855	Prkcb	Mus musculus protein kinase C, beta (Prkcb), mRNA.	0.587128	0.373608	0.453935
870020	XM_147231	Ufd1l	Mus musculus ubiquitin fusion degradation 1 like (Ufd1l), mRNA.	0.916256	0.702973	0.787327
870022	NM_023175	Nit2		0.918343	0.884944	0.642564
870025	NM_007616	Cav1		0.760115	0.641778	0.592371
870035	NM_010219	Fkbp4	Mus musculus FK506 binding protein 4 (Fkbp4), mRNA.	0.814859	0.963175	0.808376
870037	NM_010304	Gna15	Mus musculus guanine nucleotide binding protein, alpha 15 (Gna15), mRNA.	0.939717	1.03813	1.05979
870041	NM_145139	Eif3s6ip	Mus musculus eukaryotic translation initiation factor 3, subunit 6 interacting protein (Eif3s6ip), mRNA.	1.13336	1.13792	0.9892
870044	NM_008037	Fosl2	Mus musculus fos-like antigen 2 (Fosl2), mRNA.	0.865642	1.21921	1.86174
870053	NM_027296	Trnt1	Mus musculus tRNA nucleotidyl transferase, CCA-adding, 1 (Trnt1), mRNA.	0.971367	0.891971	0.694172
870056	NM_010766	Marco	Mus musculus macrophage receptor with collagenous structure (Marco), mRNA.	0.395454	0.598367	0.422079
870064	NM_146045	B4galt7	Mus musculus xylosylprotein beta1,4-galactosyltransferase, polypeptide 7 (galactosyltransferase I) (B4galt7), mRNA.	0.742767	0.523342	0.5471
870068				1.02127	0.920307	1.81889
870075	NM_033509	Ltap	Mus musculus loop tail associated protein (Ltap), mRNA.	0.76663	0.74095	0.744142
870092	NM_145822	Ase1		0.685869	0.80498	0.763863
870100	NM_032000	Trps1	Mus musculus trichorhinophalangeal syndrome I (human) (Trps1), mRNA.	0.766111	0.718373	0.690906
870110	NM_153414	D14Ertd231e		1.24565	1.18932	1.05449
870112	NM_009855	Cd80	Mus musculus CD80 antigen (Cd80), mRNA.	1.10428	0.994509	1.19723
870114	NM_026731	Ppp1r14a	Mus musculus protein phosphatase 1, regulatory (inhibitor) subunit 14A (Ppp1r14a), mRNA.	0.999423	1.00945	0.993185
870128	NM_025578	Mrps25	Mus musculus mitochondrial ribosomal protein S25 (Mrps25), mRNA.	0.887236	0.890364	0.65448
870131	NM_027172	2310046K01Rik	Mus musculus RIKEN cDNA 2310046K01 gene (2310046K01Rik), mRNA.	0.849698	0.650585	0.749746
870133	NM_019634	Tm4sf2	Mus musculus transmembrane 4 superfamily member 2 (Tm4sf2), mRNA.	0.509852	0.531247	0.61037
870139	XM_130120	Fcnb	Mus musculus ficolin B (Fcnb), mRNA.	1.31724	10.2805	17.8257
870148	NM_207301	Wrb	Mus musculus tryptophan rich basic protein (Wrb), mRNA.	0.686829	0.722165	0.642099
870154	NM_008974	Ptp4a2	Mus musculus protein tyrosine phosphatase 4a2 (Ptp4a2), mRNA.	0.841066	0.826184	0.977022
870161	NM_025823	Pcyox1	Mus musculus prenylcysteine oxidase 1 (Pcyox1), mRNA.	1.10775	1.22542	1.19031
870162	NM_175102	Sf3b5		1.09016	1.25346	1.14687
870164	NM_080456	Mrps6	Mus musculus mitochondrial ribosomal protein S6 (Mrps6), mRNA.	0.777334	0.72684	0.618768
870167	NM_018855	Gas8	Mus musculus growth arrest specific 8 (Gas8), mRNA.	1.13743	1.0362	0.880721
870170	NM_018761	Catnal1	Mus musculus catenin alpha-like 1 (Catnal1), mRNA.	0.829578	0.813143	0.74455
870193	NM_027903	1300018L09Rik		0.939411	1.11536	1.03518
870239	NM_011163	Prkr	Mus musculus protein kinase, interferon-inducible double stranded RNA dependent (Prkr), mRNA.	1.8859	0.889727	0.643866
870242	NM_027435	Atad2	Mus musculus ATPase family, AAA domain containing 2 (Atad2), mRNA.	1.14921	1.17125	1.13842
870253	NM_053007	Cntf	Mus musculus ciliary neurotrophic factor (Cntf), transcript variant 2, mRNA.	1.24074	1.06266	0.982455
870259	NM_008515	Lrrfip1	Mus musculus leucine rich repeat (in FLII) interacting protein 1 (Lrrfip1), mRNA.	0.694947	0.601297	0.667264
870273	NM_175530	Fbxo46		0.787092	0.734348	0.641896
870274	NM_008901	Pou3f4	Mus musculus POU domain, class 3, transcription factor 4 (Pou3f4), mRNA.	0.9164	0.906936	0.832233
870278	NM_178708	A730042J05Rik	Mus musculus RIKEN cDNA A730042J05 gene (A730042J05Rik), mRNA.	0.87438	0.941474	0.805689
870288	NM_145605	Klhdc4		0.819561	0.927853	0.817399
870301	NM_010799	Minpp1	Mus musculus multiple inositol polyphosphate histidine phosphatase 1 (Minpp1), mRNA.	1.01693	1.32131	0.904945
870324	NM_010496	Idb2	Mus musculus inhibitor of DNA binding 2 (Idb2), mRNA.	0.852865	0.606288	0.914303
870333	NM_172272	BC027073	Mus musculus cDNA sequence BC027073 (BC027073), mRNA.	0.773401	0.644559	0.686161
870347	NM_030206	Cygb	Mus musculus cytoglobin (Cygb), mRNA.	0.596858	0.477875	0.58596
870348	NM_172683	Pogz	Mus musculus pogo transposable element with ZNF domain (Pogz), mRNA.	0.890084	0.696333	0.602183
870372	NM_001011777	Olfr1042	Mus musculus olfactory receptor 1042 (Olfr1042), mRNA.	1.0164	1.07129	1.13986
870390	NM_145556	Tardbp	Mus musculus TAR DNA binding protein (Tardbp), mRNA.	1.48782	1.41193	1.14445
870398	NM_207237	Man1c1	Mus musculus mannosidase, alpha, class 1C, member 1 (Man1c1), mRNA.	0.834996	1.01653	1.13438
870400	NM_174852	Phf12	Mus musculus PHD finger protein 12 (Phf12), mRNA.	1.0185	0.879716	0.964925
870402	NM_009831	Ccng1	Mus musculus cyclin G1 (Ccng1), mRNA.	0.844172	0.999962	0.700468
870403	NM_025317	Mrpl54	Mus musculus mitochondrial ribosomal protein L54 (Mrpl54), mRNA.	1.3921	1.31108	1.08834
870433	NM_018799	Eif3s2	Mus musculus eukaryotic translation initiation factor 3, subunit 2 (beta) (Eif3s2), mRNA.	1.08924	1.18287	0.883581
870446	NM_029068	Snx16	Mus musculus sorting nexin 16 (Snx16), mRNA.	0.720142	0.837964	0.608776
870450	NM_029673	Immt	Mus musculus inner membrane protein, mitochondrial (Immt), mRNA.	0.898354	0.987873	0.791721
870458	NM_177602	B930090D16Rik		0.987253	1.06961	0.92469
870471				1.42766	1.05528	1.67929
870494	NM_008428	Kcnj8	Mus musculus potassium inwardly-rectifying channel, subfamily J, member 8 (Kcnj8), mRNA.	0.451769	0.439678	0.616703
870497	NM_146002	Rhbdl7		0.819388	0.898876	0.85604
870504	NM_008542	Smad6		1.09896	0.966149	0.9108
870519	NM_019785	Actr10	Mus musculus ARP10 actin-related protein 10 homolog (S. cerevisiae) (Actr10), mRNA.	0.958337	0.843414	0.733895
870520	NM_144824	BC021790	Mus musculus cDNA sequence BC021790 (BC021790), mRNA.	1.33508	1.52903	1.51125
870528	NM_023543	Chn2	Mus musculus chimerin (chimaerin) 2 (Chn2), mRNA.	0.710212	0.581318	0.619482
870538	XM_130287	4930432B04Rik	Mus musculus RIKEN cDNA 4930432B04 gene (4930432B04Rik), mRNA.	1.54321	1.81473	1.72538
870543	NM_001033198	Ankrd50	Mus musculus ankrin repeat domain 50 (Ankrd50), mRNA.	0.868175	0.722604	0.777175
870546	NM_007790	Cspg6	Mus musculus chondroitin sulfate proteoglycan 6 (Cspg6), mRNA.	1.06783	1.11321	0.909519
870551	NM_178791	E130203B14Rik	Mus musculus RIKEN cDNA E130203B14 gene (E130203B14Rik), mRNA.	0.555212	0.529221	0.498063
870563	NM_019653	Wsb1	Mus musculus WD repeat and SOCS box-containing 1 (Wsb1), mRNA.	1.00899	0.974227	0.939959
870592	NM_152824	Rbm17	Mus musculus RNA binding motif protein 17 (Rbm17), mRNA.	0.898515	0.815556	0.696079
870601	NM_010562	Ilk	Mus musculus integrin linked kinase (Ilk), mRNA.	1.32006	1.49243	1.38216
870619	NM_029777	4930418P06Rik	Mus musculus RIKEN cDNA 4930418P06 gene (4930418P06Rik), mRNA.	1.05854	0.887525	1.04845
870632	NM_007839	Dhx15	Mus musculus DEAH (Asp-Glu-Ala-His) box polypeptide 15 (Dhx15), mRNA.	1.19152	1.16174	0.934572
870671	NM_153197	3110037K17Rik	Mus musculus RIKEN cDNA 3110037K17 gene (3110037K17Rik), mRNA.	1.05008	1.11967	0.971108
870672	NM_183225	Usp24		0.770516	0.680117	0.672932
870685	NM_024194	2610040E16Rik	Mus musculus RIKEN cDNA 2610040E16 gene (2610040E16Rik), mRNA.	1.16377	0.982603	0.91536
870687	NM_007606	Car3	Mus musculus carbonic anhydrase 3 (Car3), mRNA.	1.77212	1.11047	1.0824
870707	NM_144931	Appbp1	Mus musculus amyloid beta precursor protein binding protein 1 (Appbp1), mRNA.	0.813875	0.766658	0.586794
870717	NM_198438	Ssbp3	Mus musculus single-stranded DNA binding protein 3 (Ssbp3), transcript variant 2, mRNA.	1.57304	1.92498	1.79996
870722	NM_013703	Vldlr	Mus musculus very low density lipoprotein receptor (Vldlr), mRNA.	1.00723	1.15602	0.994956
870731	NM_172254	2610018L09Rik		0.799324	0.846925	0.771905
870746	NM_021315	AF233884	Mus musculus cDNA sequence AF233884 (AF233884), mRNA.	0.620889	0.66313	0.48777
940008	NM_008635	Mtap7	Mus musculus microtubule-associated protein 7 (Mtap7), mRNA.	0.828	0.630323	0.5559
940022	NM_007946	Epx	Mus musculus eosinophil peroxidase (Epx), mRNA.	1.12349	5.11881	27.0633
940025	NM_152806	2610007K22Rik	Mus musculus RIKEN cDNA 2610007K22 gene (2610007K22Rik), transcript variant 1, mRNA.	0.843299	0.968487	1.03678
940035	NM_011970	Psmb2	Mus musculus proteasome (prosome, macropain) subunit, beta type 2 (Psmb2), mRNA.	1.21062	1.50377	1.13444
940041	NM_021566	Jph2	Mus musculus junctophilin 2 (Jph2), mRNA.	0.937661	1.26257	1.57675
940053	NM_024189	Yaf2	Mus musculus YY1 associated factor 2 (Yaf2), mRNA.	0.853514	0.959321	0.834122
940059	NM_025954	1700012G19Rik	Mus musculus RIKEN cDNA 1700012G19 gene (1700012G19Rik), mRNA.	0.819677	0.934436	0.931357
940066	NM_172746	C86302	Mus musculus expressed sequence C86302 (C86302), mRNA.	1.43519	1.71114	1.26494
940068	NM_007899	Ecm1	Mus musculus extracellular matrix protein 1 (Ecm1), mRNA.	0.848962	0.756664	0.800307
940072	NM_019702	Hbs1l	Mus musculus Hbs1-like (S. cerevisiae) (Hbs1l), mRNA.	1.05072	1.1621	1.00867
940075	NM_024452	Luzp1	Mus musculus leucine zipper protein 1 (Luzp1), mRNA.	0.92502	0.832704	0.72574
940079	NM_025840	Bzw2	Mus musculus basic leucine zipper and W2 domains 2 (Bzw2), mRNA.	0.807478	0.855842	0.683648
940086	NM_009948	Cpt1b	Mus musculus carnitine palmitoyltransferase 1b, muscle (Cpt1b), mRNA.	1.02664	0.980175	0.949374
940091	XM_134156	1700029J07Rik	Mus musculus RIKEN cDNA 1700029J07 gene (1700029J07Rik), mRNA.	0.636181	0.441334	0.439374
940092	NM_009270	Sqle	Mus musculus squalene epoxidase (Sqle), mRNA.	0.957465	1.26136	0.845388
940093	NM_016671	Il27ra	Mus musculus interleukin 27 receptor, alpha (Il27ra), mRNA.	0.820104	0.385009	0.322965
940095	NM_130889	Anp32b	Mus musculus acidic nuclear phosphoprotein 32 family, member B (Anp32b), mRNA.	1.10131	1.09795	1.08862
940100	NM_009744	Bcl6	Mus musculus B-cell leukemia/lymphoma 6 (Bcl6), mRNA.	0.677827	0.498989	0.441988
940112	XM_139515	AW124722		0.964422	0.902833	0.953308
940121	NM_052835	Rpl10	Mus musculus ribosomal protein 10 (Rpl10), mRNA.	1.34581	1.16654	1.11394
940129	NM_173442	Gcnt1	Mus musculus glucosaminyl (N-acetyl) transferase 1, core 2 (Gcnt1), mRNA.	1.08777	1.07726	1.04719
940131	NM_011407	Slfn1	Mus musculus schlafen 1 (Slfn1), mRNA.	1.27876	0.480857	0.994445
940132	NM_028768	Armc8		0.763232	0.704305	0.764421
940136	NM_207558	Olfr750	Mus musculus olfactory receptor 750 (Olfr750), mRNA.	1.4659	1.41449	1.66296
940138	NM_178069	D16Bwg1547e	Mus musculus DNA segment, Chr 16, Brigham & Womens Genetics 1547 expressed (D16Bwg1547e), mRNA.	0.821422	0.873705	0.743224
940139	NM_175648	A530023O14Rik	Mus musculus RIKEN cDNA A530023O14 gene (A530023O14Rik), mRNA.	0.89317	0.368724	0.554088
940148	NM_026144	Dhdds	Mus musculus dehydrodolichyl diphosphate synthase (Dhdds), mRNA.	1.01059	0.985621	0.925108
940154	NM_138304	Calml4	Mus musculus calmodulin-like 4 (Calml4), mRNA.	0.770112	0.807767	0.77756
940156	NM_009363	Tff2	Mus musculus trefoil factor 2 (spasmolytic protein 1) (Tff2), mRNA.	0.440789	0.556666	0.01
940162	NM_178788	Dctd	Mus musculus dCMP deaminase (Dctd), mRNA.	0.69775	0.96143	0.613796
940170	NM_026033	Odag	Mus musculus ocular development associated gene (Odag), mRNA.	0.985678	1.04925	1.01376
940184	XM_128363	ORF28	Mus musculus open reading frame 28 (ORF28), mRNA.	0.78097	0.77872	0.811237
940195	XM_283274	LOC328526		0.983559	0.923936	0.894808
940215	NM_007623	Cbx2	Mus musculus chromobox homolog 2 (Drosophila Pc class) (Cbx2), mRNA.	0.97959	0.969929	1.02961
940239	NM_009447	Tuba4	Mus musculus tubulin, alpha 4 (Tuba4), mRNA.	1.29918	1.70518	1.53426
940278	NM_173408	BC030335	Mus musculus cDNA sequence BC030335 (BC030335), mRNA.	0.886317	0.898983	0.767979
940286	NM_013612	Slc11a1	Mus musculus solute carrier family 11 (proton-coupled divalent metal ion transporters), member 1 (Slc11a1), mRNA.	0.71275	0.528783	0.553932
940309	AK002848		Mus musculus adult male kidney cDNA, RIKEN full-length enriched library, clone:0610039M20 product:ribosomal protein S12, full insert sequence.	1.17171	1.14841	1.07672
940348	NM_007668	Cdk5	Mus musculus cyclin-dependent kinase 5 (Cdk5), mRNA.	0.774596	0.703668	0.595118
940372	XM_194421	BC036564	Mus musculus cDNA sequence BC036564 (BC036564), mRNA.	1.30476	1.2619	1.2694
940373	XM_355081	Kctd1		1.15245	1.08735	0.812469
940397	NM_025510	2310004I24Rik	Mus musculus RIKEN cDNA 2310004I24 gene (2310004I24Rik), mRNA.	0.912979	0.769785	0.857943
940400	NM_011528	Taldo1	Mus musculus transaldolase 1 (Taldo1), mRNA.	1.16768	1.22406	1.25503
940402	NM_178080	9430063L05Rik	Mus musculus RIKEN cDNA 9430063L05 gene (9430063L05Rik), mRNA.	0.661335	0.792696	0.700555
940411	NM_026776	D11Wsu68e	Mus musculus DNA segment, Chr 11, Wayne State University 68, expressed (D11Wsu68e), mRNA.	1.05574	1.01419	0.957813
940427	NM_023130	Raly	Mus musculus hnRNP-associated with lethal yellow (Raly), mRNA.	1.23976	1.37814	1.31093
940433	NM_023505	Glrx2	Mus musculus glutaredoxin 2 (thioltransferase) (Glrx2), mRNA.	0.958854	0.96483	0.817168
940441	NM_134100	D15Mgi27		0.663963	0.678154	0.629395
940450	NM_021288	Tyms	Mus musculus thymidylate synthase (Tyms), mRNA.	0.930257	0.836602	0.794054
940451	NM_011280	Trim10	Mus musculus tripartite motif protein 10 (Trim10), mRNA.	1.65315	1.76168	2.09004
940452	NM_145587	Sbk	Mus musculus SH3-binding kinase (Sbk), mRNA.	0.539471	0.323442	0.278706
940465	NM_023397	1810034K20Rik	Mus musculus RIKEN cDNA 1810034K20 gene (1810034K20Rik), mRNA.	0.697092	0.586559	0.446678
940484	NM_019870	Ard1	Mus musculus N-acetyltransferase ARD1 homolog (S. cerevisiae) (Ard1), mRNA.	1.33882	1.05345	0.906532
940500	NM_172732	9830005G06Rik	Mus musculus RIKEN cDNA 9830005G06 gene (9830005G06Rik), mRNA.	0.713423	0.523865	0.403228
940504	NM_028810	Rhoe	Mus musculus ras homolog gene family, member E (Rhoe), mRNA.	0.680542	0.451567	0.687498
940519	NM_008893	Pola2	Mus musculus polymerase (DNA directed), alpha 2 (Pola2), mRNA.	1.38369	1.63523	1.13525
940524	XM_135944	5430427O19Rik	Mus musculus RIKEN cDNA 5430427O19 gene (5430427O19Rik), mRNA.	0.839824	0.529996	0.433834
940603	NM_144941	BC019977	Mus musculus cDNA sequence BC019977 (BC019977), mRNA.	0.781489	0.705852	0.703745
940609	NM_019396	Cyhr1	Mus musculus cysteine and histidine rich 1 (Cyhr1), mRNA.	1.45883	1.22722	1.22915
940706	NM_029564	Tax1bp3		0.681534	0.642373	0.602831
940711	NM_010376	H13	Mus musculus histocompatibility 13 (H13), mRNA.	1.67349	1.69695	1.86789
940722	NM_010561	Ilf3	Mus musculus interleukin enhancer binding factor 3 (Ilf3), mRNA.	0.960522	1.02176	0.936602
940725	NM_010818	Cd200		0.924411	0.868865	0.848406
940731	XM_126512	D11Ertd736e	Mus musculus DNA segment, Chr 11, ERATO Doi 736, expressed (D11Ertd736e), mRNA.	0.777779	0.814373	0.747104
940746	NM_178654	Pkn2	Mus musculus protein kinase N2 (Pkn2), mRNA.	1.5002	1.2391	1.36288
940750	NM_138579	Triobp	Mus musculus TRIO and F-actin binding protein (Triobp), mRNA.	0.954784	0.907694	1.07551
940754	NM_011045	Pcna	Mus musculus proliferating cell nuclear antigen (Pcna), mRNA.	1.36027	1.4008	1.00626
990025	NM_080465	Kcnn2	Mus musculus potassium intermediate/small conductance calcium-activated channel, subfamily N, member 2 (Kcnn2), mRNA.	0.951489	0.912921	1.00574
990164	NM_172698	4732418C07Rik	Mus musculus RIKEN cDNA 4732418C07 gene (4732418C07Rik), mRNA.	0.811853	0.782583	0.851058
990367	NM_001037713	Fbxo39	Mus musculus F-box protein 39 (Fbxo39), mRNA.	1.01292	1.07812	1.10239
1010326	NM_011593	Timp1	Mus musculus tissue inhibitor of metalloproteinase 1 (Timp1), mRNA.	0.881031	1.13086	0.980167
1010368	NM_026304	0610007P06Rik	Mus musculus RIKEN cDNA 0610007P06 gene (0610007P06Rik), mRNA.	0.816102	0.828676	0.602196
1010411	NM_001005524	Olfr194	Mus musculus olfactory receptor 194 (Olfr194), mRNA.	0.915794	1.01828	0.981856
1030280	XM_127326	BC010304	Mus musculus cDNA sequence BC010304 (BC010304), mRNA.	0.79561	0.84623	0.692549
1030575	NM_007792	Csrp2	Mus musculus cysteine and glycine-rich protein 2 (Csrp2), mRNA.	0.802996	0.740706	0.737757
1050008	NM_009613	Adam11	Mus musculus a disintegrin and metalloprotease domain 11 (Adam11), mRNA.	1.00033	0.636845	0.68289
1050014	NM_028860	Mtmr3	Mus musculus myotubularin related protein 3 (Mtmr3), mRNA.	1.32268	1.57665	1.74265
1050019	NM_009655	Alcam	Mus musculus activated leukocyte cell adhesion molecule (Alcam), mRNA.	0.833933	0.71305	0.867246
1050020	NM_175238	D2Ertd145e	Mus musculus DNA segment, Chr 2, ERATO Doi 145, expressed (D2Ertd145e), mRNA.	1.05038	1.1401	1.14672
1050022	NM_016681	Chek2	Mus musculus CHK2 checkpoint homolog (S. pombe) (Chek2), mRNA.	1.00344	1.02265	1.06894
1050037	NM_177235	B230209C24Rik	Mus musculus RIKEN cDNA B230209C24 gene (B230209C24Rik), mRNA.	0.866008	0.717262	0.82355
1050039	NM_019750	Nat6	Mus musculus N-acetyltransferase 6 (Nat6), mRNA.	1.18633	1.30247	1.12294
1050040	NM_012037	Vat1	Mus musculus vesicle amine transport protein 1 homolog (T californica) (Vat1), mRNA.	0.894314	1.14011	1.56714
1050044	NM_028457	3110037I16Rik	Mus musculus RIKEN cDNA 3110037I16 gene (3110037I16Rik), mRNA.	0.58931	0.542439	0.476495
1050086	NM_139197	Gbgt1		1.11396	1.12035	1.19455
1050088	NM_011865	Pcbp1	Mus musculus poly(rC) binding protein 1 (Pcbp1), mRNA.	1.11964	1.28485	0.909817
1050092	XM_129445	Fnbp2	Mus musculus formin binding protein 2 (Fnbp2), mRNA.	1.16107	1.00129	1.08464
1050093	NM_133847	Tm9sf4		0.881523	0.864867	0.870438
1050095	NM_007748	Cox6a1	Mus musculus cytochrome c oxidase, subunit VI a, polypeptide 1 (Cox6a1), mRNA.	1.34619	1.29617	1.11256
1050121	M83099	IgK		2.51866	1.69859	2.68118
1050132	NM_031165	Hspa8	Mus musculus heat shock protein 8 (Hspa8), mRNA.	0.951744	1.22888	0.771298
1050136	NM_008377	Lrig1	Mus musculus leucine-rich repeats and immunoglobulin-like domains 1 (Lrig1), mRNA.	0.921429	0.778172	0.811924
1050142	NM_145924	Fshprh1	Mus musculus FSH primary response 1 (Fshprh1), mRNA.	1.39689	1.51011	1.35342
1050148	NM_011246	Rasgrp1	Mus musculus RAS guanyl releasing protein 1 (Rasgrp1), mRNA.	0.709352	0.430532	0.363087
1050154	NM_138668	1810047C23Rik	Mus musculus RIKEN cDNA 1810047C23 gene (1810047C23Rik), mRNA.	0.881767	0.94483	0.933633
1050161	NM_183034	Plekhm1	Mus musculus pleckstrin homology domain containing, family M (with RUN domain) member 1 (Plekhm1), mRNA.	0.693898	0.703985	0.708901
1050168	XM_148582	BC023741	Mus musculus cDNA sequence BC023741 (BC023741), mRNA.	1.22151	0.653117	0.546803
1050170	NM_008300	Hspa4	Mus musculus heat shock protein 4 (Hspa4), mRNA.	1.28146	1.19529	1.18218
1050193	NM_133977	Trf	Mus musculus transferrin (Trf), mRNA.	0.543157	0.46146	0.477079
1050239	NM_019769	1500003O03Rik	Mus musculus RIKEN cDNA 1500003O03 gene (1500003O03Rik), mRNA.	0.852071	1.01967	1.17461
1050270	NM_020494	Ddx24	Mus musculus DEAD (Asp-Glu-Ala-Asp) box polypeptide 24 (Ddx24), mRNA.	1.33963	0.948473	0.840152
1050273	NM_011268	Rgs9	Mus musculus regulator of G-protein signaling 9 (Rgs9), mRNA.	0.609072	0.458458	0.451762
1050292	NM_174850	A930021H16Rik	Mus musculus RIKEN cDNA A930021H16 gene (A930021H16Rik), mRNA.	1.47244	1.77228	1.57352
1050341				0.513085	0.555431	0.76539
1050347	NM_025583	Ctrb1		1.02421	0.959262	0.01
1050368	NM_026254	4930451A13Rik	Mus musculus RIKEN cDNA 4930451A13 gene (4930451A13Rik), mRNA.	0.799811	0.650315	0.746068
1050369	NM_007907	Eef2	Mus musculus eukaryotic translation elongation factor 2 (Eef2), mRNA.	1.09912	0.973538	0.834808
1050372	NM_024231	Zfpl1	Mus musculus zinc finger like protein 1 (Zfpl1), mRNA.	0.86306	0.931422	0.973176
1050373	NM_009673	Anxa5	Mus musculus annexin A5 (Anxa5), mRNA.	0.669254	0.583115	0.683358
1050377	NM_198438	Ssbp3	Mus musculus single-stranded DNA binding protein 3 (Ssbp3), transcript variant 2, mRNA.	1.3021	1.43015	1.34241
1050390	NM_133673	Tor1b	Mus musculus torsin family 1, member B (Tor1b), mRNA.	0.661101	0.662203	0.620871
1050397	NM_016680	Sfrs16	Mus musculus splicing factor, arginine/serine-rich 16 (suppressor-of-white-apricot homolog, Drosophila) (Sfrs16), transcript variant L, mRNA.	0.712238	0.702569	0.661493
1050408	NM_023908	Slco3a1	Mus musculus solute carrier organic anion transporter family, member 3a1 (Slco3a1), mRNA.	1.02169	0.808118	0.844389
1050411	NM_028054	Zfyve19	Mus musculus zinc finger, FYVE domain containing 19 (Zfyve19), mRNA.	1.169	1.19443	1.03649
1050427	NM_178309	Brip1	Mus musculus BRCA1 interacting protein C-terminal helicase 1 (Brip1), mRNA.	1.57232	2.06922	1.51467
1050435	NM_030259	BC003324	Mus musculus cDNA sequence BC003324 (BC003324), mRNA.	1.55223	1.26237	0.95713
1050441	NM_146018	B430214A04Rik	Mus musculus RIKEN cDNA B430214A04 gene (B430214A04Rik), mRNA.	0.939068	0.848369	0.841694
1050451	NM_025900	Dek	Mus musculus DEK oncogene (DNA binding) (Dek), mRNA.	1.25952	1.37818	1.22816
1050500	NM_172607	9130210N20Rik	Mus musculus RIKEN cDNA 9130210N20 gene (9130210N20Rik), mRNA.	1.28121	1.57209	1.28379
1050504	NM_145583	Frag1	Mus musculus FGF receptor activating protein 1 (Frag1), mRNA.	0.786151	0.83089	0.838683
1050519	NM_146041	Gmds	Mus musculus GDP-mannose 4, 6-dehydratase (Gmds), mRNA.	0.963128	1.03871	1.00172
1050546	NM_026124	1110008F13Rik	Mus musculus RIKEN cDNA 1110008F13 gene (1110008F13Rik), mRNA.	1.06437	1.2664	1.22839
1050593	NM_009594	Abl1	Mus musculus v-abl Abelson murine leukemia oncogene 1 (Abl1), mRNA.	0.915338	1.00451	1.00259
1050601	XM_203523	BC003940	Mus musculus cDNA sequence BC003940 (BC003940), mRNA.	0.8821	0.843988	0.894555
1050647	XM_131888	BC034507	Mus musculus cDNA sequence BC034507 (BC034507), mRNA.	0.857432	1.00205	0.804852
1050670	NM_007637	Cct5	Mus musculus chaperonin subunit 5 (epsilon) (Cct5), mRNA.	0.960224	1.01401	0.811475
1050671	NM_010184	Fcer1a	Mus musculus Fc receptor, IgE, high affinity I, alpha polypeptide (Fcer1a), mRNA.	1.12444	2.26629	2.04468
1050672	NM_053272	Dhcr24	Mus musculus 24-dehydrocholesterol reductase (Dhcr24), mRNA.	0.985459	1.49169	1.22878
1050685	NM_024170	1110012O05Rik	Mus musculus RIKEN cDNA 1110012O05 gene (1110012O05Rik), mRNA.	0.616144	0.468838	0.411459
1050687	NM_173182	1600019O04Rik	Mus musculus RIKEN cDNA 1600019O04 gene (1600019O04Rik), mRNA.	0.966105	1.28285	1.38576
1050711	NM_026259	Rnf41	Mus musculus ring finger protein 41 (Rnf41), mRNA.	0.830633	0.712155	0.685464
1050722	XM_135413	Mettl4		0.885789	0.959317	0.694715
1050731	NM_146139	Vav3	Mus musculus vav 3 oncogene (Vav3), mRNA.	0.925893	0.862549	0.879844
1050735	NM_021336	Snrpa1	Mus musculus small nuclear ribonucleoprotein polypeptide A (Snrpa1), mRNA.	1.0419	1.07546	0.886883
1050750	NM_024223	Crip2	Mus musculus cysteine rich protein 2 (Crip2), mRNA.	0.567978	0.682049	0.591711
1070041	NM_009368	Tgfb3	Mus musculus transforming growth factor, beta 3 (Tgfb3), mRNA.	0.834979	0.80327	0.83738
1070195	NM_009983	Ctsd	Mus musculus cathepsin D (Ctsd), mRNA.	1.3626	1.2449	1.02655
1070553	NM_175035	E230026N22Rik	Mus musculus RIKEN cDNA E230026N22 gene (E230026N22Rik), mRNA.	0.803982	0.501208	0.60876
1070670	NM_001012520	Klri1	Mus musculus killer cell lectin-like receptor family I member 1 (Klri1), mRNA.	0.724194	0.580958	0.600108
1090010	NM_013488	Cd4	Mus musculus CD4 antigen (Cd4), mRNA.	0.90906	0.724298	0.678024
1090014	NM_145508	Dyrk3	Mus musculus dual-specificity tyrosine-(Y)-phosphorylation regulated kinase 3 (Dyrk3), mRNA.	1.61744	1.69749	1.61634
1090020	NM_011529	Tank	Mus musculus TRAF family member-associated Nf-kappa B activator (Tank), mRNA.	0.87322	0.880371	0.719615
1090021	NM_009070	Rnps1	Mus musculus ribonucleic acid binding protein S1 (Rnps1), mRNA.	1.25745	1.18351	1.04653
1090035	NM_010081	Dst	Mus musculus dystonin (Dst), mRNA.	0.759987	0.811481	0.796365
1090037	XM_142657	LOC546230	PREDICTED: Mus musculus similar to Ig heavy chain V region 102 precursor (LOC546230), mRNA.	1.86748	1.90809	7.77305
1090039	NM_019549	Plek	Mus musculus pleckstrin (Plek), mRNA.	1.14691	1.07546	0.887076
1090041	NM_018808	Dnajb1	Mus musculus DnaJ (Hsp40) homolog, subfamily B, member 1 (Dnajb1), mRNA.	0.977716	0.93273	0.712496
1090044	NM_172783	Phka2	Mus musculus phosphorylase kinase alpha 2 (Phka2), mRNA.	1.09203	1.2026	1.05703
1090048	NM_027889	Vps11	Mus musculus vacuolar protein sorting 11 (yeast) (Vps11), mRNA.	0.994459	0.90725	0.970255
1090075	NM_009722	Atp2a2	Mus musculus ATPase, Ca++ transporting, cardiac muscle, slow twitch 2 (Atp2a2), mRNA.	0.931864	0.978812	0.892486
1090079	NM_025651	1100001A21Rik	Mus musculus RIKEN cDNA 1100001A21 gene (1100001A21Rik), mRNA.	0.803316	0.781779	0.657252
1090082	NM_026236	8430408H12Rik	Mus musculus RIKEN cDNA 8430408H12 gene (8430408H12Rik), mRNA.	0.850645	0.981891	0.864474
1090088	NM_177806	Prpf39	Mus musculus PRP39 pre-mRNA processing factor 39 homolog (yeast) (Prpf39), mRNA.	0.808389	0.784363	0.715876
1090093	NM_029338	1700027N10Rik	Mus musculus RIKEN cDNA 1700027N10 gene (1700027N10Rik), mRNA.	1.01532	1.20133	1.25968
1090102	NM_025830	1300010O06Rik		0.832461	0.804	0.773841
1090112	NM_172700	Zmpste24	Mus musculus zinc metalloproteinase, STE24 homolog (S. cerevisiae) (Zmpste24), mRNA.	0.938927	1.07483	1.22119
1090113	XM_133123	3010033P07Rik	Mus musculus RIKEN cDNA 3010033P07 gene (3010033P07Rik), mRNA.	1.01114	0.992432	1.0612
1090114	NM_019573	Wwox	Mus musculus WW domain-containing oxidoreductase (Wwox), mRNA.	1.06315	1.02691	1.01556
1090121	XM_140391	Wdr7	Mus musculus WD repeat domain 7 (Wdr7), mRNA.	1.23954	1.53877	1.41397
1090129	NM_011715	Wdr1	Mus musculus WD repeat domain 1 (Wdr1), mRNA.	0.765905	0.705751	0.713889
1090132	NM_020508	Brd4	Mus musculus bromodomain containing 4 (Brd4), mRNA.	0.794064	0.735237	0.681926
1090133	NM_026618	D11Ertd99e	Mus musculus DNA segment, Chr 11, ERATO Doi 99, expressed (D11Ertd99e), mRNA.	0.984651	1.06101	0.835301
1090148	NM_028809	Arpc5l	Mus musculus actin related protein 2/3 complex, subunit 5-like (Arpc5l), mRNA.	1.11266	0.782892	0.684498
1090161	NM_026313	3300001P08Rik	Mus musculus RIKEN cDNA 3300001P08 gene (3300001P08Rik), mRNA.	0.913735	0.841463	0.734095
1090164	XM_131210	4930519L02Rik	Mus musculus RIKEN cDNA 4930519L02 gene (4930519L02Rik), mRNA.	1.12927	1.80056	2.46613
1090168	NM_026065	D10Ertd322e		0.915918	0.93585	0.693656
1090170	NM_173759	A730017C20Rik	Mus musculus RIKEN cDNA A730017C20 gene (A730017C20Rik), mRNA.	1.21336	1.41917	1.35284
1090176	NM_148933	Slco4a1	Mus musculus solute carrier organic anion transporter family, member 4a1 (Slco4a1), mRNA.	0.97487	1.09048	1.84003
1090193	NM_138631	Tssc4	Mus musculus tumor-suppressing subchromosomal transferable fragment 4 (Tssc4), mRNA.	1.43803	1.54558	1.51305
1090195	NM_175331	C630002B14Rik	Mus musculus RIKEN cDNA C630002B14 gene (C630002B14Rik), mRNA.	0.651129	0.616851	0.545899
1090204	NM_008439	Khk	Mus musculus ketohexokinase (Khk), mRNA.	0.641318	0.790515	0.948932
1090228	XM_149251	9430008C03Rik	Mus musculus RIKEN cDNA 9430008C03 gene (9430008C03Rik), mRNA.	0.714744	0.650221	0.531309
1090239	NM_144533	4933408N02Rik		1.45236	1.46903	1.46801
1090242	NM_138592	Usp39	Mus musculus ubiquitin specific protease 39 (Usp39), mRNA.	1.06708	1.32913	1.04286
1090270	NM_009564	Zfp64	Mus musculus zinc finger protein 64 (Zfp64), mRNA.	0.885784	0.782748	0.664199
1090278	NM_021524	Pbef1	Mus musculus pre-B-cell colony-enhancing factor 1 (Pbef1), mRNA.	1.39064	1.15709	1.10168
1090280	NM_152817	2610511O17Rik	Mus musculus RIKEN cDNA 2610511O17 gene (2610511O17Rik), mRNA.	0.934263	0.96902	0.690807
1090286	NM_009430	Prss2	Mus musculus protease, serine, 2 (Prss2), mRNA.	0.41007	0.594396	0.0252834
1090300	NM_198170	BC059842	Mus musculus cDNA sequence BC059842 (BC059842), mRNA.	0.921863	1.03263	0.963118
1090309	NM_011587	Tie1	Mus musculus tyrosine kinase receptor 1 (Tie1), mRNA.	0.569408	0.810006	0.805919
1090332	NM_145409	Chtf18	Mus musculus CTF18, chromosome transmission fidelity factor 18 homolog (S. cerevisiae) (Chtf18), mRNA.	1.61749	1.88866	1.56782
1090333	NM_175465	Sestd1	Mus musculus SEC14 and spectrin domains 1 (Sestd1), mRNA.	0.979688	0.849719	1.16255
1090341	NM_177640	D030056L22	Mus musculus hypothetical protein D030056L22 (D030056L22), mRNA.	1.62543	1.70635	1.42704
1090372	NM_011373	Siat7d	Mus musculus sialyltransferase 7 ((alpha-N-acetylneuraminyl 2,3-betagalactosyl-1,3)-N-acetyl galactosaminide alpha-2,6-sialyltransferase) D (Siat7d), mRNA.	1.10358	0.813797	0.774902
1090408	NM_133934	5830446M03Rik	Mus musculus RIKEN cDNA 5830446M03 gene (5830446M03Rik), mRNA.	0.938296	0.983698	0.783935
1090411	NM_029791	Bicd2	Mus musculus bicaudal D homolog 2 (Drosophila) (Bicd2), mRNA.	1.02479	1.17159	1.13206
1090433	NM_177094	E230001N04Rik	Mus musculus RIKEN cDNA E230001N04 gene (E230001N04Rik), mRNA.	0.800824	0.683508	0.946562
1090438	NM_020557	Tyki	Mus musculus thymidylate kinase family LPS-inducible member (Tyki), mRNA.	2.34842	1.59202	1.36479
1090440	NM_009455	Ube2e1	Mus musculus ubiquitin-conjugating enzyme E2E 1, UBC4/5 homolog (yeast) (Ube2e1), mRNA.	0.87695	0.896807	0.784938
1090446	XM_131162	Snx7	Mus musculus sorting nexin 7 (Snx7), mRNA.	0.80522	0.888483	0.844501
1090451	NM_030176	2610039E05Rik	Mus musculus RIKEN cDNA 2610039E05 gene (2610039E05Rik), mRNA.	0.972311	0.868007	1.03441
1090465	NM_175403	2410014A08Rik	Mus musculus RIKEN cDNA 2410014A08 gene (2410014A08Rik), mRNA.	0.979002	1.0766	0.996579
1090494	NM_025443	1810003N24Rik	Mus musculus RIKEN cDNA 1810003N24 gene (1810003N24Rik), mRNA.	0.94169	0.914173	0.627873
1090497	NM_009720	Atox1	Mus musculus ATX1 (antioxidant protein 1) homolog 1 (yeast) (Atox1), mRNA.	0.599552	0.533611	0.574993
1090500	NM_019984	Tgm1	Mus musculus transglutaminase 1, K polypeptide (Tgm1), mRNA.	0.736482	0.578134	0.501719
1090504	NM_175655	Hist1h4f	Mus musculus histone 1, H4f (Hist1h4f), mRNA.	1.45981	1.65282	1.80801
1090519	NM_021537	Stk25	Mus musculus serine/threonine kinase 25 (yeast) (Stk25), mRNA.	0.713279	0.935855	0.841923
1090524	XM_131409	2010203O07Rik	Mus musculus RIKEN cDNA 2010203O07 gene (2010203O07Rik), mRNA.	1.14584	1.2011	1.12143
1090546	NM_011031	P4ha2	Mus musculus procollagen-proline, 2-oxoglutarate 4-dioxygenase (proline 4-hydroxylase), alpha II polypeptide (P4ha2), mRNA.	0.780583	0.786212	0.73017
1090575	XM_283804	9830001H06Rik	Mus musculus RIKEN cDNA 9830001H06 gene (9830001H06Rik), mRNA.	0.88523	0.974468	0.978248
1090619	NM_025410	1110049G11Rik	Mus musculus RIKEN cDNA 1110049G11 gene (1110049G11Rik), mRNA.	0.912768	0.993254	0.912723
1090672	XM_358312	Erbb2ip	Mus musculus Erbb2 interacting protein (Erbb2ip), mRNA.	0.866522	0.847963	0.792921
1090673	NM_011925	Cd97	Mus musculus CD97 antigen (Cd97), mRNA.	0.537185	0.40277	0.418715
1090685	NM_178686	AU016693	Mus musculus expressed sequence AU016693 (AU016693), mRNA.	0.65828	0.623849	0.649113
1090706	NM_007830	Dbi	Mus musculus diazepam binding inhibitor (Dbi), mRNA.	1.06247	0.99637	1.1692
1090709	NM_020586	5031400M07Rik	Mus musculus RIKEN cDNA 5031400M07 gene (5031400M07Rik), mRNA.	0.749841	0.681525	0.675149
1090717	NM_011264	Rev3l	Mus musculus REV3-like, catalytic subunit of DNA polymerase zeta RAD54 like (S. cerevisiae) (Rev3l), mRNA.	1.30043	0.89871	0.83197
1090725	NM_207255	Zfp532		0.907626	0.747044	0.66368
1090739	NM_145582	BC005752	Mus musculus cDNA sequence BC005752 (BC005752), mRNA.	0.891417	0.843355	0.880638
1090746	NM_028244	2600005C20Rik	Mus musculus RIKEN cDNA 2600005C20 gene (2600005C20Rik), mRNA.	0.624806	0.630324	0.55622
1090767	NM_001033476	AI450948	Mus musculus expressed sequence AI450948 (AI450948), mRNA.	1.03296	1.1547	1.20856
1110079	NM_178626	2810404F18Rik		1.05483	0.893233	0.878842
1110543	NM_029248	Josd3	Mus musculus Josephin domain containing 3 (Josd3), transcript variant 2, mRNA.	1.1116	1.05717	0.924359
1170008	NM_175098	6330407D12Rik	Mus musculus RIKEN cDNA 6330407D12 gene (6330407D12Rik), mRNA.	0.720083	0.748411	0.979439
1170014	NM_026591	Mrpl24	Mus musculus mitochondrial ribosomal protein L24 (Mrpl24), mRNA.	0.805366	0.767714	0.601124
1170017	NM_198413	4833422F06Rik	Mus musculus RIKEN cDNA 4833422F06 gene (4833422F06Rik), mRNA.	0.974833	0.955304	0.759762
1170020	NM_018887	Cyp39a1	Mus musculus cytochrome P450, family 39, subfamily a, polypeptide 1 (Cyp39a1), mRNA.	0.831925	0.721178	0.682945
1170022	NM_029654	2410024A21Rik	Mus musculus RIKEN cDNA 2410024A21 gene (2410024A21Rik), mRNA.	0.906112	1.02953	0.927138
1170026	XM_111356	Igh-V7183		3.07281	1.82481	2.82991
1170039	NM_007695	Chi3l1	Mus musculus chitinase 3-like 1 (Chi3l1), mRNA.	1.18347	6.47759	14.7507
1170053	NM_146654	Olfr438	Mus musculus olfactory receptor 438 (Olfr438), mRNA.	0.941045	0.910736	1.04189
1170064	NM_012027	AA536749	Mus musculus expressed sequence AA536749 (AA536749), mRNA.	0.907289	1.04328	0.825256
1170066	NM_026739	9530077C05Rik	Mus musculus RIKEN cDNA 9530077C05 gene (9530077C05Rik), mRNA.	0.978464	1.25358	1.28126
1170068	NM_145410	BC008155	Mus musculus cDNA sequence BC008155 (BC008155), mRNA.	0.92547	0.819602	0.799571
1170070	NM_028779	Ampd2	Mus musculus adenosine monophosphate deaminase 2 (isoform L) (Ampd2), mRNA.	1.01089	1.09856	1.24097
1170072	NM_181423	Supv3l1	Mus musculus suppressor of var1, 3-like 1 (S. cerevisiae) (Supv3l1), mRNA.	0.923771	0.972615	0.749225
1170075	XM_127627	Plac9		0.665653	0.661865	0.58663
1170086	NM_021510	Hnrph1	Mus musculus heterogeneous nuclear ribonucleoprotein H1 (Hnrph1), mRNA.	0.663265	0.753673	0.637778
1170088	NM_146207	Cul4a	Mus musculus cullin 4A (Cul4a), mRNA.	1.23534	1.18044	1.36109
1170095	NM_007842	Dhx9	Mus musculus DEAH (Asp-Glu-Ala-His) box polypeptide 9 (Dhx9), mRNA.	0.807161	0.738739	0.70865
1170102	NM_011624	Top3b	Mus musculus topoisomerase (DNA) III beta (Top3b), mRNA.	0.904852	0.951903	0.96102
1170133	NM_001033378	A430078G23Rik	Mus musculus RIKEN cDNA A430078G23 gene (A430078G23Rik), mRNA.	0.612356	0.521054	0.556498
1170136	NM_029643	Gpr172b		0.857115	1.09656	0.963239
1170142	NM_030700	Maged2	Mus musculus melanoma antigen, family D, 2 (Maged2), mRNA.	0.893164	1.1539	0.935005
1170152	NM_145583	Frag1	Mus musculus FGF receptor activating protein 1 (Frag1), mRNA.	0.927147	0.8936	1.00832
1170161	NM_011903	Tlk2	Mus musculus tousled-like kinase 2 (Arabidopsis) (Tlk2), mRNA.	0.920492	0.794836	0.766003
1170162	NM_080843	Socs4	Mus musculus suppressor of cytokine signaling 4 (Socs4), mRNA.	1.07222	0.886916	0.906895
1170168	NM_177073	Tnfrsf19l	Mus musculus tumor necrosis factor receptor superfamily, member 19-like (Tnfrsf19l), mRNA.	1.03103	1.10145	1.28132
1170170	NM_022315	Smoc2	Mus musculus SPARC related modular calcium binding 2 (Smoc2), mRNA.	0.650103	0.564695	0.792165
1170180	NM_170669	Rps15a	Mus musculus ribosomal protein S15a (Rps15a), mRNA.	0.924158	0.967658	0.895542
1170193	NM_026965	Comtd1		0.876789	0.860369	0.884138
1170204	NM_026851	Mrpl52	Mus musculus mitochondrial ribosomal protein L52 (Mrpl52), mRNA.	1.02578	1.05053	0.807201
1170215	NM_177777	D11Wsu47e	Mus musculus DNA segment, Chr 11, Wayne State University 47, expressed (D11Wsu47e), mRNA.	0.984348	0.923955	0.973928
1170239	NM_028776	1200016D23Rik	Mus musculus RIKEN cDNA 1200016D23 gene (1200016D23Rik), mRNA.	0.936633	0.698829	0.833471
1170273	NM_026598	Ebpl	Mus musculus emopamil binding protein-like (Ebpl), mRNA.	0.780387	0.652129	0.633465
1170292	XM_127733	Sucla2		0.847923	0.854564	0.78991
1170300	NM_133835	Ubadc1	Mus musculus ubiquitin associated domain containing 1 (Ubadc1), mRNA.	1.77355	2.26181	1.97783
1170301	NM_008910	Ppm1a	Mus musculus protein phosphatase 1A, magnesium dependent, alpha isoform (Ppm1a), mRNA.	0.952705	0.868949	0.924976
1170341	NM_026260	4930521E07Rik	Mus musculus RIKEN cDNA 4930521E07 gene (4930521E07Rik), mRNA.	0.768444	0.818274	0.668369
1170347	NM_018821	Socs6	Mus musculus suppressor of cytokine signaling 6 (Socs6), mRNA.	0.971254	0.736156	0.917817
1170373	NM_016778	Bok	Mus musculus Bcl-2-related ovarian killer protein (Bok), mRNA.	0.545204	0.528931	0.512001
1170390	NM_030694	Ifitm2	Mus musculus interferon induced transmembrane protein 2 (Ifitm2), mRNA.	0.884699	1.20983	1.67266
1170392	NM_021500	Maea	Mus musculus macrophage erythroblast attacher (Maea), mRNA.	0.793435	0.820128	0.783651
1170397	NM_008903	Ppap2a	Mus musculus phosphatidic acid phosphatase 2a (Ppap2a), mRNA.	0.767733	0.577463	0.579262
1170402	NM_001033797	G430095P16Rik	Mus musculus RIKEN cDNA G430095P16 gene (G430095P16Rik), mRNA.	0.943953	1.06955	1.00421
1170411	NM_010026	Ddef1	Mus musculus development and differentiation enhancing (Ddef1), mRNA.	1.25849	1.36135	1.31385
1170446	NM_177255	A630052C17Rik	Mus musculus RIKEN cDNA A630052C17 gene (A630052C17Rik), mRNA.	0.719915	0.79	0.571635
1170452	NM_146234	Tmem32		1.16303	1.38892	1.26982
1170463	NM_144864	Brd8	Mus musculus bromodomain containing 8 (Brd8), mRNA.	1.21374	1.15879	1.16372
1170524	XM_354711	LOC380799		0.818688	2.26138	2.28789
1170563	NM_021419	Rnf8	Mus musculus ring finger protein 8 (Rnf8), mRNA.	1.00484	1.13	1.17041
1170575	NM_025918	D11Ertd707e	Mus musculus DNA segment, Chr 11, ERATO Doi 707, expressed (D11Ertd707e), mRNA.	0.957896	0.989897	0.676663
1170576	NM_016883	Psmd10	Mus musculus proteasome (prosome, macropain) 26S subunit, non-ATPase, 10 (Psmd10), mRNA.	0.787913	0.868746	0.780139
1170577	NM_153138	Waspip	Mus musculus Wiskott-Aldrich syndrome protein interacting protein (Waspip), mRNA.	1.16628	0.842498	0.719069
1170593	NM_025869	2310043K02Rik	Mus musculus RIKEN cDNA 2310043K02 gene (2310043K02Rik), mRNA.	0.702009	0.695046	0.502634
1170603	NM_028038	Ddx28	Mus musculus DEAD (Asp-Glu-Ala-Asp) box polypeptide 28 (Ddx28), mRNA.	1.05865	1.17379	1.1075
1170619	NM_026456	Tceb1	Mus musculus transcription elongation factor B (SIII), polypeptide 1 (Tceb1), mRNA.	0.924652	1.0978	0.901452
1170670	NM_011818	Gcl	Mus musculus germ cell-less homolog (Drosophila) (Gcl), mRNA.	0.620762	0.671986	0.586419
1170672	NM_009709	Arnt	Mus musculus aryl hydrocarbon receptor nuclear translocator (Arnt), mRNA.	0.956318	1.05109	0.969273
1170687	NM_019949	Ube2l6	Mus musculus ubiquitin-conjugating enzyme E2L 6 (Ube2l6), mRNA.	1.73065	1.82375	2.26593
1170692	NM_023627	Isyna1	Mus musculus myo-inositol 1-phosphate synthase A1 (Isyna1), mRNA.	1.03487	1.1854	1.06774
1170706	NM_019537	Dscr2	Mus musculus Down syndrome critical region homolog 2 (human) (Dscr2), mRNA.	0.930786	1.01316	0.781866
1170731	NM_028186	Nkd2	Mus musculus naked cuticle 2 homolog (Drosophila) (Nkd2), mRNA.	0.728073	0.747001	0.744843
1170736	NM_053159	Mrpl3	Mus musculus mitochondrial ribosomal protein L3 (Mrpl3), mRNA.	0.842578	0.844839	0.708347
1170746	NM_009441	Ttc3	Mus musculus tetratricopeptide repeat domain 3 (Ttc3), mRNA.	0.615794	0.581167	0.65008
1190019	NM_009230	Soat1	Mus musculus sterol O-acyltransferase 1 (Soat1), mRNA.	0.927172	1.03056	1.03716
1190026	NM_028760	1200008O12Rik	Mus musculus RIKEN cDNA 1200008O12 gene (1200008O12Rik), mRNA.	2.25222	1.75852	1.58765
1190066	NM_054043	Msi2h	Mus musculus Musashi homolog 2 (Drosophila) (Msi2h), mRNA.	0.8511	0.763521	0.761166
1190075	NM_054099	1110038F14Rik	Mus musculus RIKEN cDNA 1110038F14 gene (1110038F14Rik), mRNA.	0.773995	0.784152	0.693116
1190079	NM_010123	Eif3s10	Mus musculus eukaryotic translation initiation factor 3, subunit 10 (theta) (Eif3s10), mRNA.	0.943695	1.00936	0.727486
1190082	NM_173402	Rgs12	Mus musculus regulator of G-protein signaling 12 (Rgs12), mRNA.	1.05462	1.34352	1.18157
1190088	NM_198622	H1fx	Mus musculus H1 histone family, member X (H1fx), mRNA.	1.56819	1.6654	1.57963
1190100	NM_025907	1600013P15Rik	Mus musculus RIKEN cDNA 1600013P15 gene (1600013P15Rik), mRNA.	1.0923	1.09519	0.986988
1190114	NM_025872	2310061A22Rik	Mus musculus RIKEN cDNA 2310061A22 gene (2310061A22Rik), mRNA.	0.780773	1.00404	1.053
1190129	NM_019639	Ubc	Mus musculus ubiquitin C (Ubc), mRNA.	1.2628	1.24426	1.05642
1190133	NM_008622	Mpv17	Mus musculus Mpv17 transgene, kidney disease mutant (Mpv17), mRNA.	0.629615	0.484906	0.488045
1190138	NM_018785	Fnbp3	Mus musculus formin binding protein 3 (Fnbp3), mRNA.	0.879895	0.852546	0.746556
1190139	NM_016794	Vamp8	Mus musculus vesicle-associated membrane protein 8 (Vamp8), mRNA.	1.18958	1.25917	1.22447
1190152	NM_177613	Cdc34	Mus musculus cell division cycle 34 homolog (S. cerevisiae) (Cdc34), mRNA.	1.41622	1.96518	1.4915
1190161	NM_024439	H47	Mus musculus histocompatibility 47 (H47), mRNA.	1.0002	1.02247	1.16056
1190162	NM_008520	Ltbp3	Mus musculus latent transforming growth factor beta binding protein 3 (Ltbp3), mRNA.	0.918214	0.933513	0.982943
1190164	NM_029432	4930402H24Rik	Mus musculus RIKEN cDNA 4930402H24 gene (4930402H24Rik), mRNA.	0.667617	0.652651	0.658383
1190181	NM_018762	Gp9	Mus musculus glycoprotein 9 (platelet) (Gp9), mRNA.	1.10058	2.55143	2.3595
1190193	NM_028839	2310014H19Rik	Mus musculus RIKEN cDNA 2310014H19 gene (2310014H19Rik), mRNA.	0.684927	0.610052	0.799465
1190195	NM_023628	Anxa9	Mus musculus annexin A9 (Anxa9), mRNA.	1.09876	1.50172	1.49236
1190242	XM_134108	Hook3	Mus musculus hook homolog 3 (Drosophila) (Hook3), mRNA.	0.60306	0.715874	0.91642
1190273	NM_133829	AW212394	Mus musculus expressed sequence AW212394 (AW212394), mRNA.	0.859104	0.728089	0.962976
1190279	NM_177305	Arl7		0.672929	0.423642	0.448606
1190292	NM_198091	Usp2	Mus musculus ubiquitin specific protease 2 (Usp2), transcript variant 2, mRNA.	1.12825	1.76136	2.14516
1190300	NM_009282	Stag1	Mus musculus stromal antigen 1 (Stag1), mRNA.	1.43281	1.50048	1.37879
1190309	NM_007825	Cyp7b1	Mus musculus cytochrome P450, family 7, subfamily b, polypeptide 1 (Cyp7b1), mRNA.	0.922654	0.786046	0.901331
1190338	NM_013836	Tcf20	Mus musculus transcription factor 20 (Tcf20), mRNA.	0.95137	0.966044	0.825892
1190341	NM_153792	Traf7		0.696593	0.750732	0.679866
1190348	NM_025279	Hnrpk	Mus musculus heterogeneous nuclear ribonucleoprotein K (Hnrpk), mRNA.	0.846253	0.833414	0.738328
1190364	NM_013897	Timm8b	Mus musculus translocase of inner mitochondrial membrane 8 homolog b (yeast) (Timm8b), mRNA.	0.946498	1.02983	0.874586
1190368	NM_145588	Kif22	Mus musculus kinesin family member 22 (Kif22), mRNA.	1.49272	1.79178	1.69368
1190377	NM_011304	Ruvbl2	Mus musculus RuvB-like protein 2 (Ruvbl2), mRNA.	1.26285	1.26142	1.06773
1190390	NM_028140	2810423E13Rik	Mus musculus RIKEN cDNA 2810423E13 gene (2810423E13Rik), mRNA.	0.875238	0.798899	0.796056
1190427	NM_022992	Arl6ip5	Mus musculus ADP-ribosylation factor-like 6 interacting protein 5 (Arl6ip5), mRNA.	0.686162	0.624691	0.559098
1190463	NM_198678	Sh3md2	Mus musculus SH3 multiple domains 2 (Sh3md2), transcript variant 1, mRNA.	0.568974	0.548718	0.518908
1190465	NM_013761	Srr	Mus musculus serine racemase (Srr), mRNA.	0.837458	0.904298	0.850394
1190484	X03863		Mouse mRNA for T-cell receptor 5C.C7 beta chain.	0.916008	0.521463	0.52706
1190497	NM_001033144	1190007F08Rik	Mus musculus RIKEN cDNA 1190007F08 gene (1190007F08Rik), mRNA. XM_921339 XM_921348 XM_921353	1.3697	2.09742	1.25855
1190500	NM_011346	Sell	Mus musculus selectin, lymphocyte (Sell), mRNA.	0.760282	0.469282	0.512167
1190520	NM_012060	Bcap31	Mus musculus B-cell receptor-associated protein 31 (Bcap31), mRNA.	0.961562	0.952899	1.07672
1190537	NM_175493	Gpr68	Mus musculus G protein-coupled receptor 68 (Gpr68), mRNA.	0.631933	0.356937	0.346283
1190538	NM_177287	C030025P15Rik	Mus musculus RIKEN cDNA C030025P15 gene (C030025P15Rik), mRNA.	1.93388	2.3867	1.86293
1190575	NM_201368	4931440N07Rik	Mus musculus RIKEN cDNA 4931440N07 gene (4931440N07Rik), mRNA.	0.724851	0.558434	0.676535
1190601	NM_181570	Cdk8	Mus musculus cyclin-dependent kinase 8 (Cdk8), transcript variant 1, mRNA.	1.09176	1.20052	0.959581
1190612	XM_287711	AI452102	Mus musculus expressed sequence AI452102 (AI452102), mRNA.	0.610825	0.583377	0.616744
1190632	NM_020580	Th1l	Mus musculus TH1-like homolog (Drosophila) (Th1l), mRNA.	1.43292	1.66284	1.35246
1190671	NM_009601	Chrnb1	Mus musculus cholinergic receptor, nicotinic, beta polypeptide 1 (muscle) (Chrnb1), mRNA.	0.91387	0.821507	0.887356
1190673	NM_011258	Recc1	Mus musculus replication factor C 1 (Recc1), mRNA.	1.46524	1.45695	1.30918
1190711	NM_007800	Ctsg	Mus musculus cathepsin G (Ctsg), mRNA.	1.74524	28.3217	40.4661
1190717	NM_194444	Cdk10	Mus musculus cyclin-dependent kinase (CDC2-like) 10 (Cdk10), transcript variant 2, mRNA.	0.936469	1.06531	0.929397
1190725	NM_028283	Uaca	Mus musculus uveal autoantigen with coiled-coil domains and ankyrin repeats (Uaca), mRNA.	0.640117	0.665115	0.665562
1190731	NM_019812	Sirt1	Mus musculus sirtuin 1 ((silent mating type information regulation 2, homolog) 1 (S. cerevisiae) (Sirt1), mRNA.	0.869776	0.914444	0.748598
1190750	NM_030680	Rent1	Mus musculus regulator of nonsense transcripts 1 (Rent1), mRNA.	0.984996	1.01246	0.991051
1230008	NM_146084	2610024E20Rik		0.898282	0.829373	0.803728
1230017	NM_026787	1110012L19Rik	Mus musculus RIKEN cDNA 1110012L19 gene (1110012L19Rik), mRNA.	0.741074	0.70453	0.738512
1230025	XM_124389	Clic4	Mus musculus chloride intracellular channel 4 (mitochondrial) (Clic4), mRNA.	1.22006	1.25662	1.06288
1230035	NM_139229	Cog8	Mus musculus component of oligomeric golgi complex 8 (Cog8), mRNA.	0.832351	0.849004	0.638211
1230048	XM_129596	Slamf8		0.980396	0.723458	0.616386
1230050	NM_007531	Bcap37	Mus musculus B-cell receptor-associated protein 37 (Bcap37), mRNA.	1.27493	1.5478	0.996417
1230053	NM_153287	Axud1	Mus musculus AXIN1 up-regulated 1 (Axud1), mRNA.	1.22428	0.773272	0.894415
1230079	NM_010708	Lgals9	Mus musculus lectin, galactose binding, soluble 9 (Lgals9), mRNA.	1.83131	1.60591	1.13667
1230082	NM_007392	Acta2	Mus musculus RIKEN cDNA 0610041G09 gene (0610041G09Rik), mRNA.	0.669907	0.546093	0.501302
1230086	NM_177319	Zfyve27	Mus musculus zinc finger, FYVE domain containing 27 (Zfyve27), mRNA.	0.644857	0.66725	0.717669
1230092	NM_028398	2900006B13Rik	Mus musculus RIKEN cDNA 2900006B13 gene (2900006B13Rik), mRNA.	1.00685	0.907011	0.919318
1230097	NM_009225	Snrpb	Mus musculus small nuclear ribonucleoprotein B (Snrpb), mRNA.	1.18709	1.27779	1.10272
1230100	NM_031201	Tsta3	Mus musculus tissue specific transplantation antigen P35B (Tsta3), mRNA.	0.774321	0.749832	0.666114
1230110	NM_010193	Fem1b	Mus musculus feminization 1 homolog b (C. elegans) (Fem1b), mRNA.	0.991537	1.07059	0.771518
1230114	NM_008667	Nab1	Mus musculus Ngfi-A binding protein 1 (Nab1), mRNA.	0.763869	0.815018	0.735718
1230136	NM_030007	A430107J06Rik	Mus musculus RIKEN cDNA A430107J06 gene (A430107J06Rik), mRNA.	0.964828	0.938551	0.84663
1230138	NM_026934	2610312B22Rik	Mus musculus RIKEN cDNA 2610312B22 gene (2610312B22Rik), mRNA.	1.14764	1.07737	0.862775
1230142	NM_022024	Gmfg	Mus musculus glia maturation factor, gamma (Gmfg), mRNA.	0.716054	0.675	1.0781
1230156	NM_021478	Tulp1	Mus musculus tubby like protein 1 (Tulp1), mRNA.	0.962521	1.19589	1.2119
1230161	NM_183254	1700025K23Rik	Mus musculus RIKEN cDNA 1700025K23 gene (1700025K23Rik), mRNA.	1.02412	0.82077	0.754073
1230170	XM_131404	E130306D19Rik		1.91564	2.6328	3.15218
1230195	NM_178746	9130023D20Rik	Mus musculus RIKEN cDNA 9130023D20 gene (9130023D20Rik), mRNA.	0.921693	0.984087	0.969379
1230270	NM_027242	2010007H12Rik	Mus musculus RIKEN cDNA 2010007H12 gene (2010007H12Rik), mRNA.	1.32347	1.4036	1.287
1230273	NM_019709	Mbtps1	Mus musculus membrane-bound transcription factor protease, site 1 (Mbtps1), mRNA.	0.806601	0.699259	0.746846
1230279	NM_021415	Cacna1h	Mus musculus calcium channel, voltage-dependent, T type, alpha 1H subunit (Cacna1h), mRNA.	2.05942	2.16299	2.57739
1230288	NM_175255	Sec24a	Mus musculus SEC24 related gene family, member A (S. cerevisiae) (Sec24a), mRNA.	1.24885	1.09116	0.930915
1230301	NM_010302	Gna12	Mus musculus guanine nucleotide binding protein, alpha 12 (Gna12), mRNA.	0.984658	1.00916	0.837766
1230309	NM_027360	2010107E04Rik	Mus musculus RIKEN cDNA 2010107E04 gene (2010107E04Rik), mRNA.	0.920417	0.986533	0.876462
1230332	NM_023377	Stard5	Mus musculus StAR-related lipid transfer (START) domain containing 5 (Stard5), mRNA.	1.00028	0.816495	0.882479
1230333	NM_011586	Myo18a	Mus musculus myosin XVIIIa (Myo18a), mRNA.	0.786833	0.724238	0.487808
1230347	XM_132633	Igk-C		1.19344	1.1137	1.29373
1230358	NM_019819	Dusp14	Mus musculus dual specificity phosphatase 14 (Dusp14), mRNA.	1.21526	1.12964	1.2188
1230372	XM_130172	Uap1l1		0.978848	0.901565	0.839608
1230397	NM_175335	Gtf2a1	Mus musculus general transcription factor II A, 1 (Gtf2a1), transcript variant 1, mRNA.	1.07605	1.15069	1.14849
1230402	NM_010685	Lamp2	Mus musculus lysosomal membrane glycoprotein 2 (Lamp2), mRNA.	1.03012	1.21247	1.24558
1230408	NM_145227	Oas2	Mus musculus 2-5 oligoadenylate synthetase 2 (Oas2), mRNA.	5.81471	1.58719	1.01261
1230411	NM_027720	4933434M16Rik	Mus musculus RIKEN cDNA 4933434M16 gene (4933434M16Rik), mRNA.	1.06691	1.07157	0.867134
1230435	NM_015742	Myo9b	Mus musculus myosin IXb (Myo9b), mRNA.	0.829874	0.696324	0.833523
1230446	NM_013461	Adra1a	Mus musculus adrenergic receptor, alpha 1a (Adra1a), mRNA.	0.93502	1.02783	1.19398
1230463	NM_029614	2310046G15Rik	Mus musculus RIKEN cDNA 2310046G15 gene (2310046G15Rik), mRNA.	0.79113	0.579373	0.714894
1230465	NM_010236	Fpgs	Mus musculus folylpolyglutamyl synthetase (Fpgs), mRNA.	0.987336	1.35621	1.09609
1230497	NM_138659	Prpf8	Mus musculus pre-mRNA processing factor 8 (Prpf8), mRNA.	1.04079	0.92248	0.794716
1230524	XM_358429		Mus musculus LOC380788 (LOC380788), mRNA.	0.754853	1.03685	1.24752
1230551	NM_178071	Nme7	Mus musculus non-metastatic cells 7, protein expressed in (Nme7), mRNA.	0.921757	1.0574	0.790253
1230563	NM_178375	Zswim3	Mus musculus zinc finger, SWIM domain containing 3 (Zswim3), mRNA.	0.980909	1.07016	0.830231
1230594	NM_172162	AA589481	Mus musculus expressed sequence AA589481 (AA589481), mRNA.	1.25191	1.15003	1.05022
1230601	NM_180678	Gars	Mus musculus glycyl-tRNA synthetase (Gars), mRNA.	0.899944	1.22479	0.929084
1230605	NM_146118	Slc25a25		1.40766	1.2481	1.3175
1230609	NM_026039	2810046C01Rik	Mus musculus RIKEN cDNA 2810046C01 gene (2810046C01Rik), mRNA.	1.133	1.23198	0.930836
1230670	NM_028063	Trmt1	Mus musculus tRNA (5-methylaminomethyl-2-thiouridylate)-methyltransferase 1 (Trmt1), mRNA.	0.846285	0.861779	0.850729
1230722	XM_127785	1300010F03Rik	Mus musculus RIKEN cDNA 1300010F03 gene (1300010F03Rik), mRNA.	0.787257	0.655808	0.776114
1230725	NM_201256	Eif4ebp3	Mus musculus eukaryotic translation initiation factor 4E binding protein 3 (Eif4ebp3), mRNA.	1.13659	0.947624	0.89753
1230735	NM_027530	D5Bwg0860e	Mus musculus DNA segment, Chr 5, Brigham & Womens Genetics 0860 expressed (D5Bwg0860e), mRNA.	0.737905	0.64585	0.894721
1230750	NM_026612	Ndufb2	Mus musculus NADH dehydrogenase (ubiquinone) 1 beta subcomplex, 2 (Ndufb2), mRNA.	1.00365	1.33143	1.22244
1240020	NM_021462	Mknk2	Mus musculus MAP kinase-interacting serine/threonine kinase 2 (Mknk2), mRNA.	1.12166	0.931681	0.983507
1240022	NM_011322	Scn1b	Mus musculus sodium channel, voltage-gated, type I, beta polypeptide (Scn1b), mRNA.	0.95464	0.970415	1.09386
1240025	NM_133971	Ankrd10	Mus musculus ankyrin repeat domain 10 (Ankrd10), mRNA.	0.883446	0.777433	0.701652
1240035	NM_019803	Ube2g2	Mus musculus ubiquitin-conjugating enzyme E2G 2 (Ube2g2), mRNA.	1.26868	1.24883	1.1082
1240040	NM_181590	2810403P18Rik	Mus musculus RIKEN cDNA 2810403P18 gene (2810403P18Rik), mRNA.	1.35948	1.20724	0.952105
1240041	NM_207625	Acsl4	Mus musculus acyl-CoA synthetase long-chain family member 4 (Acsl4), transcript variant 2, mRNA.	1.00436	0.978195	0.981242
1240050	NM_010072	Dpm1	Mus musculus dolichol-phosphate (beta-D) mannosyltransferase 1 (Dpm1), mRNA.	0.896926	1.01192	0.954557
1240066	NM_172625	D030070L09Rik	Mus musculus RIKEN cDNA D030070L09 gene (D030070L09Rik), mRNA.	1.04845	1.07822	0.934926
1240068	NM_153057	D7Ertd156e	Mus musculus DNA segment, Chr 7, ERATO Doi 156, expressed (D7Ertd156e), mRNA.	1.19961	1.69266	1.50378
1240075	NM_009082	Rpl29	Mus musculus ribosomal protein L29 (Rpl29), mRNA.	0.950919	1.04976	0.734914
1240082	XM_133801	Gga2	Mus musculus golgi associated, gamma adaptin ear containing, ARF binding protein 2 (Gga2), mRNA.	0.851854	0.589543	0.439023
1240086	NM_145215	Wbscr21	Mus musculus Williams Beuren syndrome chromosome region 21 (Wbscr21), mRNA.	0.971082	1.10062	1.12018
1240095	NM_183020	Atxnl2		1.25481	1.30779	1.30473
1240102	NM_025813	1200003O06Rik	Mus musculus RIKEN cDNA 1200003O06 gene (1200003O06Rik), mRNA.	0.693624	0.666953	0.663521
1240128	NM_053074	Nup62	Mus musculus nucleoporin 62 (Nup62), mRNA.	1.21282	1.51027	1.3538
1240131	NM_007496	Atbf1	Mus musculus AT motif binding factor 1 (Atbf1), mRNA.	0.788375	1.04021	1.17649
1240138	NM_010052	Dlk1	Mus musculus delta-like 1 homolog (Drosophila) (Dlk1), mRNA.	1.1238	1.08764	0.905945
1240142	NM_172609	Tomm22	Mus musculus translocase of outer mitochondrial membrane 22 homolog (yeast) (Tomm22), mRNA.	0.732662	0.866022	0.753157
1240148	NM_010887	Ndufs4	Mus musculus NADH dehydrogenase (ubiquinone) Fe-S protein 4 (Ndufs4), mRNA.	1.20478	1.14408	1.00755
1240162	NM_011890	Sgcb	Mus musculus sarcoglycan, beta (dystrophin-associated glycoprotein) (Sgcb), mRNA.	1.14346	0.785287	0.723014
1240167	NM_026623	Cpsf5	Mus musculus cleavage and polyadenylation specific factor 5 (Cpsf5), mRNA.	1.08905	1.25337	0.903009
1240168	NM_009861	Cdc42	Mus musculus cell division cycle 42 homolog (S. cerevisiae) (Cdc42), mRNA.	0.880988	0.893456	0.942709
1240180	NM_029078	Pcf11	Mus musculus cleavage and polyadenylation factor subunit homolog (S. cerevisiae) (Pcf11), mRNA.	1.06145	0.87201	0.830581
1240181	NM_011877	Ptpn21	Mus musculus protein tyrosine phosphatase, non-receptor type 21 (Ptpn21), mRNA.	0.869003	0.760805	0.737709
1240193	NM_080289	Grhpr	Mus musculus glyoxylate reductase/hydroxypyruvate reductase (Grhpr), mRNA.	0.862312	0.904876	0.779639
1240215	XM_193940	Bloc1s2		0.85126	0.647524	0.62673
1240279	NM_172275	Fln29	Mus musculus FLN29 gene product (Fln29), mRNA.	1.2049	0.962841	1.05563
1240286	NM_138676	Shkbp1	Mus musculus Sh3kbp1 binding protein 1 (Shkbp1), mRNA.	1.16178	1.15876	1.15987
1240300	NM_028042	Ckn1	Mus musculus Cockayne syndrome 1 homolog (human) (Ckn1), mRNA.	0.851538	1.11513	0.759177
1240309	NM_172397	0610025L06Rik	Mus musculus RIKEN cDNA 0610025L06 gene (0610025L06Rik), mRNA.	0.690264	0.465105	0.539293
1240315	NM_145452	Rasa1	Mus musculus RAS p21 protein activator 1 (Rasa1), mRNA.	0.556879	0.566859	0.539544
1240333	NM_033618	Supt16h	Mus musculus suppressor of Ty 16 homolog (S. cerevisiae) (Supt16h), mRNA.	1.39644	1.69068	1.37956
1240338	NM_026918	1810010M01Rik	Mus musculus RIKEN cDNA 1810010M01 gene (1810010M01Rik), mRNA.	0.598649	0.753997	0.01
1240341	NM_008586	Mep1b	Mus musculus meprin 1 beta (Mep1b), mRNA.	0.954566	1.13014	1.04654
1240358	NM_027985	Mad2l2	Mus musculus MAD2 mitotic arrest deficient-like 2 (yeast) (Mad2l2), mRNA.	1.41691	1.36156	1.0693
1240364	XM_136134	Pir		0.831518	0.992926	1.04055
1240377	NM_153112	Igsf4c	Mus musculus immunoglobulin superfamily, member 4C (Igsf4c), mRNA.	1.1715	1.17867	1.1701
1240390	NM_025935	Tbc1d7	Mus musculus TBC1 domain family, member 7 (Tbc1d7), mRNA.	0.941449	1.15458	0.98485
1240402	NM_020491	Sssca1	Mus musculus Sjogrens syndrome/scleroderma autoantigen 1 homolog (human) (Sssca1), mRNA.	0.798456	0.817838	0.811912
1240403	NM_011317	Khdrbs1	Mus musculus KH domain containing, RNA binding, signal transduction associated 1 (Khdrbs1), mRNA.	1.01389	0.956197	0.860007
1240411	NM_028715	Fcho1	Mus musculus FCH domain only 1 (Fcho1), mRNA.	1.06644	1.11598	0.938481
1240438	NM_016698	Rnf10	Mus musculus ring finger protein 10 (Rnf10), mRNA.	1.07759	1.06287	1.47905
1240446	NM_016736	6330412F12Rik	Mus musculus RIKEN cDNA 6330412F12 gene (6330412F12Rik), mRNA.	0.985872	0.810684	0.75507
1240451	NM_025804	D8Ertd325e	Mus musculus DNA segment, Chr 8, ERATO Doi 325, expressed (D8Ertd325e), mRNA.	1.07151	0.990233	0.986656
1240452	NM_011172	Prodh	Mus musculus proline dehydrogenase (Prodh), mRNA.	0.982932	1.37846	1.37433
1240465	NM_020507	Tob2	Mus musculus transducer of ERBB2, 2 (Tob2), mRNA.	0.97183	0.810312	0.91749
1240494	NM_207682	Kif1b	Mus musculus kinesin family member 1B (Kif1b), transcript variant 1, mRNA.	0.729151	0.773859	0.858035
1240497	NM_153126	AI429152	Mus musculus expressed sequence AI429152 (AI429152), mRNA.	0.870932	1.10602	0.884828
1240500	NM_025811	Nhlrc2		0.7997	0.90259	0.843938
1240504	NM_008672	Nap1l4	Mus musculus nucleosome assembly protein 1-like 4 (Nap1l4), mRNA.	0.872501	0.868684	0.801553
1240519	NM_016714	Nup50	Mus musculus nucleoporin 50 (Nup50), mRNA.	1.42251	1.40002	1.30075
1240520	NM_013836	Tcf20	Mus musculus transcription factor 20 (Tcf20), mRNA.	0.771151	0.725756	0.68539
1240537	NM_144925	Tnrc6	Mus musculus trinucleotide repeat containing 6 (Tnrc6), mRNA.	0.743566	0.657814	0.681051
1240576	XM_128979	C330008K14Rik		0.586717	0.73093	0.545411
1240593	NM_183120	1110048D14Rik	Mus musculus RIKEN cDNA 1110048D14 gene (1110048D14Rik), mRNA.	0.826363	0.767896	0.770995
1240594	NM_138585	Cherp	Mus musculus calcium homeostasis endoplasmic reticulum protein (Cherp), mRNA.	0.903077	1.0234	0.795309
1240600	NM_054046	Def8	Mus musculus differentially expressed in FDCP 8 (Def8), mRNA.	1.02299	1.05093	1.09347
1240601	NM_133768	Asl	Mus musculus argininosuccinate lyase (Asl), mRNA.	0.805455	0.887164	0.810725
1240603	NM_175433	5430400N05Rik	Mus musculus RIKEN cDNA 5430400N05 gene (5430400N05Rik), mRNA.	1.22566	1.0435	1.10817
1240605	XM_130388	1110034G24Rik	Mus musculus RIKEN cDNA 1110034G24 gene (1110034G24Rik), mRNA.	0.886853	0.714741	0.787094
1240619	NM_016806	Hnrpa2b1	Mus musculus heterogeneous nuclear ribonucleoprotein A2/B1 (Hnrpa2b1), transcript variant 2, mRNA.	1.12559	1.14009	0.908315
1240670	NM_010635	Klf1	Mus musculus Kruppel-like factor 1 (erythroid) (Klf1), mRNA.	2.02509	2.59335	1.80646
1240682	NM_175638	Prkwnk4	Mus musculus protein kinase, lysine deficient 4 (Prkwnk4), mRNA.	1.05821	1.03205	0.986954
1240685	NM_021446	0610007P14Rik		1.02634	1.14598	0.889796
1240711	NM_177199	5730405G21Rik	Mus musculus RIKEN cDNA 5730405G21 gene (5730405G21Rik), mRNA.	1.13799	1.21249	1.08696
1240722	NM_025594	Zmat2		0.871745	0.961959	0.921305
1240731	NM_015792	Fbxo18	Mus musculus F-box only protein 18 (Fbxo18), mRNA.	0.890257	0.994056	1.01581
1240750	NM_134044	AI413782	Mus musculus expressed sequence AI413782 (AI413782), mRNA.	1.18964	0.813743	0.93963
1300187	NM_001039155	Triobp	Mus musculus TRIO and F-actin binding protein (Triobp), transcript variant 4, mRNA. XM_900913 XM_904198 XM_918742 XM_918757 XM_918769	0.891306	1.12697	1.02486
1300392	XM_203589	LOC380823		2.70603	2.35448	3.52845
1300402	NM_178421	Nanos1	Mus musculus nanos homolog 1 (Drosophila) (Nanos1), mRNA.	0.864309	0.931313	0.843446
1300424	NM_016768	Pbx3	Mus musculus pre B-cell leukemia transcription factor 3 (Pbx3), mRNA.	1.13295	1.04953	0.930444
1340010	NM_183405	Coxvib2		1.2248	1.82594	1.85123
1340019	NM_013600	Msh5	Mus musculus mutS homolog 5 (E. coli) (Msh5), mRNA.	0.806424	0.832855	0.560525
1340035	NM_175664	Hist1h2bb	Mus musculus histone 1, H2bb (Hist1h2bb), mRNA.	1.84074	2.59371	2.60686
[truncated: 16,439 more rows]

## Sheet: 1-Way ANOVA
Illumina ID		Gene Symbol	Description	4 weeks	6 weeks	7 weeks
50019	NM_145533	Smox	Mus musculus spermine oxidase (Smox), mRNA.	1.9585	2.29989	2.84904
50041	NM_013881	Ulk2	Mus musculus Unc-51 like kinase 2 (C. elegans) (Ulk2), mRNA.	0.686424	0.635807	0.654243
50086	NM_009972	Csnb	Mus musculus casein beta (Csnb), mRNA.	1.54938	1.91187	1.74675
50088	NM_010397	H2-T22	Mus musculus histocompatibility 2, T region locus 22 (H2-T22), mRNA.	1.58099	0.974329	0.678036
50100	NM_009695	Apoc2	Mus musculus apolipoprotein C-II (Apoc2), mRNA.	1.05331	1.1204	1.60177
50167	NM_007691	Chek1	Mus musculus checkpoint kinase 1 homolog (S. pombe) (Chek1), mRNA.	0.83658	1.22559	1.02446
50195	NM_080445	B3galt6	Mus musculus UDP-Gal:betaGal beta 1,3-galactosyltransferase, polypeptide 6 (B3galt6), mRNA.	0.65151	0.647988	0.59766
50280	NM_028661	1110006G06Rik	Mus musculus RIKEN cDNA 1110006G06 gene (1110006G06Rik), mRNA.	0.681696	0.623479	0.701661
50292	NM_172579	Sipa1l1	Mus musculus signal-induced proliferation-associated 1 like 1 (Sipa1l1), mRNA.	0.588401	0.435335	0.446331
50300	NM_175648	A530023O14Rik	Mus musculus RIKEN cDNA A530023O14 gene (A530023O14Rik), mRNA.	1.02108	0.538692	0.805246
50324	NM_028063	Trmt1	Mus musculus tRNA (5-methylaminomethyl-2-thiouridylate)-methyltransferase 1 (Trmt1), mRNA.	0.903624	0.973838	0.699344
50368	NM_013652	Ccl4	Mus musculus chemokine (C-C motif) ligand 4 (Ccl4), mRNA.	1.0858	0.625876	0.674138
50390	NM_033563	Klf7	Mus musculus Kruppel-like factor 7 (ubiquitous) (Klf7), mRNA.	0.706784	0.667042	1.13085
50408	XM_138324	LOC238427		0.73763	1.04895	1.85448
50427	NM_009914	Ccr3	Mus musculus chemokine (C-C) receptor 3 (Ccr3), mRNA.	0.563311	0.595189	0.711345
50438	NM_009834	Ccrn4l	Mus musculus CCR4 carbon catabolite repression 4-like (S. cerevisiae) (Ccrn4l), mRNA.	1.31509	2.63156	2.44759
50528	NM_145544	Rap1gds1	Mus musculus RAP1, GTP-GDP dissociation stimulator 1 (Rap1gds1), mRNA.	0.761136	0.674221	0.621262
50750	XM_143587	Bank1		0.728582	0.40373	0.363346
60008	NM_007392	Acta2	Mus musculus actin, alpha 2, smooth muscle, aorta (Acta2), mRNA.	0.706755	0.488288	0.545982
60010	NM_178641	Inpp5f	Mus musculus inositol polyphosphate-5-phosphatase F (Inpp5f), mRNA.	0.591921	0.414881	0.32365
60021	XM_139838	Mmp25		0.977059	1.52316	3.37339
60022	NM_134469	Fdps	Mus musculus farnesyl diphosphate synthetase (Fdps), mRNA.	1.61781	1.76129	1.85689
60025	XM_354700	Igh-VJ558		0.350242	0.454899	0.778582
60048	NM_019949	Ube2l6	Mus musculus ubiquitin-conjugating enzyme E2L 6 (Ube2l6), mRNA.	1.51714	1.49567	1.9134
60050	NM_144873	Uhrf2	Mus musculus ubiquitin-like, containing PHD and RING finger domains 2 (Uhrf2), mRNA.	0.676876	0.640449	0.584587
60097	NM_010477	Hspd1	Mus musculus heat shock protein 1 (chaperonin) (Hspd1), mRNA.	0.566099	0.703942	0.484428
60148	NM_013738	Plek2	Mus musculus pleckstrin 2 (Plek2), mRNA.	1.44785	2.79111	2.69029
60242	NM_144806	Prpsap2	Mus musculus phosphoribosyl pyrophosphate synthetase-associated protein 2 (Prpsap2), mRNA.	0.754778	0.635035	0.565144
60278	NM_010211	Fhl1	Mus musculus four and a half LIM domains 1 (Fhl1), mRNA.	0.543269	0.802961	0.750385
60309	NM_023118	Dab2	Mus musculus disabled homolog 2 (Drosophila) (Dab2), mRNA.	0.660014	0.555861	0.674063
60403	XM_127312	C78339	Mus musculus expressed sequence C78339 (C78339), mRNA.	0.80273	0.727383	0.628631
60463	NM_010376	H13	Mus musculus histocompatibility 13 (H13), mRNA.	1.67952	1.74575	1.70088
60520	NM_026971	Mrpl48	Mus musculus mitochondrial ribosomal protein L48 (Mrpl48), transcript variant 2, mRNA.	0.780227	0.910114	0.685664
60546	NM_133970	D8Ertd354e	Mus musculus DNA segment, Chr 8, ERATO Doi 354, expressed (D8Ertd354e), mRNA.	0.701418	0.692871	0.755379
60551	NM_153507	Cpne2	Mus musculus copine II (Cpne2), mRNA.	0.908692	1.46517	1.84335
60603	NM_138315	Nical	Mus musculus NEDD9 interacting protein with calponin homology and LIM domains (Nical), mRNA.	0.846771	0.470878	0.544923
60670	NM_134257	Rgs3	Mus musculus regulator of G-protein signaling 3 (Rgs3), mRNA.	0.846677	0.671446	0.8421
60671	NM_133874	Mdn1		0.750199	0.639921	0.504678
60731	NM_212438	Wiz	Mus musculus widely-interspaced zinc finger motifs (Wiz), transcript variant 3, mRNA.	1.19302	1.34615	1.19366
60746	NM_019743	Rybp	Mus musculus RING1 and YY1 binding protein (Rybp), mRNA.	0.658206	0.760788	0.712881
70048	NM_178420	BC034204	Mus musculus cDNA sequence BC034204 (BC034204), mRNA.	1.04366	1.46155	1.98881
70112	NM_013650	S100a8	Mus musculus S100 calcium binding protein A8 (calgranulin A) (S100a8), mRNA.	1.38851	3.22547	3.64125
70136	NM_010130	Emr1	Mus musculus EGF-like module containing, mucin-like, hormone receptor-like sequence 1 (Emr1), mRNA.	0.607075	0.694597	0.572969
70253	NM_145158	Emilin2	Mus musculus elastin microfibril interfacer 2 (Emilin2), mRNA.	1.84597	2.5314	2.69208
70280	NM_145141	BB219290	Mus musculus expressed sequence BB219290 (BB219290), mRNA.	0.625237	0.29039	0.290203
70288	NM_008528	Blnk	Mus musculus B-cell linker (Blnk), mRNA.	1.07443	0.74664	0.566845
70300	XM_355776	Igk-V1		1.17406	2.07035	1.82972
70338	NM_175362	Card11	Mus musculus caspase recruitment domain family, member 11 (Card11), mRNA.	1.11611	0.538724	0.511776
70348	NM_199080	2610007K22Rik	Mus musculus RIKEN cDNA 2610007K22 gene (2610007K22Rik), transcript variant 1, mRNA.	0.441148	0.53891	0.458741
70398	NM_177752	6820428D13	Mus musculus expressed sequence AA959742 (AA959742), mRNA.	1.50066	1.47223	1.42106
70451	NM_016748	Ctps	Mus musculus cytidine 5-triphosphate synthase (Ctps), mRNA.	0.895681	1.14418	0.912758
70487	NM_011111	Serpinb2	Mus musculus serine (or cysteine) proteinase inhibitor, clade B, member 2 (Serpinb2), mRNA.	0.693683	1.63906	1.97395
70500	NM_011099	Pkm2	Mus musculus pyruvate kinase, muscle (Pkm2), mRNA.	1.28634	1.59929	2.20927
70520				2.2165	2.09569	3.59677
70541	NM_153570	AI326906	Mus musculus expressed sequence AI326906 (AI326906), mRNA.	1.19902	1.45035	0.971094
70725	NM_021028	Tk2	Mus musculus thymidine kinase 2, mitochondrial (Tk2), mRNA.	0.675351	0.519055	0.54145
110022	NM_008084	Gapd	Mus musculus glyceraldehyde-3-phosphate dehydrogenase (Gapd), mRNA.	1.50631	1.72372	1.78161
110035	NM_194346	Rnf31	Mus musculus ring finger protein 31 (Rnf31), mRNA.	1.15663	0.814967	0.850494
110064	NM_007633	Ccne1	Mus musculus cyclin E1 (Ccne1), mRNA.	1.66328	1.91948	1.41749
110070	NM_198640	AI324046	Mus musculus expressed sequence AI324046 (AI324046), mRNA.	0.939253	1.45386	2.71569
110181	NM_008753	Oaz1	Mus musculus ornithine decarboxylase antizyme (Oaz1), mRNA.	1.26886	1.31722	1.38375
110193	NM_010432	Hipk1	Mus musculus homeodomain interacting protein kinase 1 (Hipk1), mRNA.	1.52193	1.52986	1.89691
110195	NM_011975	Rpl27a	Mus musculus ribosomal protein L27a (Rpl27a), mRNA.	0.940707	0.846376	0.595463
110215	NM_025553	Mrpl11	Mus musculus mitochondrial ribosomal protein L11 (Mrpl11), mRNA.	0.825035	0.819238	0.614981
110253	NM_021896	Gucy1a3	Mus musculus guanylate cyclase 1, soluble, alpha 3 (Gucy1a3), mRNA.	0.571415	0.480588	0.390245
110296	XM_355650	Rasa4		1.0292	0.825976	0.810452
110300	NM_011237	Rad9	Mus musculus RAD9 homolog (S. pombe) (Rad9), mRNA.	0.961615	1.1525	0.940157
110338	NM_080288	Elmo1	Mus musculus engulfment and cell motility 1, ced-12 homolog (C. elegans) (Elmo1), mRNA.	0.716442	0.497001	0.559895
110368	NM_012055	Asns	Mus musculus asparagine synthetase (Asns), mRNA.	1.28163	1.79527	1.44334
110397	NM_145475	Cerk	Mus musculus ceramide kinase (Cerk), mRNA.	0.780097	0.583136	0.596477
110408	NM_009689	Birc5	Mus musculus baculoviral IAP repeat-containing 5 (Birc5), mRNA.	1.91183	2.19273	1.95123
110524	NM_177304	Enpp6	Mus musculus ectonucleotide pyrophosphatase/phosphodiesterase 6 (Enpp6), mRNA.	0.746966	0.66668	0.766837
110528	XM_354548	1600002K03Rik	Mus musculus RIKEN cDNA 1600002K03 gene (1600002K03Rik), mRNA.	0.764694	0.827378	0.599943
110538	NM_026071	Slc25a19	Mus musculus solute carrier family 25 (mitochondrial deoxynucleotide carrier), member 19 (Slc25a19), mRNA.	1.23648	0.90553	0.647809
110541	NM_011803	Copeb	Mus musculus core promoter element binding protein (Copeb), mRNA.	0.581708	0.480316	0.667373
110593	NM_138756	C330005L02Rik	Mus musculus RIKEN cDNA C330005L02 gene (C330005L02Rik), mRNA.	0.570759	0.531996	0.573761
110632				1.90121	1.80447	2.48807
110687	NM_030261	Sesn3	Mus musculus sestrin 3 (Sesn3), mRNA.	1.10282	0.648584	0.666219
110692	NM_009775	Bzrp	Mus musculus benzodiazepine receptor, peripheral (Bzrp), mRNA.	1.44712	1.69824	2.34328
110717	NM_010567	Inppl1	Mus musculus inositol polyphosphate phosphatase-like 1 (Inppl1), mRNA.	0.565704	0.509554	0.467528
110736	NM_008749	Nucb1		1.50623	1.74896	1.94215
130044	NM_009071	Rock1	Mus musculus Rho-associated coiled-coil forming kinase 1 (Rock1), mRNA.	0.7834	0.633213	0.660438
130082	NM_007459	Ap2a2	Mus musculus adaptor protein complex AP-2, alpha 2 subunit (Ap2a2), mRNA.	1.15806	1.33234	1.48504
130091	NM_133810	Stk17b	Mus musculus serine/threonine kinase 17b (apoptosis-inducing) (Stk17b), mRNA.	0.712952	0.429291	0.409257
130113	NM_027175	Ndufaf1	Mus musculus NADH dehydrogenase (ubiquinone) 1 alpha subcomplex, assembly factor 1 (Ndufaf1), mRNA.	0.911375	1.04221	0.670128
130131	NM_011128	Pnliprp2	Mus musculus pancreatic lipase-related protein 2 (Pnliprp2), mRNA.	0.241839	0.559122	0.0353194
130148	NM_025273	Pcbd	Mus musculus 6-pyruvoyl-tetrahydropterin synthase/dimerization cofactor of hepatocyte nuclear factor 1 alpha (TCF1) (Pcbd), mRNA.	0.552682	0.695821	0.44323
130152	NM_023516	2310016C08Rik	Mus musculus RIKEN cDNA 2310016C08 gene (2310016C08Rik), mRNA.	0.672024	0.609577	0.678537
130167	NM_025425	Rpl3l	Mus musculus ribosomal protein L3-like (Rpl3l), mRNA.	0.959267	1.05013	1.52811
130193	NM_026676	0610007P22Rik	Mus musculus RIKEN cDNA 0610007P22 gene (0610007P22Rik), mRNA.	0.771345	0.719948	0.634666
130215	NM_009943	Cox6a2	Mus musculus cytochrome c oxidase, subunit VI a, polypeptide 2 (Cox6a2), mRNA.	0.374253	0.281986	0.408776
130332	NM_019467	Aif1	Mus musculus allograft inflammatory factor 1 (Aif1), mRNA.	0.879006	0.525386	0.417141
130333	XM_355366	5730407K14Rik	Mus musculus RIKEN cDNA 5730407K14 gene (5730407K14Rik), mRNA.	0.64912	0.572602	0.715115
130347	NM_013739	Dok3		0.73671	0.708017	1.00274
130433	XM_355772	LOC381774	Mus musculus similar to IgE antibody light chain (VJ) (LOC381774), mRNA.	1.17056	2.00143	2.14259
130452	NM_011161	Mapk11	Mus musculus mitogen-activated protein kinase 11 (Mapk11), mRNA.	0.561133	0.424871	0.400254
130484	NM_016756	Cdk2	Mus musculus cyclin-dependent kinase 2 (Cdk2), mRNA.	1.36311	1.55544	1.53193
130487	NM_145126	Chi3l4	Mus musculus chitinase 3-like 4 (Chi3l4), mRNA.	1.39588	14.1775	30.3726
130577	NM_133898	B230342M21Rik	Mus musculus RIKEN cDNA B230342M21 gene (B230342M21Rik), mRNA.	0.61187	0.486113	0.579855
130603	NM_011917	Xrn2	Mus musculus 5-3 exoribonuclease 2 (Xrn2), mRNA.	0.60496	0.491114	0.496952
130671	NM_011426	Sn	Mus musculus sialoadhesin (Sn), mRNA.	1.0536	0.524296	0.479355
130672	NM_011700	Villp		0.811816	1.35465	2.40747
130717	NM_013723	Podxl	Mus musculus podocalyxin-like (Podxl), mRNA.	0.637461	1.40393	0.624944
150113	NM_198725	Egfl7	Mus musculus EGF-like domain 7 (Egfl7), transcript variant c, mRNA.	0.699588	0.644546	0.773884
160475	XM_129604	Iqwd1		1.23941	1.22924	1.4614
240427	NM_028372	2900024O10Rik	Mus musculus RIKEN cDNA 2900024O10 gene (2900024O10Rik), mRNA.	0.718996	0.606742	0.595274
270437	NM_027537	6330404A07Rik	Mus musculus RIKEN cDNA 6330404A07 gene (6330404A07Rik), mRNA.	0.758738	0.707759	0.627427
270546	NM_008365	Il18r1	Mus musculus interleukin 18 receptor 1 (Il18r1), mRNA.	0.726594	0.412587	0.510722
290195	NM_007520	Bach1	Mus musculus BTB and CNC homology 1 (Bach1), mRNA.	0.864684	1.02077	1.3542
290600	NM_029706	Cpb1	Mus musculus carboxypeptidase B1 (tissue) (Cpb1), mRNA.	0.417023	0.604484	0.01
360026	NM_010646	Klra12	Mus musculus killer cell lectin-like receptor subfamily A, member 12 (Klra12), mRNA.	0.856966	0.48337	0.396107
360040	NM_181547	LOC329416	Mus musculus nitric oxide synthase trafficker (LOC329416), mRNA.	0.697125	0.392562	0.380394
360097	NM_138678	Butr1	Mus musculus butyrophilin related 1 (Butr1), mRNA.	2.41021	2.98181	2.65229
360113	XM_354704	Igh-1a		1.84803	1.77426	1.81153
360286	NM_009780	C4	Mus musculus complement component 4 (within H-2S) (C4), mRNA.	1.22076	0.709698	0.73891
360292	NM_009615	Adam17	Mus musculus a disintegrin and metalloproteinase domain 17 (Adam17), mRNA.	0.770357	0.690976	0.515319
360332	NM_177239	C130067A03Rik	Mus musculus RIKEN cDNA C130067A03 gene (C130067A03Rik), mRNA.	0.643219	0.554584	0.637585
360347	NM_145930	AW549877	Mus musculus expressed sequence AW549877 (AW549877), mRNA.	0.715994	0.563983	0.568018
360368	NM_009985	Ctsw	Mus musculus cathepsin W (Ctsw), mRNA.	1.0001	0.3568	0.407446
360433	NM_018874	Pnliprp1	Mus musculus pancreatic lipase related protein 1 (Pnliprp1), mRNA.	0.738244	0.988697	0.01
360438	XM_358817	Pak2	Mus musculus p21 (CDKN1A)-activated kinase 2 (Pak2), mRNA.	0.69305	0.672328	0.676975
360519	NM_177587	Aqp12		0.660555	0.799667	0.403718
360577	XM_128954	2610307O08Rik	Mus musculus RIKEN cDNA 2610307O08 gene (2610307O08Rik), mRNA.	0.740431	0.611218	0.53727
380021	NM_175364	2610208E05Rik	Mus musculus RIKEN cDNA 2610208E05 gene (2610208E05Rik), mRNA.	0.662535	0.606519	0.75183
380039	NM_010918	Nktr	Mus musculus natural killer tumor recognition sequence (Nktr), mRNA.	1.02873	1.08128	1.22839
380091	NM_175836	Spnb2	Mus musculus spectrin beta 2 (Spnb2), transcript variant 1, mRNA.	0.724531	0.588005	0.690773
380113	NM_007554	Bmp4	Mus musculus bone morphogenetic protein 4 (Bmp4), mRNA.	0.551615	0.404157	0.649036
380148	NM_145523	Gca	Mus musculus grancalcin (Gca), mRNA.	1.19825	2.24893	3.28134
380152	NM_025298	Polr3e		0.916845	1.01337	0.782009
380184	XM_130746	2310003C23Rik	Mus musculus RIKEN cDNA 2310003C23 gene (2310003C23Rik), mRNA.	1.56767	1.59674	1.37126
380215	NM_028015	Lass5	Mus musculus longevity assurance homolog 5 (S. cerevisiae) (Lass5), mRNA.	0.983136	0.700266	0.856716
380279	XM_134711	Amotl1	Mus musculus angiomotin-like 1 (Amotl1), mRNA.	0.628619	0.512475	0.53214
380390	NM_025936	Rars	Mus musculus arginyl-tRNA synthetase (Rars), mRNA.	0.871358	0.928531	0.657476
380528	NM_007632	Ccnd3	Mus musculus cyclin D3 (Ccnd3), mRNA.	2.24703	2.88436	2.46985
380538	NM_010117	Rhbdf1	Mus musculus rhomboid family 1 (Drosophila) (Rhbdf1), mRNA.	0.547288	0.506191	0.491573
380563	NM_020257	Dcl1	Mus musculus C-type lectin 1 (Dcl1), mRNA.	0.730453	0.413796	0.497492
380600	NM_153578	Nipa1		1.36065	1.85808	1.28515
380609	NM_033562	BC005682	Mus musculus cDNA sequence BC005682 (BC005682), mRNA.	0.884599	0.766057	0.679596
380692	NM_010398	H2-T23	Mus musculus histocompatibility 2, T region locus 23 (H2-T23), mRNA.	1.5036	0.733766	0.743926
380706	NM_009312	Tac2	Mus musculus tachykinin 2 (Tac2), mRNA.	1.352	1.42931	0.906909
380722	NM_134188	Mte1	Mus musculus mitochondrial acyl-CoA thioesterase 1 (Mte1), mRNA.	0.634298	0.658114	0.648313
380736	XM_112612	D4Ertd432e		1.10641	1.19391	2.04097
430039	NM_008084	Gapd	Mus musculus glyceraldehyde-3-phosphate dehydrogenase (Gapd), mRNA.	1.62286	1.76329	1.78489
430047	NM_013652	Ccl4	Mus musculus chemokine (C-C motif) ligand 4 (Ccl4), mRNA.	1.35694	0.582485	0.445982
430070	NM_134050	Rab15	Mus musculus RAB15, member RAS oncogene family (Rab15), mRNA.	0.762532	1.21284	0.973928
430079	XM_132322	Kntc1	Mus musculus kinetochore associated 1 (Kntc1), mRNA.	1.81623	1.9983	1.54131
430097	NM_029787	Dia1	Mus musculus diaphorase 1 (NADH) (Dia1), mRNA.	0.609992	0.563852	0.557093
430152	NM_019449	Unc93b	Mus musculus unc-93 homolog B (C. elegans) (Unc93b), mRNA.	1.0659	0.749205	0.777739
430180	NM_023063	D15Ertd366e	Mus musculus DNA segment, Chr 15, ERATO Doi 366, expressed (D15Ertd366e), mRNA.	0.693505	0.567906	0.512005
430184	NM_023536	2610012O22Rik	Mus musculus RIKEN cDNA 2610012O22 gene (2610012O22Rik), mRNA.	0.988197	1.1697	0.795434
430253	NM_009400	Tnfrsf18	Mus musculus tumor necrosis factor receptor superfamily, member 18 (Tnfrsf18), mRNA.	0.670323	0.373337	0.430177
430288	NM_011580	Thbs1	Mus musculus thrombospondin 1 (Thbs1), mRNA.	0.831877	1.59517	1.54744
430315	NM_172265	Eif2b5	Mus musculus eukaryotic translation initiation factor 2B, subunit 5 epsilon (Eif2b5), mRNA.	1.03303	1.07587	0.822568
430338				1.04388	1.96248	1.97402
430369	XM_354652	Haao	Mus musculus 3-hydroxyanthranilate 3,4-dioxygenase (Haao), mRNA.	0.970335	0.536325	0.573914
430551	XM_354716	LOC380804		1.72476	0.789793	1.35394
430575	NM_172294	Sulf1	Mus musculus sulfatase 1 (Sulf1), mRNA.	1.12905	0.652619	0.632
430672	NM_013486	Cd2	Mus musculus CD2 antigen (Cd2), mRNA.	0.68464	0.319904	0.281425
430685	NM_031188	Mup1	Mus musculus major urinary protein 1 (Mup1), mRNA.	0.225973	0.19346	0.195709
430736	NM_172406	Als2cr3	Mus musculus amyotrophic lateral sclerosis 2 (juvenile) chromosome region, candidate 3 homolog(human) (Als2cr3), mRNA.	1.87763	1.91479	2.34875
450019	NM_023635	Rab27a	Mus musculus RAB27A, member RAS oncogene family (Rab27a), mRNA.	0.988403	1.85784	2.83821
450026	XM_283314	A330102K04Rik		4.70827	5.28611	5.56306
450068	XM_133645	1110001A23Rik	Mus musculus RIKEN cDNA 1110001A23 gene (1110001A23Rik), mRNA.	0.754916	0.918759	0.705064
450100	NM_016861	Pdlim1	Mus musculus PDZ and LIM domain 1 (elfin) (Pdlim1), mRNA.	0.691063	0.798318	0.639945
450138				0.285086	0.615249	0.969913
450193	NM_011189	Psme1	Mus musculus proteasome (prosome, macropain) 28 subunit, alpha (Psme1), mRNA.	1.37717	1.07876	0.876325
450215	XM_127605	Dlg5	Mus musculus discs, large homolog 5 (Drosophila) (Dlg5), mRNA.	0.578353	0.520865	0.645178
450338	NM_007472	Aqp1	Mus musculus aquaporin 1 (Aqp1), mRNA.	1.39999	1.54814	1.55867
450402	NM_199308	Mast3		0.58773	0.489571	0.530329
450440	XM_287460	C530008M17Rik	Mus musculus RIKEN cDNA C530008M17 gene (C530008M17Rik), mRNA.	1.31228	1.48053	1.58059
450500	XM_127591	2310021P13Rik		0.817232	0.589907	0.822407
450524				2.90589	1.92172	3.1318
450538	NM_133847	Tm9sf4		0.840232	0.815588	0.839226
450592	NM_009909	Il8rb	Mus musculus interleukin 8 receptor, beta (Il8rb), mRNA.	0.64466	0.934337	2.26681
450687				1.31752	2.81074	2.5839
450735	NM_009496	Vamp1	Mus musculus vesicle-associated membrane protein 1 (Vamp1), mRNA.	0.591393	0.328367	0.28515
460022	NM_001013811	LOC434197	Mus musculus similar to hypothetical protein FLJ39743 (LOC434197), mRNA.	0.719188	0.494957	0.445467
460053	NM_010017	Dag1	Mus musculus dystroglycan 1 (Dag1), mRNA.	0.70435	0.621191	0.656238
460064	NM_029554	0610040J01Rik	Mus musculus RIKEN cDNA 0610040J01 gene (0610040J01Rik), mRNA.	0.441734	1.15357	1.55016
460079	NM_207225	4932408F19Rik	Mus musculus RIKEN cDNA 4932408F19 gene (4932408F19Rik), mRNA.	0.849221	0.811029	1.22769
460086	XM_358343	Sulf2		0.643797	0.529236	0.546914
460091	NM_011780	Adam23	Mus musculus a disintegrin and metalloprotease domain 23 (Adam23), mRNA.	0.78049	0.550875	0.411497
460102	NM_019870	Ard1	Mus musculus N-acetyltransferase ARD1 homolog (S. cerevisiae) (Ard1), mRNA.	1.25105	1.30113	0.961767
460133	NM_028752	0610039P13Rik	Mus musculus RIKEN cDNA 0610039P13 gene (0610039P13Rik), mRNA.	0.985281	0.631293	0.653481
460288	XM_354717	Igh-VS107	Mus musculus immunoglobulin heavy chain (S107 family) (Igh-VS107), mRNA.	0.566353	0.484866	0.669395
460398	NM_026872	Ubap2	Mus musculus ubiquitin-associated protein 2 (Ubap2), mRNA.	0.910832	0.991689	0.717815
460400	NM_029420	2410170E21Rik	Mus musculus RIKEN cDNA 2410170E21 gene (2410170E21Rik), mRNA.	0.773531	0.603898	0.787912
460402	NM_177895	A530021J07	Mus musculus hypothetical protein A530021J07 (A530021J07), mRNA.	0.480026	0.345944	0.298343
460411		5830435C13Rik	Mus musculus RIKEN cDNA 5830435C13 gene (5830435C13Rik), mRNA.	0.899069	0.693769	0.763786
460471	NM_030054	Mscp	Mus musculus mitochondrial solute carrier protein (Mscp), mRNA.	2.10523	2.28435	2.86997
460500	NM_011107	Pla2g1b	Mus musculus phospholipase A2, group IB, pancreas (Pla2g1b), mRNA.	0.313106	0.568669	0.0173278
460520	NM_026203	Ahi1	Mus musculus Abelson helper integration site (Ahi1), mRNA.	1.23178	1.78435	1.79948
460524	NM_007631	Ccnd1	Mus musculus cyclin D1 (Ccnd1), mRNA.	0.967356	0.523809	0.422806
460576	NM_008409	Itm2a	Mus musculus integral membrane protein 2A (Itm2a), mRNA.	0.525182	0.328956	0.283245
460725	XM_359275	Sept5	Mus musculus septin 5 (Sept5), mRNA.	0.970713	1.53216	2.57535
460746	NM_013755	Gyg1	Mus musculus glycogenin 1 (Gyg1), mRNA.	1.08069	1.32745	1.7192
510017	NM_133685	1700093E07Rik	Mus musculus RIKEN cDNA 1700093E07 gene (1700093E07Rik), mRNA.	0.790482	1.31232	2.03699
510064	XM_149712	2210010N04Rik	Mus musculus RIKEN cDNA 2210010N04 gene (2210010N04Rik), mRNA.	0.718375	0.470161	0.524331
510082	NM_030597	Lsm2	Mus musculus LSM2 homolog, U6 small nuclear RNA associated (S. cerevisiae) (Lsm2), mRNA.	1.41922	1.63614	1.34082
510110	NM_025417	Commd4	Mus musculus COMM domain containing 4 (Commd4), mRNA.	0.844825	0.767957	0.605527
510278	NM_023158	Cxcl16	Mus musculus chemokine (C-X-C motif) ligand 16 (Cxcl16), mRNA.	0.888492	0.59017	0.602719
510315	NM_009086	Rpo1-2	Mus musculus RNA polymerase 1-2 (Rpo1-2), mRNA.	0.725542	0.710288	0.56006
510332	NM_007833	Dcn	Mus musculus decorin (Dcn), mRNA.	1.15135	0.562086	0.707657
510347	XM_357633	LOC384415	Mus musculus similar to immunoglobulin light chain variable region (LOC384415), mRNA.	1.27226	0.542595	0.73799
510364	NM_019453	Mefv	Mus musculus Mediterranean fever (Mefv), mRNA.	0.739618	1.17363	1.3896
510400	NM_198429	Nfatc1	Mus musculus nuclear factor of activated T-cells, cytoplasmic, calcineurin-dependent 1 (Nfatc1), mRNA.	0.645645	0.49839	0.524208
510451	NM_030249	BC003236	Mus musculus cDNA sequence BC003236 (BC003236), mRNA.	0.75818	0.745314	0.654606
510471	NM_008607	Mmp13	Mus musculus matrix metalloproteinase 13 (Mmp13), mRNA.	2.28222	0.857716	0.736522
510484	NM_145630	Pdk3	Mus musculus pyruvate dehydrogenase kinase, isoenzyme 3 (Pdk3), mRNA.	1.41446	1.48891	1.23769
510487	NM_031393	Sytl1	Mus musculus synaptotagmin-like 1 (Sytl1), mRNA.	1.0109	1.30573	1.7316
510551	NM_008108	Gdf3	Mus musculus growth differentiation factor 3 (Gdf3), mRNA.	0.923588	1.7774	0.983844
510739	XM_147333	BC017612		1.07915	0.783498	0.731617
520020	NM_008517	Lta4h	Mus musculus leukotriene A4 hydrolase (Lta4h), mRNA.	1.04535	1.55014	1.56281
520021	NM_013685	Tcf4	Mus musculus transcription factor 4 (Tcf4), mRNA.	0.803196	0.616355	0.5035
520053	NM_025407	Uqcrc1	Mus musculus ubiquinol-cytochrome c reductase core protein 1 (Uqcrc1), mRNA.	1.24097	1.32611	1.23062
520102	NM_178403	C330017I15Rik	Mus musculus RIKEN cDNA C330017I15 gene (C330017I15Rik), mRNA.	0.826329	0.764721	0.610158
520114	NM_145142	Chst10	Mus musculus carbohydrate sulfotransferase 10 (Chst10), mRNA.	0.857626	0.351363	0.405811
520195	NM_007905	Phc1	Mus musculus polyhomeotic-like 1 (Drosophila) (Phc1), mRNA.	0.598582	0.504645	0.448243
520278	XM_356604	LOC382646	Mus musculus similar to Ig delta chain C region, membrane-bound form - mouse (LOC382646), mRNA.	0.626892	0.263823	0.290252
520309	NM_009970	Csf2ra	Mus musculus colony stimulating factor 2 receptor, alpha, low-affinity (granulocyte-macrophage) (Csf2ra), mRNA.	0.837089	1.25886	1.94774
520341	NM_198164	2700084L06Rik	Mus musculus RIKEN cDNA 2700084L06 gene (2700084L06Rik), mRNA.	0.787265	0.668979	0.758863
520471	NM_019390	Lmna	Mus musculus lamin A (Lmna), mRNA.	1.99071	2.40996	1.87616
520519	NM_028773	1200013B08Rik	Mus musculus RIKEN cDNA 1200013B08 gene (1200013B08Rik), mRNA.	1.01491	0.673907	0.638503
520538	XM_284543	Exosc7		0.705992	0.769907	0.563684
520541	NM_173014	A330042H22	Mus musculus hypothetical protein A330042H22 (A330042H22), mRNA.	0.687678	0.61356	0.90208
520593	NM_016692	Incenp	Mus musculus inner centromere protein (Incenp), mRNA.	1.72822	1.66973	1.90425
520601	NM_009000	Rab24		0.631486	0.680738	0.869216
520619	NM_007550	Blm	Mus musculus Bloom syndrome homolog (human) (Blm), mRNA.	1.82832	2.25188	2.02767
520706	NM_010559	Il6ra	Mus musculus interleukin 6 receptor, alpha (Il6ra), mRNA.	0.709583	0.637416	0.862635
520731	NM_178759	Timd4		0.896597	0.561664	0.49152
520735	NM_009416	Tpm2	Mus musculus tropomyosin 2, beta (Tpm2), mRNA.	0.687489	0.63404	0.64552
520750	NM_019823	Cyp2d22	Mus musculus cytochrome P450, family 2, subfamily d, polypeptide 22 (Cyp2d22), mRNA.	0.431811	0.44653	0.575724
540010	NM_177149	D930030O05Rik	Mus musculus RIKEN cDNA D930030O05 gene (D930030O05Rik), mRNA.	0.96816	1.08288	1.87112
540014	NM_009387	Tk1	Mus musculus thymidine kinase 1 (Tk1), mRNA.	1.87478	2.04982	1.82914
540048	NM_028411	2900055D14Rik	Mus musculus RIKEN cDNA 2900055D14 gene (2900055D14Rik), mRNA.	1.34112	1.67181	1.93382
540075	NM_009870	Cdk4	Mus musculus cyclin-dependent kinase 4 (Cdk4), mRNA.	0.979306	1.07404	0.818725
540102	NM_145149	Rasgrp4	Mus musculus RAS guanyl releasing protein 4 (Rasgrp4), mRNA.	1.05615	1.48164	2.90521
540148				0.560399	0.231038	0.198996
540176	NM_023121	Gngt2	Mus musculus guanine nucleotide binding protein (G protein), gamma transducing activity polypeptide 2 (Gngt2), mRNA.	0.818383	0.517386	0.492664
540242	NM_030037	Mospd3	Mus musculus motile sperm domain containing 3 (Mospd3), mRNA.	1.27403	1.48595	1.50418
540278	NM_146161	Arhgap24	Mus musculus Rho GTPase activating protein 24 (Arhgap24), mRNA.	0.645307	0.432638	0.464211
540279	NM_025605	2400001E08Rik	Mus musculus RIKEN cDNA 2400001E08 gene (2400001E08Rik), mRNA.	1.52098	1.61182	1.54693
540315	XM_133474	AI480556	Mus musculus expressed sequence AI480556 (AI480556), mRNA.	1.94177	2.18175	2.01518
540347	NM_183261	2700033K02Rik	Mus musculus RIKEN cDNA 2700033K02 gene (2700033K02Rik), mRNA.	0.691013	0.522243	0.683719
540358	NM_024284	Hagh	Mus musculus hydroxyacyl glutathione hydrolase (Hagh), mRNA.	1.59875	1.51266	2.00005
540373	NM_009055	Rfx1	Mus musculus regulatory factor X, 1 (influences HLA class II expression) (Rfx1), mRNA.	0.662172	0.713745	0.896386
540402	NM_010369	Gypa	Mus musculus glycophorin A (Gypa), mRNA.	1.79353	2.25885	2.4525
540411	NM_019479	Hes6	Mus musculus hairy and enhancer of split 6 (Drosophila) (Hes6), mRNA.	0.728926	0.56678	0.55681
540441	NM_009204	Slc2a4	Mus musculus solute carrier family 2 (facilitated glucose transporter), member 4 (Slc2a4), mRNA.	1.74506	2.16152	2.29483
540494	NM_009387	Tk1	Mus musculus thymidine kinase 1 (Tk1), mRNA.	1.82645	2.01897	1.68263
540551	NM_058214	Recql4	Mus musculus RecQ protein-like 4 (Recql4), mRNA.	1.40748	1.75217	1.31305
540592	XM_142951	LOC245281	Mus musculus similar to immunoglobulin kappa-chain (LOC245281), mRNA.	3.30888	2.57816	4.009
540603	NM_008504	Gzmm	Mus musculus granzyme M (lymphocyte met-ase 1) (Gzmm), mRNA.	2.01852	0.934824	0.863895
540687	NM_011721	Wrn	Mus musculus Werner syndrome homolog (human) (Wrn), mRNA.	0.991122	1.14581	0.999856
580014	NM_009689	Birc5	Mus musculus baculoviral IAP repeat-containing 5 (Birc5), mRNA.	1.80047	2.04234	1.81198
580079	NM_030116	Mrpl9	Mus musculus mitochondrial ribosomal protein L9 (Mrpl9), mRNA.	0.874676	0.692039	0.730053
580088	NM_145140	Abcc10	Mus musculus ATP-binding cassette, sub-family C (CFTR/MRP), member 10 (Abcc10), transcript variant mrp7A, mRNA.	0.812815	0.856552	0.27322
580095	NM_007436	Aldh3a1	Mus musculus aldehyde dehydrogenase family 3, subfamily A1 (Aldh3a1), mRNA.	1.0192	0.742995	0.679396
580128	NM_007929	Emp2	Mus musculus epithelial membrane protein 2 (Emp2), mRNA.	0.792338	0.530244	0.644079
580136	NM_028754	0610037L13Rik	Mus musculus RIKEN cDNA 0610037L13 gene (0610037L13Rik), mRNA.	0.927546	0.933297	0.737186
580138	NM_009669	Amy2	Mus musculus amylase 2, pancreatic (Amy2), mRNA.	0.954744	0.997116	0.01
580193	NM_146119	9130404D14Rik	Mus musculus RIKEN cDNA 9130404D14 gene (9130404D14Rik), mRNA.	0.485988	0.757904	0.777006
580338	NM_013599	Mmp9	Mus musculus matrix metalloproteinase 9 (Mmp9), mRNA.	0.892578	4.12612	9.73477
580364	NM_026235	5430431G03Rik	Mus musculus RIKEN cDNA 5430431G03 gene (5430431G03Rik), mRNA.	0.489823	0.386819	0.435889
580390	NM_008690	Nfkbie	Mus musculus nuclear factor of kappa light polypeptide gene enhancer in B-cells inhibitor, epsilon (Nfkbie), mRNA.	0.726567	0.375391	0.315328
580524	NM_178694	C230075L19Rik	Mus musculus RIKEN cDNA C230075L19 gene (C230075L19Rik), mRNA.	0.568288	0.415498	0.427372
580619	NM_053170	Trim33	Mus musculus tripartite motif protein 33 (Trim33), mRNA.	0.721332	0.610405	0.519953
580707	NM_018772	Bri3	Mus musculus brain protein I3 (Bri3), mRNA.	0.696628	0.585724	0.552174
580717	NM_016911	Srpx	Mus musculus sushi-repeat-containing protein (Srpx), mRNA.	0.679682	0.490167	0.574134
580725	XM_110660	AI427122	Mus musculus expressed sequence AI427122 (AI427122), mRNA.	1.10721	2.37388	1.88039
580746	NM_175449	A630077B13Rik	Mus musculus RIKEN cDNA A630077B13 gene (A630077B13Rik), mRNA.	1.2388	0.751631	0.521243
610020	XM_284241	Tnfrsf7	Mus musculus tumor necrosis factor receptor superfamily, member 7 (Tnfrsf7), mRNA.	0.760742	0.342872	0.400228
610040	NM_008387	Ins2	Mus musculus insulin II (Ins2), mRNA.	1.76702	1.6531	1.02824
610053	NM_144839	Ube2e2		0.675049	0.414772	0.430392
610070	NM_013896	Timm10	Mus musculus translocase of inner mitochondrial membrane 10 homolog (yeast) (Timm10), mRNA.	0.791354	0.858379	0.580758
610131	NM_011893	Sh3bp2	Mus musculus SH3-domain binding protein 2 (Sh3bp2), mRNA.	0.809016	0.548027	0.573761
610136	NM_008287	Hrsp12	Mus musculus heat-responsive protein 12 (Hrsp12), mRNA.	0.706592	1.06991	0.766873
610162	NM_026246	Mrpl49	Mus musculus mitochondrial ribosomal protein L49 (Mrpl49), mRNA.	0.99326	0.888099	0.702018
610164	NM_008677	Ncf4	Mus musculus neutrophil cytosolic factor 4 (Ncf4), mRNA.	0.572197	0.637594	0.954412
610242	NM_007753	Cpa3	Mus musculus carboxypeptidase A3, mast cell (Cpa3), mRNA.	1.1097	3.87174	3.29973
610270	NM_010330	Emb	Mus musculus embigin (Emb), mRNA.	0.705312	1.43103	2.31928
610301	NM_009929	Col18a1	Mus musculus procollagen, type XVIII, alpha 1 (Col18a1), mRNA.	0.721925	0.732592	0.611375
610324	NM_033561	Wbscr1	Mus musculus Williams-Beuren syndrome chromosome region 1 homolog (human) (Wbscr1), mRNA.	1.31958	1.34615	1.10692
610593	NM_183019	9330140K16Rik	Mus musculus RIKEN cDNA 9330140K16 gene (9330140K16Rik), mRNA.	0.705454	0.6357	1.02202
620296	NM_001033193	AI427138	Mus musculus expressed sequence AI427138 (AI427138), mRNA.	1.45454	1.10011	0.899215
620750	NM_001033406	Mcc	Mus musculus mutated in colorectal cancers (Mcc), mRNA.	0.67232	0.580564	0.565995
630025	NM_172603	Phf11	Mus musculus PHD finger protein 11 (Phf11), mRNA.	2.44577	0.555808	0.338236
630040	NM_013853	Abcf2	Mus musculus ATP-binding cassette, sub-family F (GCN20), member 2 (Abcf2), mRNA.	1.11867	1.33507	0.991835
630047	NM_008842	Pim1	Mus musculus proviral integration site 1 (Pim1), mRNA.	1.27577	2.40352	2.8667
630091	NM_028439	3110009E18Rik	Mus musculus RIKEN cDNA 3110009E18 gene (3110009E18Rik), mRNA.	0.62007	0.607362	0.463008
630114	NM_001033210	AI427122	Mus musculus expressed sequence AI427122 (AI427122), mRNA.	0.922855	1.38817	1.4228
630128	NM_011269	Rhag	Mus musculus Rhesus blood group-associated A glycoprotein (Rhag), mRNA.	1.54038	1.92567	1.81748
630181	NM_144516	Zmynd11		0.497551	0.424978	0.461028
630204	NM_011436	Sorl1	Mus musculus sortilin-related receptor, LDLR class A repeats-containing (Sorl1), mRNA.	0.646588	0.579292	0.797086
630253	NM_019699	Fads2	Mus musculus fatty acid desaturase 2 (Fads2), mRNA.	0.840842	1.12182	1.24132
630280	NM_178269	2610019I03Rik	Mus musculus RIKEN cDNA 2610019I03 gene (2610019I03Rik), transcript variant 1, mRNA.	1.69407	2.01229	1.63036
630315	NM_198620	Gm440		0.94148	0.563933	0.659489
630348	NM_010915	Ngfa	Mus musculus nerve growth factor, alpha (Ngfa), mRNA.	0.402979	0.758902	0.0208657
630369	NM_145141	BB219290	Mus musculus expressed sequence BB219290 (BB219290), mRNA.	0.655935	0.303141	0.231055
630427	NM_177128	6820449I09Rik		1.11355	0.826349	0.695115
630433	NM_018804	Syt11	Mus musculus synaptotagmin 11 (Syt11), mRNA.	0.803956	0.580551	0.613332
630450	NM_175509	9430067K14Rik	Mus musculus RIKEN cDNA 9430067K14 gene (9430067K14Rik), mRNA.	0.925543	0.729055	0.874637
630451	NM_145620	Rnu3ip2	Mus musculus RNA, U3 small nucleolar interacting protein 2 (Rnu3ip2), mRNA.	1.21101	1.1294	0.896133
630504	NM_013640	Psmb10	Mus musculus proteasome (prosome, macropain) subunit, beta type 10 (Psmb10), mRNA.	1.15676	0.969886	0.679823
630520	NM_178907	Mapkapk3		0.899768	1.34618	1.8696
630706	NM_133232	Pfkfb3	Mus musculus 6-phosphofructo-2-kinase/fructose-2,6-biphosphatase 3 (Pfkfb3), mRNA.	0.787273	0.525051	0.555952
670010	XM_138369	LOC380824	Mus musculus similar to monoclonal antibody heavy chain (LOC380824), mRNA.	1.73666	1.78283	3.54916
670019	NM_172991	C030048B08Rik	Mus musculus RIKEN cDNA C030048B08 gene (C030048B08Rik), mRNA.	0.719378	0.695382	0.593615
670025	NM_025282	Mef2c	Mus musculus myocyte enhancer factor 2C (Mef2c), mRNA.	0.637795	0.396778	0.340552
670035	NM_026862	1190003K14Rik	Mus musculus RIKEN cDNA 1190003K14 gene (1190003K14Rik), mRNA.	1.25138	7.53072	23.6549
670039	NM_133182	Hrmt1l1	Mus musculus heterogeneous nuclear ribonucleoprotein methyltransferase-like 1 (S. cerevisiae) (Hrmt1l1), mRNA.	0.418894	0.399219	0.319062
670082	NM_009010	Rad23a	Mus musculus RAD23a homolog (S. cerevisiae) (Rad23a), mRNA.	1.98385	2.29929	2.59579
670086	NM_007870	Dnase1l3	Mus musculus deoxyribonuclease 1-like 3 (Dnase1l3), mRNA.	1.10257	0.585389	0.42988
670102	NM_021389	Sh3kbp1	Mus musculus SH3-domain kinase binding protein 1 (Sh3kbp1), mRNA.	0.969125	0.674494	0.749856
670129	NM_019577	Ccl24	Mus musculus chemokine (C-C motif) ligand 24 (Ccl24), mRNA.	0.585793	0.738055	0.569626
670170	NM_198724	Egfl7	Mus musculus EGF-like domain 7 (Egfl7), transcript variant b, mRNA.	0.917897	0.738048	0.822689
670280	NM_138748	Ppp2r4	Mus musculus protein phosphatase 2A, regulatory subunit B (PR 53) (Ppp2r4), mRNA.	1.26143	1.54853	1.29757
670288	NM_175423	D730049H07Rik	Mus musculus RIKEN cDNA D730049H07 gene (D730049H07Rik), mRNA.	0.887476	1.05953	1.42868
670332	NM_025858	Scotin	Mus musculus scotin gene (Scotin), mRNA.	0.528644	0.219082	0.199894
670333	NM_019822	Adrm1	Mus musculus adhesion regulating molecule 1 (Adrm1), mRNA.	1.30571	1.26735	1.17739
670364	NM_008102	Gch1		2.41288	1.90261	2.06847
670368	NM_008384	Inpp1	Mus musculus inositol polyphosphate-1-phosphatase (Inpp1), mRNA.	0.830516	0.490127	0.632959
670373				2.3252	1.76984	1.93883
670377	NM_172615	1700021K19Rik	Mus musculus RIKEN cDNA 1700021K19 gene (1700021K19Rik), mRNA.	0.913699	0.573644	0.512855
670411	NM_053149	Hemgn	Mus musculus hemogen (Hemgn), mRNA.	2.02404	2.34947	2.03526
670500	NM_007782	Csf3r	Mus musculus colony stimulating factor 3 receptor (granulocyte) (Csf3r), mRNA.	0.829198	0.916223	1.5511
670563	NM_013870	Smtn	Mus musculus smoothelin (Smtn), mRNA.	0.948145	1.4588	1.9234
670598	NM_001013770	AI747699	Mus musculus expressed sequence AI747699 (AI747699), mRNA. XM_924698	0.803418	0.581878	0.53192
670600	NM_022314	Tpm3	Mus musculus tropomyosin 3, gamma (Tpm3), mRNA.	0.751931	0.723894	0.810183
670647	NM_025387	Tmem14c		1.39152	1.61383	1.05912
670685	NM_027845	4833414E09Rik	Mus musculus RIKEN cDNA 4833414E09 gene (4833414E09Rik), mRNA.	0.541526	0.810929	1.20372
670687	NM_173751	Ilvbl	Mus musculus ilvB (bacterial acetolactate synthase)-like (Ilvbl), mRNA.	0.874736	0.746527	0.634972
670746	NM_031156	Ide	Mus musculus insulin degrading enzyme (Ide), mRNA.	0.652453	0.722556	0.646706
670767	NM_008621	Mpp1	Mus musculus membrane protein, palmitoylated (Mpp1), mRNA.	1.44405	1.59345	1.58417
730040	NM_019410	Pfn2	Mus musculus profilin 2 (Pfn2), mRNA.	0.633674	0.53279	0.487057
730048	NM_030241	2410195B05Rik	Mus musculus RIKEN cDNA 2410195B05 gene (2410195B05Rik), mRNA.	1.28346	1.69008	1.49676
730097	NM_008625	Mrc1	Mus musculus mannose receptor, C type 1 (Mrc1), mRNA.	0.579181	0.64932	0.791823
730100	NM_011956	Nubp2	Mus musculus nucleotide binding protein 2 (Nubp2), mRNA.	1.11282	1.16395	0.820367
730128	NM_178201	Hist1h2bn	Mus musculus histone 1, H2bn (Hist1h2bn), mRNA.	1.54884	2.07661	2.43176
730132	NM_177410	Bcl2	Mus musculus B-cell leukemia/lymphoma 2 (Bcl2), mRNA.	0.916928	0.653718	0.548221
730148	NM_144901	D3Jfr1	Mus musculus DNA segment, Chr 3, MJeffers 1 (D3Jfr1), mRNA.	0.67541	0.721999	0.595218
730180	NM_010278	Gfi1	Mus musculus growth factor independent 1 (Gfi1), mRNA.	1.19004	1.84875	3.21274
730193	NM_008969	Ptgs1	Mus musculus prostaglandin-endoperoxide synthase 1 (Ptgs1), mRNA.	0.747164	0.920145	1.23692
730204	NM_175653	Hist1h3c	Mus musculus histone1, H3c (Hist1h3c), mRNA.	1.47182	2.3863	2.25688
730372	NM_009437	Tst	Mus musculus thiosulfate sulfurtransferase, mitochondrial (Tst), mRNA.	1.16944	1.60428	1.77956
730398	XM_128374	Zfp294	Mus musculus zinc finger protein 294 (Zfp294), mRNA.	1.00102	1.03725	0.817931
730463	NM_172607	9130210N20Rik	Mus musculus RIKEN cDNA 9130210N20 gene (9130210N20Rik), mRNA.	1.41745	2.01708	1.39103
730494	XM_356180	Bfsp2	Mus musculus beaded filament structural protein 2, phakinin (Bfsp2), mRNA.	1.69626	1.09172	0.922699
730497	NM_016717	Scly	Mus musculus selenocysteine lyase (Scly), mRNA.	1.76204	2.09735	1.61223
730730	NM_007941	Epim	Mus musculus epimorphin (Epim), mRNA.	1.34752	1.75465	1.23281
730754	NM_198122	Arid4b	Mus musculus AT rich interactive domain 4B (Rbp1 like) (Arid4b), transcript variant 2, mRNA.	0.740896	0.557924	0.622306
770056	NM_172120	Vps41	Mus musculus vacuolar protein sorting 41 (yeast) (Vps41), mRNA.	0.842569	0.577841	0.560462
770273	NM_007645	Cd37	Mus musculus CD37 antigen (Cd37), mRNA.	1.08486	0.595299	0.64214
770309	NM_007631	Ccnd1	Mus musculus cyclin D1 (Ccnd1), mRNA.	0.606593	0.319152	0.28486
770368	NM_026073	Rabl5	Mus musculus RAB, member of RAS oncogene family-like 5 (Rabl5), mRNA.	1.22676	1.00916	0.734967
770402	NM_023906	Asb3	Mus musculus ankyrin repeat and SOCS box-containing protein 3 (Asb3), mRNA.	0.73028	0.583378	0.522308
770600	X01641		Mouse mRNA fragment for T-cell receptor beta chain variable region (cell line C5).	0.656162	0.306515	0.354001
770601	NM_019547	Rnpc1	Mus musculus RNA-binding region (RNP1, RRM) containing 1 (Rnpc1), mRNA.	1.78009	2.18048	2.54812
770725	NM_008256	Hmgcs2	Mus musculus 3-hydroxy-3-methylglutaryl-Coenzyme A synthase 2 (Hmgcs2), mRNA.	0.409102	0.169886	0.211727
770736	NM_022992	Arl6ip5	Mus musculus ADP-ribosylation factor-like 6 interacting protein 5 (Arl6ip5), mRNA.	0.777792	0.638756	0.577372
780014	NM_008863	Pkib	Mus musculus protein kinase inhibitor beta, cAMP dependent, testis specific (Pkib), mRNA.	1.18816	0.79698	1.18358
780044	NM_207680	Bcl2l11	Mus musculus BCL2-like 11 (apoptosis facilitator) (Bcl2l11), transcript variant 3, mRNA.	1.72741	1.2892	1.39434
780075	NM_010259	Gbp1	Mus musculus guanylate nucleotide binding protein 1 (Gbp1), mRNA.	3.0908	2.05689	1.26204
780086	NM_007944	Eps15-rs	Mus musculus epidermal growth factor receptor pathway substrate 15, related sequence (Eps15-rs), mRNA.	0.686171	0.657236	0.761825
780113	NM_029929	Vps33a	Mus musculus vacuolar protein sorting 33A (yeast) (Vps33a), mRNA.	0.860781	0.881094	0.818894
780156	NM_013848	Ermap	Mus musculus erythroblast membrane-associated protein (Ermap), mRNA.	1.58607	1.90776	1.64954
780280	XM_125586	Qrsl1		0.661243	0.516987	0.418321
780301	XM_207778	4930431B09Rik	Mus musculus RIKEN cDNA 4930431B09 gene (4930431B09Rik), mRNA.	2.5892	2.53155	2.96541
780309	NM_020491	Sssca1	Mus musculus Sjogrens syndrome/scleroderma autoantigen 1 homolog (human) (Sssca1), mRNA.	0.860765	0.917767	0.660847
780338	NM_025282	Mef2c	Mus musculus myocyte enhancer factor 2C (Mef2c), mRNA.	0.6728	0.472216	0.401586
780368	NM_009907	Cln3	Mus musculus ceroid lipofuscinosis, neuronal 3, juvenile (Batten, Spielmeyer-Vogt disease) (Cln3), mRNA.	0.56416	0.623385	0.592597
780373	NM_007837	Ddit3	Mus musculus DNA-damage inducible transcript 3 (Ddit3), mRNA.	1.12168	1.56319	1.39607
780377	NM_178618	2310040C09Rik	Mus musculus RIKEN cDNA 2310040C09 gene (2310040C09Rik), mRNA.	1.2281	1.38156	1.77737
780484	NM_011365	Sh3d1B	Mus musculus SH3 domain protein 1B (Sh3d1B), mRNA.	0.731476	0.664985	0.57455
780500	XM_357631	LOC384413	Mus musculus similar to immunoglobulin light chain variable region (LOC384413), mRNA.	1.87403	1.78092	2.60326
780605	NM_207298	Ceecam1		1.27247	1.57401	1.21189
780647	NM_022417	Itm2c	Mus musculus integral membrane protein 2C (Itm2c), mRNA.	0.656944	0.612681	0.646027
780731	NM_177820	9130218O11Rik		0.921347	0.612412	0.556799
780750	NM_010187	Fcgr2b	Mus musculus Fc receptor, IgG, low affinity IIb (Fcgr2b), mRNA.	0.893318	0.63714	0.88889
840088	NM_016963	Tmod3	Mus musculus tropomodulin 3 (Tmod3), mRNA.	0.710105	0.375122	0.490677
840142	NM_013878	Cabp2	Mus musculus calcium binding protein 2 (Cabp2), mRNA.	0.452186	0.656321	0.120673
840154	XM_354716	LOC380804		1.85443	0.923296	2.10301
840162	NM_016905	Galk1	Mus musculus galactokinase 1 (Galk1), mRNA.	1.45785	1.49827	1.4202
840180	NM_133643	Edaradd	Mus musculus EDAR (ectodysplasin-A receptor)-associated death domain (Edaradd), mRNA.	0.813735	0.532714	0.429687
840181	XM_129912	AL024069	Mus musculus expressed sequence AL024069 (AL024069), mRNA.	0.555855	0.426736	0.631064
840242	XM_133550	Homer2	Mus musculus homer homolog 2 (Drosophila) (Homer2), mRNA.	0.568869	0.816198	0.957648
840300	NM_033615	Adam33	Mus musculus a disintegrin and metalloprotease domain 33 (Adam33), mRNA.	1.24082	0.759632	2.23124
840309	NM_139154	Rab40c	Mus musculus Rab40c, member RAS oncogene family (Rab40c), mRNA.	0.694999	0.592664	0.589165
840315	NM_009895	Cish	Mus musculus cytokine inducible SH2-containing protein (Cish), mRNA.	1.83183	4.73363	4.82955
840398	NM_178205	Hist1h3e	Mus musculus histone 1, H3e (Hist1h3e), mRNA.	1.58601	2.07783	2.18566
840497	NM_025782	9130422G05Rik	Mus musculus RIKEN cDNA 9130422G05 gene (9130422G05Rik), mRNA.	0.825683	0.700843	0.76348
840593	NM_027185	Def6	Mus musculus differentially expressed in FDCP 6 (Def6), mRNA.	0.966798	0.787488	1.11809
840601	NM_172525	B130017I01Rik	Mus musculus RIKEN cDNA B130017I01 gene (B130017I01Rik), mRNA.	0.632671	0.514553	0.518752
840605	NM_027462	Wars2	Mus musculus tryptophanyl tRNA synthetase 2 (mitochondrial) (Wars2), mRNA.	0.582729	0.594155	0.557358
840670	NM_026931	1810011O10Rik	Mus musculus RIKEN cDNA 1810011O10 gene (1810011O10Rik), mRNA.	0.610765	0.529925	0.605857
840692	NM_011150	Lgals3bp	Mus musculus lectin, galactoside-binding, soluble, 3 binding protein (Lgals3bp), mRNA.	1.88226	1.14692	0.855531
840722				1.39395	1.28784	2.73834
870044	NM_008037	Fosl2	Mus musculus fos-like antigen 2 (Fosl2), mRNA.	0.865642	1.21921	1.86174
870056	NM_010766	Marco	Mus musculus macrophage receptor with collagenous structure (Marco), mRNA.	0.395454	0.598367	0.422079
870064	NM_146045	B4galt7	Mus musculus xylosylprotein beta1,4-galactosyltransferase, polypeptide 7 (galactosyltransferase I) (B4galt7), mRNA.	0.742767	0.523342	0.5471
870092	NM_145822	Ase1		0.685869	0.80498	0.763863
870100	NM_032000	Trps1	Mus musculus trichorhinophalangeal syndrome I (human) (Trps1), mRNA.	0.766111	0.718373	0.690906
870139	XM_130120	Fcnb	Mus musculus ficolin B (Fcnb), mRNA.	1.31724	10.2805	17.8257
870167	NM_018855	Gas8	Mus musculus growth arrest specific 8 (Gas8), mRNA.	1.13743	1.0362	0.880721
870239	NM_011163	Prkr	Mus musculus protein kinase, interferon-inducible double stranded RNA dependent (Prkr), mRNA.	1.8859	0.889727	0.643866
870347	NM_030206	Cygb	Mus musculus cytoglobin (Cygb), mRNA.	0.596858	0.477875	0.58596
870348	NM_172683	Pogz	Mus musculus pogo transposable element with ZNF domain (Pogz), mRNA.	0.890084	0.696333	0.602183
870433	NM_018799	Eif3s2	Mus musculus eukaryotic translation initiation factor 3, subunit 2 (beta) (Eif3s2), mRNA.	1.08924	1.18287	0.883581
870494	NM_008428	Kcnj8	Mus musculus potassium inwardly-rectifying channel, subfamily J, member 8 (Kcnj8), mRNA.	0.451769	0.439678	0.616703
870520	NM_144824	BC021790	Mus musculus cDNA sequence BC021790 (BC021790), mRNA.	1.33508	1.52903	1.51125
870538	XM_130287	4930432B04Rik	Mus musculus RIKEN cDNA 4930432B04 gene (4930432B04Rik), mRNA.	1.54321	1.81473	1.72538
870551	NM_178791	E130203B14Rik	Mus musculus RIKEN cDNA E130203B14 gene (E130203B14Rik), mRNA.	0.555212	0.529221	0.498063
870717	NM_198438	Ssbp3	Mus musculus single-stranded DNA binding protein 3 (Ssbp3), transcript variant 2, mRNA.	1.57304	1.92498	1.79996
870746	NM_021315	AF233884	Mus musculus cDNA sequence AF233884 (AF233884), mRNA.	0.620889	0.66313	0.48777
940008	NM_008635	Mtap7	Mus musculus microtubule-associated protein 7 (Mtap7), mRNA.	0.828	0.630323	0.5559
940022	NM_007946	Epx	Mus musculus eosinophil peroxidase (Epx), mRNA.	1.12349	5.11881	27.0633
940066	NM_172746	C86302	Mus musculus expressed sequence C86302 (C86302), mRNA.	1.43519	1.71114	1.26494
940091	XM_134156	1700029J07Rik	Mus musculus RIKEN cDNA 1700029J07 gene (1700029J07Rik), mRNA.	0.636181	0.441334	0.439374
940093	NM_016671	Il27ra	Mus musculus interleukin 27 receptor, alpha (Il27ra), mRNA.	0.820104	0.385009	0.322965
940100	NM_009744	Bcl6	Mus musculus B-cell leukemia/lymphoma 6 (Bcl6), mRNA.	0.677827	0.498989	0.441988
940131	NM_011407	Slfn1	Mus musculus schlafen 1 (Slfn1), mRNA.	1.27876	0.480857	0.994445
940139	NM_175648	A530023O14Rik	Mus musculus RIKEN cDNA A530023O14 gene (A530023O14Rik), mRNA.	0.89317	0.368724	0.554088
940156	NM_009363	Tff2	Mus musculus trefoil factor 2 (spasmolytic protein 1) (Tff2), mRNA.	0.440789	0.556666	0.01
940162	NM_178788	Dctd	Mus musculus dCMP deaminase (Dctd), mRNA.	0.69775	0.96143	0.613796
940239	NM_009447	Tuba4	Mus musculus tubulin, alpha 4 (Tuba4), mRNA.	1.29918	1.70518	1.53426
940348	NM_007668	Cdk5	Mus musculus cyclin-dependent kinase 5 (Cdk5), mRNA.	0.774596	0.703668	0.595118
940451	NM_011280	Trim10	Mus musculus tripartite motif protein 10 (Trim10), mRNA.	1.65315	1.76168	2.09004
940452	NM_145587	Sbk	Mus musculus SH3-binding kinase (Sbk), mRNA.	0.539471	0.323442	0.278706
940465	NM_023397	1810034K20Rik	Mus musculus RIKEN cDNA 1810034K20 gene (1810034K20Rik), mRNA.	0.697092	0.586559	0.446678
940500	NM_172732	9830005G06Rik	Mus musculus RIKEN cDNA 9830005G06 gene (9830005G06Rik), mRNA.	0.713423	0.523865	0.403228
940504	NM_028810	Rhoe	Mus musculus ras homolog gene family, member E (Rhoe), mRNA.	0.680542	0.451567	0.687498
940524	XM_135944	5430427O19Rik	Mus musculus RIKEN cDNA 5430427O19 gene (5430427O19Rik), mRNA.	0.839824	0.529996	0.433834
940609	NM_019396	Cyhr1	Mus musculus cysteine and histidine rich 1 (Cyhr1), mRNA.	1.45883	1.22722	1.22915
1010326	NM_011593	Timp1	Mus musculus tissue inhibitor of metalloproteinase 1 (Timp1), mRNA.	0.881031	1.13086	0.980167
1010368	NM_026304	0610007P06Rik	Mus musculus RIKEN cDNA 0610007P06 gene (0610007P06Rik), mRNA.	0.816102	0.828676	0.602196
1030280	XM_127326	BC010304	Mus musculus cDNA sequence BC010304 (BC010304), mRNA.	0.79561	0.84623	0.692549
1050008	NM_009613	Adam11	Mus musculus a disintegrin and metalloprotease domain 11 (Adam11), mRNA.	1.00033	0.636845	0.68289
1050019	NM_009655	Alcam	Mus musculus activated leukocyte cell adhesion molecule (Alcam), mRNA.	0.833933	0.71305	0.867246
1050044	NM_028457	3110037I16Rik	Mus musculus RIKEN cDNA 3110037I16 gene (3110037I16Rik), mRNA.	0.58931	0.542439	0.476495
1050095	NM_007748	Cox6a1	Mus musculus cytochrome c oxidase, subunit VI a, polypeptide 1 (Cox6a1), mRNA.	1.34619	1.29617	1.11256
1050121	M83099	IgK		2.51866	1.69859	2.68118
1050142	NM_145924	Fshprh1	Mus musculus FSH primary response 1 (Fshprh1), mRNA.	1.39689	1.51011	1.35342
1050148	NM_011246	Rasgrp1	Mus musculus RAS guanyl releasing protein 1 (Rasgrp1), mRNA.	0.709352	0.430532	0.363087
1050168	XM_148582	BC023741	Mus musculus cDNA sequence BC023741 (BC023741), mRNA.	1.22151	0.653117	0.546803
1050193	NM_133977	Trf	Mus musculus transferrin (Trf), mRNA.	0.543157	0.46146	0.477079
1050341				0.513085	0.555431	0.76539
1050347	NM_025583	Ctrb1		1.02421	0.959262	0.01
1050373	NM_009673	Anxa5	Mus musculus annexin A5 (Anxa5), mRNA.	0.669254	0.583115	0.683358
1050377	NM_198438	Ssbp3	Mus musculus single-stranded DNA binding protein 3 (Ssbp3), transcript variant 2, mRNA.	1.3021	1.43015	1.34241
1050427	NM_178309	Brip1	Mus musculus BRCA1 interacting protein C-terminal helicase 1 (Brip1), mRNA.	1.57232	2.06922	1.51467
1050435	NM_030259	BC003324	Mus musculus cDNA sequence BC003324 (BC003324), mRNA.	1.55223	1.26237	0.95713
1050671	NM_010184	Fcer1a	Mus musculus Fc receptor, IgE, high affinity I, alpha polypeptide (Fcer1a), mRNA.	1.12444	2.26629	2.04468
1050685	NM_024170	1110012O05Rik	Mus musculus RIKEN cDNA 1110012O05 gene (1110012O05Rik), mRNA.	0.616144	0.468838	0.411459
1050722	XM_135413	Mettl4		0.885789	0.959317	0.694715
1050750	NM_024223	Crip2	Mus musculus cysteine rich protein 2 (Crip2), mRNA.	0.567978	0.682049	0.591711
1070553	NM_175035	E230026N22Rik	Mus musculus RIKEN cDNA E230026N22 gene (E230026N22Rik), mRNA.	0.803982	0.501208	0.60876
1070670	NM_001012520	Klri1	Mus musculus killer cell lectin-like receptor family I member 1 (Klri1), mRNA.	0.724194	0.580958	0.600108
1090014	NM_145508	Dyrk3	Mus musculus dual-specificity tyrosine-(Y)-phosphorylation regulated kinase 3 (Dyrk3), mRNA.	1.61744	1.69749	1.61634
1090037	XM_142657	LOC546230	PREDICTED: Mus musculus similar to Ig heavy chain V region 102 precursor (LOC546230), mRNA.	1.86748	1.90809	7.77305
1090170	NM_173759	A730017C20Rik	Mus musculus RIKEN cDNA A730017C20 gene (A730017C20Rik), mRNA.	1.21336	1.41917	1.35284
1090176	NM_148933	Slco4a1	Mus musculus solute carrier organic anion transporter family, member 4a1 (Slco4a1), mRNA.	0.97487	1.09048	1.84003
1090193	NM_138631	Tssc4	Mus musculus tumor-suppressing subchromosomal transferable fragment 4 (Tssc4), mRNA.	1.43803	1.54558	1.51305
1090195	NM_175331	C630002B14Rik	Mus musculus RIKEN cDNA C630002B14 gene (C630002B14Rik), mRNA.	0.651129	0.616851	0.545899
1090228	XM_149251	9430008C03Rik	Mus musculus RIKEN cDNA 9430008C03 gene (9430008C03Rik), mRNA.	0.714744	0.650221	0.531309
1090270	NM_009564	Zfp64	Mus musculus zinc finger protein 64 (Zfp64), mRNA.	0.885784	0.782748	0.664199
1090286	NM_009430	Prss2	Mus musculus protease, serine, 2 (Prss2), mRNA.	0.41007	0.594396	0.0252834
1090309	NM_011587	Tie1	Mus musculus tyrosine kinase receptor 1 (Tie1), mRNA.	0.569408	0.810006	0.805919
1090332	NM_145409	Chtf18	Mus musculus CTF18, chromosome transmission fidelity factor 18 homolog (S. cerevisiae) (Chtf18), mRNA.	1.61749	1.88866	1.56782
1090438	NM_020557	Tyki	Mus musculus thymidylate kinase family LPS-inducible member (Tyki), mRNA.	2.34842	1.59202	1.36479
1090497	NM_009720	Atox1	Mus musculus ATX1 (antioxidant protein 1) homolog 1 (yeast) (Atox1), mRNA.	0.599552	0.533611	0.574993
1090673	NM_011925	Cd97	Mus musculus CD97 antigen (Cd97), mRNA.	0.537185	0.40277	0.418715
1090685	NM_178686	AU016693	Mus musculus expressed sequence AU016693 (AU016693), mRNA.	0.65828	0.623849	0.649113
1090709	NM_020586	5031400M07Rik	Mus musculus RIKEN cDNA 5031400M07 gene (5031400M07Rik), mRNA.	0.749841	0.681525	0.675149
1090746	NM_028244	2600005C20Rik	Mus musculus RIKEN cDNA 2600005C20 gene (2600005C20Rik), mRNA.	0.624806	0.630324	0.55622
1170014	NM_026591	Mrpl24	Mus musculus mitochondrial ribosomal protein L24 (Mrpl24), mRNA.	0.805366	0.767714	0.601124
1170017	NM_198413	4833422F06Rik	Mus musculus RIKEN cDNA 4833422F06 gene (4833422F06Rik), mRNA.	0.974833	0.955304	0.759762
1170020	NM_018887	Cyp39a1	Mus musculus cytochrome P450, family 39, subfamily a, polypeptide 1 (Cyp39a1), mRNA.	0.831925	0.721178	0.682945
1170026	XM_111356	Igh-V7183		3.07281	1.82481	2.82991
1170039	NM_007695	Chi3l1	Mus musculus chitinase 3-like 1 (Chi3l1), mRNA.	1.18347	6.47759	14.7507
1170086	NM_021510	Hnrph1	Mus musculus heterogeneous nuclear ribonucleoprotein H1 (Hnrph1), mRNA.	0.663265	0.753673	0.637778
1170133	NM_001033378	A430078G23Rik	Mus musculus RIKEN cDNA A430078G23 gene (A430078G23Rik), mRNA.	0.612356	0.521054	0.556498
1170170	NM_022315	Smoc2	Mus musculus SPARC related modular calcium binding 2 (Smoc2), mRNA.	0.650103	0.564695	0.792165
1170300	NM_133835	Ubadc1	Mus musculus ubiquitin associated domain containing 1 (Ubadc1), mRNA.	1.77355	2.26181	1.97783
1170341	NM_026260	4930521E07Rik	Mus musculus RIKEN cDNA 4930521E07 gene (4930521E07Rik), mRNA.	0.768444	0.818274	0.668369
1170373	NM_016778	Bok	Mus musculus Bcl-2-related ovarian killer protein (Bok), mRNA.	0.545204	0.528931	0.512001
1170390	NM_030694	Ifitm2	Mus musculus interferon induced transmembrane protein 2 (Ifitm2), mRNA.	0.884699	1.20983	1.67266
1170524	XM_354711	LOC380799		0.818688	2.26138	2.28789
1170575	NM_025918	D11Ertd707e	Mus musculus DNA segment, Chr 11, ERATO Doi 707, expressed (D11Ertd707e), mRNA.	0.957896	0.989897	0.676663
1170687	NM_019949	Ube2l6	Mus musculus ubiquitin-conjugating enzyme E2L 6 (Ube2l6), mRNA.	1.73065	1.82375	2.26593
1170746	NM_009441	Ttc3	Mus musculus tetratricopeptide repeat domain 3 (Ttc3), mRNA.	0.615794	0.581167	0.65008
1190066	NM_054043	Msi2h	Mus musculus Musashi homolog 2 (Drosophila) (Msi2h), mRNA.	0.8511	0.763521	0.761166
1190133	NM_008622	Mpv17	Mus musculus Mpv17 transgene, kidney disease mutant (Mpv17), mRNA.	0.629615	0.484906	0.488045
1190152	NM_177613	Cdc34	Mus musculus cell division cycle 34 homolog (S. cerevisiae) (Cdc34), mRNA.	1.41622	1.96518	1.4915
1190181	NM_018762	Gp9	Mus musculus glycoprotein 9 (platelet) (Gp9), mRNA.	1.10058	2.55143	2.3595
1190193	NM_028839	2310014H19Rik	Mus musculus RIKEN cDNA 2310014H19 gene (2310014H19Rik), mRNA.	0.684927	0.610052	0.799465
1190279	NM_177305	Arl7		0.672929	0.423642	0.448606
1190368	NM_145588	Kif22	Mus musculus kinesin family member 22 (Kif22), mRNA.	1.49272	1.79178	1.69368
1190427	NM_022992	Arl6ip5	Mus musculus ADP-ribosylation factor-like 6 interacting protein 5 (Arl6ip5), mRNA.	0.686162	0.624691	0.559098
1190463	NM_198678	Sh3md2	Mus musculus SH3 multiple domains 2 (Sh3md2), transcript variant 1, mRNA.	0.568974	0.548718	0.518908
1190484	X03863		Mouse mRNA for T-cell receptor 5C.C7 beta chain.	0.916008	0.521463	0.52706
1190497	NM_001033144	1190007F08Rik	Mus musculus RIKEN cDNA 1190007F08 gene (1190007F08Rik), mRNA. XM_921339 XM_921348 XM_921353	1.3697	2.09742	1.25855
1190500	NM_011346	Sell	Mus musculus selectin, lymphocyte (Sell), mRNA.	0.760282	0.469282	0.512167
1190537	NM_175493	Gpr68	Mus musculus G protein-coupled receptor 68 (Gpr68), mRNA.	0.631933	0.356937	0.346283
1190538	NM_177287	C030025P15Rik	Mus musculus RIKEN cDNA C030025P15 gene (C030025P15Rik), mRNA.	1.93388	2.3867	1.86293
1190711	NM_007800	Ctsg	Mus musculus cathepsin G (Ctsg), mRNA.	1.74524	28.3217	40.4661
1190717	NM_194444	Cdk10	Mus musculus cyclin-dependent kinase (CDC2-like) 10 (Cdk10), transcript variant 2, mRNA.	0.936469	1.06531	0.929397
1230008	NM_146084	2610024E20Rik		0.898282	0.829373	0.803728
1230053	NM_153287	Axud1	Mus musculus AXIN1 up-regulated 1 (Axud1), mRNA.	1.22428	0.773272	0.894415
1230079	NM_010708	Lgals9	Mus musculus lectin, galactose binding, soluble 9 (Lgals9), mRNA.	1.83131	1.60591	1.13667
1230142	NM_022024	Gmfg	Mus musculus glia maturation factor, gamma (Gmfg), mRNA.	0.716054	0.675	1.0781
1230170	XM_131404	E130306D19Rik		1.91564	2.6328	3.15218
1230273	NM_019709	Mbtps1	Mus musculus membrane-bound transcription factor protease, site 1 (Mbtps1), mRNA.	0.806601	0.699259	0.746846
1230279	NM_021415	Cacna1h	Mus musculus calcium channel, voltage-dependent, T type, alpha 1H subunit (Cacna1h), mRNA.	2.05942	2.16299	2.57739
1230333	NM_011586	Myo18a	Mus musculus myosin XVIIIa (Myo18a), mRNA.	0.786833	0.724238	0.487808
1230408	NM_145227	Oas2	Mus musculus 2-5 oligoadenylate synthetase 2 (Oas2), mRNA.	5.81471	1.58719	1.01261
1230524	XM_358429		Mus musculus LOC380788 (LOC380788), mRNA.	0.754853	1.03685	1.24752
1230735	NM_027530	D5Bwg0860e	Mus musculus DNA segment, Chr 5, Brigham & Womens Genetics 0860 expressed (D5Bwg0860e), mRNA.	0.737905	0.64585	0.894721
1240068	NM_153057	D7Ertd156e	Mus musculus DNA segment, Chr 7, ERATO Doi 156, expressed (D7Ertd156e), mRNA.	1.19961	1.69266	1.50378
1240082	XM_133801	Gga2	Mus musculus golgi associated, gamma adaptin ear containing, ARF binding protein 2 (Gga2), mRNA.	0.851854	0.589543	0.439023
1240095	NM_183020	Atxnl2		1.25481	1.30779	1.30473
1240162	NM_011890	Sgcb	Mus musculus sarcoglycan, beta (dystrophin-associated glycoprotein) (Sgcb), mRNA.	1.14346	0.785287	0.723014
1240215	XM_193940	Bloc1s2		0.85126	0.647524	0.62673
1240315	NM_145452	Rasa1	Mus musculus RAS p21 protein activator 1 (Rasa1), mRNA.	0.556879	0.566859	0.539544
1240338	NM_026918	1810010M01Rik	Mus musculus RIKEN cDNA 1810010M01 gene (1810010M01Rik), mRNA.	0.598649	0.753997	0.01
1240446	NM_016736	6330412F12Rik	Mus musculus RIKEN cDNA 6330412F12 gene (6330412F12Rik), mRNA.	0.985872	0.810684	0.75507
1240519	NM_016714	Nup50	Mus musculus nucleoporin 50 (Nup50), mRNA.	1.42251	1.40002	1.30075
1240670	NM_010635	Klf1	Mus musculus Kruppel-like factor 1 (erythroid) (Klf1), mRNA.	2.02509	2.59335	1.80646
1300392	XM_203589	LOC380823		2.70603	2.35448	3.52845
1340010	NM_183405	Coxvib2		1.2248	1.82594	1.85123
1340035	NM_175664	Hist1h2bb	Mus musculus histone 1, H2bb (Hist1h2bb), mRNA.	1.84074	2.59371	2.60686
1340056	NM_025469	Clps	Mus musculus colipase, pancreatic (Clps), mRNA.	0.813785	0.986488	0.01
1340072	NM_028303	2700099C19Rik		1.2865	1.38435	1.23445
1340079	NM_178113	B130055D15Rik	Mus musculus RIKEN cDNA B130055D15 gene (B130055D15Rik), mRNA.	1.63933	2.02227	1.77108
1340154	NM_175188	2900024D24Rik	Mus musculus RIKEN cDNA 2900024D24 gene (2900024D24Rik), mRNA.	0.69954	0.44634	0.457402
1340176	NM_053153	Klra18	Mus musculus killer cell lectin-like receptor, subfamily A, member 18 (Klra18), mRNA.	0.367501	0.140629	0.123762
1340239	NM_007895	Ear2	Mus musculus eosinophil-associated, ribonuclease A family, member 2 (Ear2), mRNA.	0.689934	2.10232	8.94629
1340300	XM_132612	LOC232067	Mus musculus similar to immunoglobulin light chain variable region (LOC232067), mRNA.	1.70426	1.78043	1.43424
1340358	NM_175127	Fbxo28		0.754724	0.685378	0.64692
1340372	NM_020610	Nrip3	Mus musculus nuclear receptor interacting protein 3 (Nrip3), mRNA.	2.03959	2.15089	2.67996
1340450	NM_008161	Gpx3	Mus musculus glutathione peroxidase 3 (Gpx3), mRNA.	1.29893	2.24839	2.61849
1340451	NM_010148	Epn2	Mus musculus epsin 2 (Epn2), mRNA.	0.863326	0.63995	0.754552
1340494	NM_145562	9130213B05Rik	Mus musculus RIKEN cDNA 9130213B05 gene (9130213B05Rik), mRNA.	0.734815	0.571666	0.491383
1340609	NM_026097	1700051E09Rik	Mus musculus RIKEN cDNA 1700051E09 gene (1700051E09Rik), mRNA.	1.2249	1.2731	1.34213
1340717	NM_013871	Mapk12	Mus musculus mitogen-activated protein kinase 12 (Mapk12), mRNA.	0.588937	0.554681	0.505459
1400044	NM_012056	Fkbp9	Mus musculus FK506 binding protein 9 (Fkbp9), mRNA.	0.65418	0.661806	0.683263
1400048	NM_009046	Relb	Mus musculus avian reticuloendotheliosis viral (v-rel) oncogene related B (Relb), mRNA.	0.941238	0.563778	0.476892
1400131	NM_011361	Sgk	Mus musculus serum/glucocorticoid regulated kinase (Sgk), mRNA.	0.702762	0.488264	0.771164
1400286	NM_175096	D5Ertd593e	Mus musculus DNA segment, Chr 5, ERATO Doi 593, expressed (D5Ertd593e), mRNA.	0.594676	0.439202	0.5129
1400309	NM_203319	Dhx37	Mus musculus DEAH (Asp-Glu-Ala-His) box polypeptide 37 (Dhx37), mRNA.	0.998072	0.914283	0.75316
1400315	NM_013471	Anxa4	Mus musculus annexin A4 (Anxa4), mRNA.	0.932356	0.805082	0.734324
1400433	NM_026932	Ebna1bp2	Mus musculus EBNA1 binding protein 2 (Ebna1bp2), mRNA.	0.574084	0.569439	0.635608
1400451	NM_027923	1110007C02Rik	Mus musculus RIKEN cDNA 1110007C02 gene (1110007C02Rik), mRNA.	0.984784	1.08535	1.7986
1400575	NM_010789	Meis1	Mus musculus myeloid ecotropic viral integration site 1 (Meis1), mRNA.	0.501875	0.559033	0.504409
1400687	NM_030698	Trim26	Mus musculus tripartite motif protein 26 (Trim26), mRNA.	0.749441	0.486498	0.406401
1400739	NM_007642	Cd28	Mus musculus CD28 antigen (Cd28), mRNA.	0.976072	0.39259	0.392844
1400762	NM_205536	Elk3	Mus musculus ELK3, member of ETS oncogene family (Elk3), transcript variant 2, mRNA.	0.687729	0.50019	0.48869
1410079	NM_145743	Lace1	Mus musculus lactation elevated 1 (Lace1), mRNA.	0.924761	0.798684	0.678327
1410184	NM_007596	Caml	Mus musculus calcium modulating ligand (Caml), mRNA.	0.845208	0.89812	0.745603
1410279	NM_080469	Prnpip1	Mus musculus prion protein interacting protein 1 (Prnpip1), mRNA.	1.24564	1.2662	1.35197
1410397	NM_011355	Sfpi1	Mus musculus SFFV proviral integration 1 (Sfpi1), mRNA.	1.27014	1.21694	1.86328
1410402	XM_358801	Adcy5	Mus musculus adenylate cyclase 5 (Adcy5), mRNA.	0.614458	0.583566	0.553337
1410435	NM_027552	Kynu	Mus musculus kynureninase (L-kynurenine hydrolase) (Kynu), mRNA.	0.770617	0.533671	0.410684
1410440	NM_010739	Ly64	Mus musculus lymphocyte antigen 64 (Ly64), mRNA.	0.864284	1.421	1.39534
1410446	NM_182994	2810410P22Rik		0.852809	0.737524	0.580477
1410465	NM_008446	Kif4	Mus musculus kinesin family member 4 (Kif4), mRNA.	2.31786	2.69717	2.46489
1410494	NM_009539	Zap70	Mus musculus zeta-chain (TCR) associated protein kinase (Zap70), mRNA.	1.01542	0.416825	0.469956
1410576				2.4828	3.67835	4.75722
1410592	NM_020034	Hist1h1b	Mus musculus histone 1, H1b (Hist1h1b), mRNA.	1.44177	2.22002	2.29114
1410594	NM_023612	Esm1	Mus musculus endothelial cell-specific molecule 1 (Esm1), mRNA.	0.421484	0.388689	0.280231
1410600	NM_010555	Il1r2	Mus musculus interleukin 1 receptor, type II (Il1r2), mRNA.	0.918882	1.94768	5.99195
1410619	NM_176831	8430432M10Rik	Mus musculus RIKEN cDNA 8430432M10 gene (8430432M10Rik), mRNA.	0.640571	0.480616	0.544364
1410685	NM_144526	6720460F02Rik	Mus musculus RIKEN cDNA 6720460F02 gene (6720460F02Rik), mRNA.	1.45339	2.01136	2.2981
1410735	XM_132501	Pdap1	Mus musculus PDGFA associated protein 1 (Pdap1), mRNA.	0.953266	1.4713	1.39242
1430433	NM_018774	Phc2	Mus musculus polyhomeotic-like 2 (Drosophila) (Phc2), mRNA.	0.864441	0.740164	0.606138
1450017	NM_011858	Odz4	Mus musculus odd Oz/ten-m homolog 4 (Drosophila) (Odz4), mRNA.	0.584092	0.51866	0.592965
1450053	NM_027950	1700012B18Rik	Mus musculus RIKEN cDNA 1700012B18 gene (1700012B18Rik), mRNA.	1.08642	1.04118	1.43806
1450066	NM_008339	Cd79b	Mus musculus CD79B antigen (Cd79b), mRNA.	0.773979	0.497449	0.374478
1450095	AK083663		Mus musculus 9 days embryo whole body cDNA, RIKEN full-length enriched library, clone:D030062F19 product:BROMODOMAIN ADJACENT TO ZINC FINGER DOMAIN 2B [Homo sapiens], full insert sequence.	0.831492	0.77559	0.582039
1450102	NM_029702	Arfrp1	Mus musculus ADP-ribosylation factor related protein 1 (Arfrp1), mRNA.	0.669725	0.629399	0.575248
1450113	NM_010647	Klra13	Mus musculus killer cell lectin-like receptor subfamily A, member 13 (Klra13), mRNA.	0.673498	0.256378	0.250624
1450131	NM_030609	Hist1h1a	Mus musculus histone 1, H1a (Hist1h1a), mRNA.	1.36962	1.64638	1.66113
1450132	NM_021419	Rnf8	Mus musculus ring finger protein 8 (Rnf8), mRNA.	0.92449	1.12141	0.829449
1450273	NM_023476	Lcn7	Mus musculus lipocalin 7 (Lcn7), mRNA.	1.68213	1.73116	1.85676
1450279	NM_172918	Zfp75		0.659116	0.644823	0.620685
1450452	NM_008155	Gpi1	Mus musculus glucose phosphate isomerase 1 (Gpi1), mRNA.	1.07196	1.38914	1.65546
1450577	NM_025286	Slc31a2	Mus musculus solute carrier family 31, member 2 (Slc31a2), mRNA.	0.795777	0.91026	1.54857
1450603	NM_183028	A030012M09Rik	Mus musculus RIKEN cDNA A030012M09 gene (A030012M09Rik), mRNA.	0.773533	0.689476	0.746088
1450630	NM_001033190	C86073	Mus musculus expressed sequence C86073 (C86073), mRNA.	0.703539	0.66332	0.684439
1450671	NM_013515	Epb7.2	Mus musculus erythrocyte protein band 7.2 (Epb7.2), mRNA.	1.67839	2.23333	2.43044
1450731	NM_198293	4921518A06Rik	Mus musculus RIKEN cDNA 4921518A06 gene (4921518A06Rik), mRNA.	0.674765	0.637574	0.590514
1450739	NM_031185	Akap12	Mus musculus A kinase (PRKA) anchor protein (gravin) 12 (Akap12), mRNA.	0.610697	0.416754	0.470597
1500070	NM_148938	Slc1a3	Mus musculus solute carrier family 1 (glial high affinity glutamate transporter), member 3 (Slc1a3), mRNA.	0.817173	0.655276	0.638077
1500075	NM_019390	Lmna	Mus musculus lamin A (Lmna), mRNA.	1.7206	2.34138	1.822
1500086	NM_172661	5830434P21Rik	Mus musculus RIKEN cDNA 5830434P21 gene (5830434P21Rik), mRNA.	0.776432	0.622877	0.575197
1500088	NM_028099	Dusp11	Mus musculus dual specificity phosphatase 11 (RNA/RNP complex 1-interacting) (Dusp11), mRNA.	0.708021	0.694954	0.627647
1500092	NM_009378	Thbd	Mus musculus thrombomodulin (Thbd), mRNA.	0.84382	0.554696	0.617552
1500097	NM_016846	Rgl1	Mus musculus ral guanine nucleotide dissociation stimulator,-like 1 (Rgl1), mRNA.	0.825184	0.622582	0.544048
1500100	NM_023215	2500003M10Rik	Mus musculus RIKEN cDNA 2500003M10 gene (2500003M10Rik), mRNA.	0.681601	0.659279	0.553094
1500139	NM_025616	Timm50		0.746941	0.842282	0.586867
1500142	XM_123188	Cox7a2l	Mus musculus cytochrome c oxidase subunit VIIa polypeptide 2-like (Cox7a2l), mRNA.	0.86256	0.687966	0.622464
1500170	NM_175268	A930008G19Rik	Mus musculus RIKEN cDNA A930008G19 gene (A930008G19Rik), mRNA.	1.35532	1.61943	1.66826
1500193	NM_021537	Stk25	Mus musculus serine/threonine kinase 25 (yeast) (Stk25), mRNA.	0.7338	0.887353	0.921805
1500300	NM_007551	Blr1	Mus musculus Burkitt lymphoma receptor 1 (Blr1), mRNA.	0.995497	0.492949	0.432759
1500338	NM_013649	Ryk	Mus musculus receptor-like tyrosine kinase (Ryk), mRNA.	0.654291	0.781612	0.866806
1500364	NM_174960	A630002K24	Mus musculus immune associated nucleotide family member (A630002K24), mRNA.	0.577363	0.356352	0.356733
1500519	NM_011600	Tle4	Mus musculus transducin-like enhancer of split 4, homolog of Drosophila E(spl) (Tle4), mRNA.	0.703868	0.64142	0.646838
1500541	NM_028227	Brap	Mus musculus BRCA1 associated protein (Brap), mRNA.	0.778518	0.722132	0.676474
1500563	NM_008768	Orm1	Mus musculus orosomucoid 1 (Orm1), mRNA.	1.13325	3.62957	8.76867
1500600	NM_181589	2610318C08Rik	Mus musculus RIKEN cDNA 2610318C08 gene (2610318C08Rik), mRNA.	1.73837	2.26607	1.72251
1500670	NM_152814	Zfp566		0.666489	0.548908	0.475936
1500722	NM_010129	Emp3	Mus musculus epithelial membrane protein 3 (Emp3), mRNA.	0.520327	0.586789	0.722009
1500725	NM_182995	6330503K22Rik	Mus musculus RIKEN cDNA 6330503K22 gene (6330503K22Rik), mRNA.	1.83257	1.96134	1.69369
1500750	NM_145619	Adprtl3	Mus musculus ADP-ribosyltransferase (NAD+; poly (ADP-ribose polymerase)-like 3 (Adprtl3), mRNA.	0.789663	0.501023	0.502155
1510367	NM_023440	Tmem86b	Mus musculus transmembrane protein 86B (Tmem86b), mRNA.	1.65293	1.91352	2.06709
1570039	NM_010129	Emp3	Mus musculus epithelial membrane protein 3 (Emp3), mRNA.	0.537277	0.584083	0.822971
1570064	NM_020577	As3mt		0.682248	0.694481	0.726422
1570075	NM_026004	Nt5c3	Mus musculus 5-nucleotidase, cytosolic III (Nt5c3), mRNA.	1.60268	1.70441	2.08841
1570093	XM_357632	LOC384414	Mus musculus similar to Ig kappa V-region from CEA 66-E3 (LOC384414), mRNA.	2.19231	2.1356	2.74492
1570164	XM_135092	2510040D07Rik	Mus musculus RIKEN cDNA 2510040D07 gene (2510040D07Rik), mRNA.	1.32559	1.73679	1.74309
1570279	NM_146217	Aars	Mus musculus alanyl-tRNA synthetase (Aars), mRNA.	1.43614	2.22211	1.97008
1570301	NM_025372	Tipin	Mus musculus timeless interacting protein (Tipin), mRNA.	1.43968	1.59948	1.48794
1570408	NM_172417	2310042D19Rik	Mus musculus RIKEN cDNA 2310042D19 gene (2310042D19Rik), mRNA.	1.76999	1.29151	1.04077
1570411	NM_007659	Cdc2a	Mus musculus cell division cycle 2 homolog A (S. pombe) (Cdc2a), mRNA.	1.65725	1.86629	1.68872
1570427	NM_026460	Serpini2	Mus musculus serine (or cysteine) proteinase inhibitor, clade I,member 1 (Serpini2), mRNA.	0.487586	0.638899	0.236189
1570452	NM_015779	NE	Mus musculus neutrophil elastase (NE), mRNA.	1.67234	27.491	42.015
1570463	NM_144849	C730048E16Rik	Mus musculus RIKEN cDNA C730048E16 gene (C730048E16Rik), mRNA.	1.40135	1.6082	1.43888
1570519	XM_144837	LOC243461	Mus musculus similar to immunoglobulin kappa light chain (LOC243461), mRNA.	0.753801	2.13325	0.722183
1570537	NM_026235	5430431G03Rik	Mus musculus RIKEN cDNA 5430431G03 gene (5430431G03Rik), mRNA.	0.562743	0.475686	0.56912
1570605	NM_016850	Irf7	Mus musculus interferon regulatory factor 7 (Irf7), mRNA.	5.20781	1.3605	0.85626
1570619	NM_015769	Ercc4	Mus musculus excision repair cross-complementing rodent repair deficiency, complementation group 4 (Ercc4), mRNA.	0.926793	0.920932	0.713541
1570647	NM_007649	Cd48	Mus musculus CD48 antigen (Cd48), mRNA.	0.963594	0.711835	0.589115
1570673	NM_008599	Cxcl9	Mus musculus chemokine (C-X-C motif) ligand 9 (Cxcl9), mRNA.	1.50118	0.478883	0.490244
1570685	XM_135805	Wdr44		1.44488	1.20497	1.10203
1580008	NM_009258	Spink3	Mus musculus serine protease inhibitor, Kazal type 3 (Spink3), mRNA.	0.517773	0.628431	0.0108538
1580010	NM_013591	Madcam1	Mus musculus mucosal vascular addressin cell adhesion molecule 1 (Madcam1), mRNA.	1.22732	0.798115	0.726196
1580270	NM_011785	Akt3	Mus musculus thymoma viral proto-oncogene 3 (Akt3), mRNA.	0.717758	0.572077	0.518775
1580368	NM_026229	Gpr89		1.22601	1.3124	0.980495
1580377	NM_053109	Ocil	Mus musculus osteoclast inhibitory lectin (Ocil), mRNA.	0.925603	0.53218	0.526099
1580452	NM_009743	Bcl2l1	Mus musculus Bcl2-like 1 (Bcl2l1), mRNA.	1.27076	1.59414	2.48402
1580465	NM_026009	2610204L23Rik	Mus musculus RIKEN cDNA 2610204L23 gene (2610204L23Rik), mRNA.	0.76934	0.760395	0.619603
1580500	XM_149213	2610318C08Rik	Mus musculus RIKEN cDNA 2610318C08 gene (2610318C08Rik), mRNA.	1.51731	1.90212	1.41999
1580519	NM_010361	Gstt2	Mus musculus glutathione S-transferase, theta 2 (Gstt2), mRNA.	1.65555	1.22951	0.986559
1580575	NM_010393	H2-Q5	Mus musculus histocompatibility 2, Q region locus 5 (H2-Q5), mRNA.	1.55396	1.04333	0.824631
1580609	XM_127811	1700020M16Rik	Mus musculus RIKEN cDNA 1700020M16 gene (1700020M16Rik), mRNA.	0.867143	0.853143	0.701144
1580646	NM_001004435	BB220380	Mus musculus expressed sequence BB220380 (BB220380), mRNA.	1.17815	1.46845	2.01761
1660019	NM_175687	A230050P20Rik	Mus musculus RIKEN cDNA A230050P20 gene (A230050P20Rik), mRNA.	0.884676	0.577718	0.465195
1660021	NM_138587	D6Wsu176e	Mus musculus DNA segment, Chr 6, Wayne State University 176, expressed (D6Wsu176e), mRNA.	0.674025	0.536131	0.49035
1660053	NM_145999	Rhot2	Mus musculus ras homolog gene family, member T2 (Rhot2), mRNA.	0.978581	0.808232	0.697405
1660059	NM_172142	AY078069		0.811945	0.470555	0.48949
1660176	NM_024444	Cyp4f18	Mus musculus cytochrome P450, family 4, subfamily f, polypeptide 18 (Cyp4f18), mRNA.	0.654554	0.429596	0.763969
1660348	NM_178699	B930041F14Rik	Mus musculus RIKEN cDNA B930041F14 gene (B930041F14Rik), mRNA.	0.577236	0.439852	0.593649
1660358	NM_172585	D13Wsu64e	Mus musculus DNA segment, Chr 13, Wayne State University 64, expressed (D13Wsu64e), mRNA.	1.23452	1.47443	1.4144
1660373	NM_011487	Stat4	Mus musculus signal transducer and activator of transcription 4 (Stat4), mRNA.	0.653841	0.425393	0.426492
1660484	NM_028133	Egln3	Mus musculus EGL nine homolog 3 (C. elegans) (Egln3), mRNA.	1.37195	2.18535	3.86273
1660497	NM_007717	Cmah	Mus musculus cytidine monophospho-N-acetylneuraminic acid hydroxylase (Cmah), mRNA.	0.550459	0.40829	0.519615
1660546	NM_007397	Acvr2b	Mus musculus activin receptor IIB (Acvr2b), mRNA.	0.592618	0.516655	0.65959
1660575	NM_008027	Flot1	Mus musculus flotillin 1 (Flot1), mRNA.	0.708065	1.09025	1.54242
1660592	NM_012021	Prdx5	Mus musculus peroxiredoxin 5 (Prdx5), mRNA.	0.946656	1.5035	2.34862
1690017	NM_013559	Hsp105	Mus musculus heat shock protein 105 (Hsp105), mRNA.	0.714514	0.952149	0.547743
1690039	NM_011879	Ik	Mus musculus IK cytokine (Ik), mRNA.	0.906824	0.724544	0.566073
1690047	NM_010058	Dmwd	Mus musculus dystrophia myotonica-containing WD repeat motif (Dmwd), mRNA.	1.85912	2.035	1.67703
1690070		AI929863		0.704189	0.583792	0.661244
1690079	NM_145634	F730004D16Rik	Mus musculus RIKEN cDNA F730004D16 gene (F730004D16Rik), mRNA.	0.969289	0.868079	2.05175
1690082				5.80861	2.8205	4.1659
1690129	XM_134163	2310006J04Rik	Mus musculus RIKEN cDNA 2310006J04 gene (2310006J04Rik), mRNA.	1.59334	0.663822	0.586683
1690133	NM_177745	8030476J24	Mus musculus hypothetical protein 8030476J24 (8030476J24), mRNA.	0.675588	0.423594	0.598365
1690142	NM_181344	C1rl	Mus musculus complement component 1, r subcomponent-like (C1rl), mRNA.	0.961997	1.50613	3.06805
1690164	NM_146273	Olfr448	Mus musculus olfactory receptor 448 (Olfr448), mRNA.	0.785501	1.05838	1.96072
1690204	NM_011313	S100a6	Mus musculus S100 calcium binding protein A6 (calcyclin) (S100a6), mRNA.	0.747528	1.01651	2.29568
1690364	NM_022325	Ctsz	Mus musculus cathepsin Z (Ctsz), mRNA.	1.2096	0.936105	0.860915
1690408	NM_024440	1810063P04Rik	Mus musculus RIKEN cDNA 1810063P04 gene (1810063P04Rik), mRNA.	1.61611	1.85317	1.83481
1690458	NM_030714	Dtx3	Mus musculus deltex 3 homolog (Drosophila) (Dtx3), mRNA.	1.50056	1.60746	1.48413
1690477	NM_011936	Fto	Mus musculus fatso (Fto), mRNA.	0.67804	0.654151	0.620448
1690487	NM_029935	4631426J05Rik	Mus musculus RIKEN cDNA 4631426J05 gene (4631426J05Rik), mRNA.	0.520557	0.458291	0.675178
1690528	NM_010688	Lasp1	Mus musculus LIM and SH3 protein 1 (Lasp1), mRNA.	0.762898	0.698954	0.949329
1690577	NM_009987	Cx3cr1	Mus musculus chemokine (C-X3-C) receptor 1 (Cx3cr1), mRNA.	0.76046	0.441586	0.617345
1690746	NM_008802	Pde7a	Mus musculus phosphodiesterase 7A (Pde7a), mRNA.	0.536587	0.348563	0.316015
1710719	NM_001033496	Zfp213	Mus musculus zin cinger protein 213 (Zfp213), mRNA.	0.947746	0.750813	0.762446
1740017	NM_009059	Rgl2		0.594007	0.556878	0.576428
1740022	NM_013551	Hmbs	Mus musculus hydroxymethylbilane synthase (Hmbs), mRNA.	2.23169	2.72348	2.28194
1740041	NM_007868	Dmd	Mus musculus dystrophin, muscular dystrophy (Dmd), mRNA.	0.55375	0.524995	0.556242
1740088	NM_010735	Lta	Mus musculus lymphotoxin A (Lta), mRNA.	0.896519	0.594515	0.433572
1740131	NM_019686	Cib2		0.691911	1.14118	1.55103
1740132	NM_016748	Ctps	Mus musculus cytidine 5-triphosphate synthase (Ctps), mRNA.	1.01285	1.21907	0.778661
1740136	NM_010145	Ephx1	Mus musculus epoxide hydrolase 1, microsomal (Ephx1), mRNA.	0.66874	0.470125	0.38599
1740161	XM_354711	LOC380799		2.68607	3.11318	3.80534
1740253	NM_172668	Lrp4	Mus musculus low density lipoprotein receptor-related protein 4 (Lrp4), mRNA.	0.759252	0.566251	0.609184
1740280	NM_024448	Rab12	Mus musculus RAB12, member RAS oncogene family (Rab12), mRNA.	0.784586	0.632776	0.763657
1740338	NM_015770	a	Mus musculus nonagouti (a), mRNA.	2.07433	1.38164	2.07993
1740368	NM_175422	4631423B10Rik	Mus musculus RIKEN cDNA 4631423B10 gene (4631423B10Rik), mRNA.	0.656052	0.519047	0.559909
1740373	NM_017464	Nedd9	Mus musculus neural precursor cell expressed, developmentally down-regulated gene 9 (Nedd9), mRNA.	0.763896	0.528807	0.496563
1740408	NM_023141	Tor3a	Mus musculus torsin family 3, member A (Tor3a), mRNA.	1.76671	0.724118	0.61891
1740441	XM_359412	Pprc1		1.29872	1.40903	0.934972
1740563	NM_025659	Abi3	Mus musculus ABI gene family, member 3 (Abi3), mRNA.	0.815149	0.595846	0.483757
1740605	NM_031247	Ian4	Mus musculus immune associated nucleotide 4 (Ian4), nuclear gene encoding mitochondrial protein, mRNA.	0.614916	0.309025	0.298718
1740687	NM_010442	Hmox1	Mus musculus heme oxygenase (decycling) 1 (Hmox1), mRNA.	0.689714	0.632235	0.729761
1740711	XM_147230	Eif4a2	Mus musculus eukaryotic translation initiation factor 4A2 (Eif4a2), mRNA.	0.447271	0.376115	0.284954
1770010	#N/A	Gata6	Mus musculus GATA binding protein 6 (Gata6), mRNA.	0.744911	0.532649	0.539746
1770020	NM_011542	Tcea3	Mus musculus transcription elongation factor A (SII), 3 (Tcea3), mRNA.	0.541234	0.455643	0.397663
1770025	NM_138650	Dgkg	Mus musculus diacylglycerol kinase, gamma (Dgkg), mRNA.	1.03321	2.5708	4.02175
1770056	NM_008519	Ltb4r1	Mus musculus leukotriene B4 receptor 1 (Ltb4r1), mRNA.	0.88533	5.14785	11.1817
1770086	NM_145391	LOC213233	Mus musculus similar to hypothetical protein FLJ10143 (LOC213233), mRNA.	1.12844	0.734055	0.798393
1770095	NM_009465	Axl	Mus musculus AXL receptor tyrosine kinase (Axl), mRNA.	0.665091	0.509624	0.486967
1770102	NM_028264	2610319K07Rik	Mus musculus RIKEN cDNA 2610319K07 gene (2610319K07Rik), mRNA.	0.788416	0.84763	0.67715
1770128	NM_178690	4732493F09Rik	Mus musculus RIKEN cDNA 4732493F09 gene (4732493F09Rik), mRNA.	0.718067	0.575969	0.578653
1770148	NM_018807	Plagl2	Mus musculus pleiomorphic adenoma gene-like 2 (Plagl2), mRNA.	1.47829	1.71632	1.48713
1770161	NM_008835	Phxr4	Mus musculus per-hexamer repeat gene 4 (Phxr4), mRNA.	0.507819	0.231285	0.228874
1770164	NM_008348	Il10ra	Mus musculus interleukin 10 receptor, alpha (Il10ra), mRNA.	0.902871	0.499898	0.498761
1770195	NM_027817	Grap	Mus musculus GRB2-related adaptor protein (Grap), mRNA.	0.556148	0.415543	0.338496
1770341	XM_132020	0610039G24Rik	Mus musculus RIKEN cDNA 0610039G24 gene (0610039G24Rik), mRNA.	1.29846	1.13899	1.14438
1770377	NM_007865	Dll1	Mus musculus delta-like 1 (Drosophila) (Dll1), mRNA.	0.653847	0.478526	0.503773
1770458	NM_028097	2010300G19Rik	Mus musculus RIKEN cDNA 2010300G19 gene (2010300G19Rik), mRNA.	0.829956	0.733558	0.658817
1770484	NM_145973	Ell3	Mus musculus elongation factor RNA polymerase II-like 3 (Ell3), mRNA.	0.709684	0.520819	0.348869
1770500	NM_026440	Rnmt	Mus musculus RNA (guanine-7-) methyltransferase (Rnmt), mRNA.	0.653064	0.705409	0.739583
1770551	NM_172909	E430002D04Rik	Mus musculus RIKEN cDNA E430002D04 gene (E430002D04Rik), mRNA.	1.15123	0.767271	0.779674
1770632	NM_009689	Birc5	Mus musculus baculoviral IAP repeat-containing 5 (Birc5), mRNA.	1.75295	1.99859	1.74905
1770722	NM_139307	Slitl2	Mus musculus Slit-like 2 (Drosophila) (Slitl2), mRNA.	0.668113	0.490897	0.626594
1780113	NM_028390	Anln	Mus musculus anillin, actin binding protein (scraps homolog, Drosophila) (Anln), mRNA.	1.74216	2.37907	1.90674
1780138	NM_053110	Gpnmb	Mus musculus glycoprotein (transmembrane) nmb (Gpnmb), mRNA.	2.94908	1.53218	1.71342
1780154				0.923519	0.805451	6.37517
1780180	NM_023716	2410129E14Rik	Mus musculus RIKEN cDNA 2410129E14 gene (2410129E14Rik), mRNA.	0.977614	0.634732	0.616975
1780253	XM_144781	LOC243431	Mus musculus similar to Ig kappa light chain precursor (LOC243431), mRNA.	0.719818	0.472354	1.42577
1780270	NM_153515	E230022H04Rik	Mus musculus RIKEN cDNA E230022H04 gene (E230022H04Rik), mRNA.	0.818313	0.843317	0.78714
1780288	XM_159702	Arhgef11	Mus musculus Rho guanine nucleotide exchange factor (GEF) 11 (Arhgef11), mRNA.	0.613367	0.523673	0.573702
1780301	NM_175641	Ltbp4	Mus musculus latent transforming growth factor beta binding protein 4 (Ltbp4), mRNA.	0.546024	0.345993	0.419123
1780333	NM_019825	Ncoa6	Mus musculus nuclear receptor coactivator 6 (Ncoa6), mRNA.	0.792816	0.716082	0.895979
1780338	NM_032003	Enpp5	Mus musculus ectonucleotide pyrophosphatase/phosphodiesterase 5 (Enpp5), mRNA.	0.654921	0.525302	0.559081
1780358	NM_181570	Cdk8	Mus musculus cyclin-dependent kinase 8 (Cdk8), transcript variant 1, mRNA.	0.919953	0.743938	0.708695
1780402	NM_211138	Pcyt1b	Mus musculus phosphate cytidylyltransferase 1, choline, beta isoform (Pcyt1b), transcript variant 1, mRNA.	2.13091	2.24799	2.04615
1780408	NM_139200	Pscdbp	Mus musculus pleckstrin homology, Sec7 and coiled-coil domains, binding protein (Pscdbp), mRNA.	0.674807	0.45526	0.533311
1780538	XM_147213	Slc15a2	Mus musculus solute carrier family 15 (H+/peptide transporter), member 2 (Slc15a2), mRNA.	1.02138	0.520897	1.00365
1780634	NM_030091	2810409H07Rik	Mus musculus RIKEN cDNA 2810409H07 gene (2810409H07Rik), transcript variant 2, mRNA.	0.836805	0.811419	0.620915
1850010	NM_178165	A230020G22Rik	Mus musculus RIKEN cDNA A230020G22 gene (A230020G22Rik), mRNA.	0.804252	0.540128	0.38764
1850064	NM_019915	Art2b	Mus musculus ADP-ribosyltransferase 2b (Art2b), mRNA.	0.85152	0.652715	0.575706
1850091	NM_011900	Mpdu1	Mus musculus mannose-P-dolichol utilization defect 1 (Mpdu1), mRNA.	1.0649	0.89724	0.979959
1850176	NM_019737	B4galt6	Mus musculus UDP-Gal:betaGlcNAc beta 1,4-galactosyltransferase, polypeptide 6 (B4galt6), mRNA.	0.804288	1.30913	1.90437
1850180	NM_028230	Shmt2	Mus musculus serine hydroxymethyl transferase 2 (mitochondrial) (Shmt2), mRNA.	1.11109	2.16943	1.58526
1850193	NM_010474	Hs3st1	Mus musculus heparan sulfate (glucosamine) 3-O-sulfotransferase 1 (Hs3st1), mRNA.	0.955349	0.474485	0.570603
1850377	NM_027106	Avpi1	Mus musculus arginine vasopressin-induced 1 (Avpi1), mRNA.	0.767548	0.601158	0.515095
1850390	NM_173751	Ilvbl	Mus musculus ilvB (bacterial acetolactate synthase)-like (Ilvbl), mRNA.	0.933151	0.786842	0.817628
1850494				0.805652	0.331232	0.320029
1850504	NM_176915	6330581N18Rik	Mus musculus RIKEN cDNA 6330581N18 gene (6330581N18Rik), mRNA.	0.53403	0.368074	0.323462
1850538	NM_010046	Dgat1	Mus musculus diacylglycerol O-acyltransferase 1 (Dgat1), mRNA.	0.814035	1.30914	2.24278
1940021	XM_147240	Clcn2	Mus musculus chloride channel 2 (Clcn2), mRNA.	1.57843	2.16053	1.68848
1940022	NM_138630	Arhgap4	Mus musculus Rho GTPase activating protein 4 (Arhgap4), mRNA.	0.684251	0.500848	0.566995
1940128	NM_007549	Blk	Mus musculus B lymphoid kinase (Blk), mRNA.	0.792103	0.705764	0.50748
1940133	NM_011959	Orc5l	Mus musculus origin recognition complex, subunit 5-like (S. cerevisiae) (Orc5l), mRNA.	1.21665	1.35545	0.987467
1940154	NM_024177	Mrpl38	Mus musculus mitochondrial ribosomal protein L38 (Mrpl38), mRNA.	0.703557	0.802787	0.521355
1940156	NM_146075	Lemd2		0.717613	0.732025	0.665543
1940161	NM_025481	Smurf2	Mus musculus SMAD specific E3 ubiquitin protein ligase 2 (Smurf2), mRNA.	0.639898	0.623337	0.690699
1940180	NM_024217	Cklfsf3	Mus musculus chemokine-like factor super family 3 (Cklfsf3), mRNA.	0.66811	0.632897	0.500414
1940204	NM_199033	AU067695	Mus musculus expressed sequence AU067695 (AU067695), mRNA.	0.956268	1.12951	0.768996
1940348	NM_018869	Gprk5	Mus musculus G protein-coupled receptor kinase 5 (Gprk5), mRNA.	0.879396	0.932447	0.628763
1940411	NM_009858	Cd8b	Mus musculus CD8 antigen, beta chain (Cd8b), mRNA.	0.61318	0.267488	0.239679
1940441	NM_134021	AI415282	Mus musculus expressed sequence AI415282 (AI415282), mRNA.	1.45213	1.75692	1.73706
1940458	NM_011852	Oas1g	Mus musculus 2-5 oligoadenylate synthetase 1A (Oas1a), mRNA.	3.9283	1.37319	0.841416
1940563	NM_026282	2410030K01Rik	Mus musculus RIKEN cDNA 2410030K01 gene (2410030K01Rik), mRNA.	1.48882	1.68585	1.5059
1940600	NM_178192	Hist1h4a	Mus musculus histone 1, H4a (Hist1h4a), mRNA.	1.39674	1.62226	1.77777
1940601	NM_009739	Bckdk	Mus musculus branched chain ketoacid dehydrogenase kinase (Bckdk), mRNA.	1.33038	1.61084	1.43518
1940647	NM_013543	H2-Ke6	Mus musculus H2-K region expressed gene 6 (H2-Ke6), mRNA.	0.737743	0.61885	0.648336
1980041	NM_145534	Btbd3	Mus musculus BTB (POZ) domain containing 3 (Btbd3), mRNA.	0.718676	0.747923	1.15911
1980072	NM_009917	Ccr5	Mus musculus chemokine (C-C motif) receptor 5 (Ccr5), mRNA.	0.843123	0.752505	0.736899
1980097	NM_010648	Klra3	Mus musculus killer cell lectin-like receptor, subfamily A, member 3 (Klra3), mRNA.	0.690901	0.388245	0.389655
1980110	NM_009318	Tapbp	Mus musculus TAP binding protein (Tapbp), mRNA.	1.16858	0.852429	0.703101
1980112	NM_009361	Tfdp1	Mus musculus transcription factor Dp 1 (Tfdp1), mRNA.	1.08486	1.54012	1.40434
1980161	NM_138752	AI194308	Mus musculus expressed sequence AI194308 (AI194308), mRNA.	0.798013	0.545722	0.466654
1980162	NM_016911	Srpx	Mus musculus sushi-repeat-containing protein (Srpx), mRNA.	0.717106	0.640714	0.64177
1980242	NM_019552	Abcb10	Mus musculus ATP-binding cassette, sub-family B (MDR/TAP), member 10 (Abcb10), nuclear gene encoding mitochondrial protein, mRNA.	2.1145	2.51449	2.07325
1980301	XM_144817	Igk-V33	Mus musculus immunoglobulin kappa chain variable 33 (V33) (Igk-V33), mRNA.	2.59132	2.82343	4.45323
1980309	NM_008506	Lmyc1	Mus musculus lung carcinoma myc related oncogene 1 (Lmyc1), mRNA.	0.69478	0.387357	0.432976
1980324	NM_172784	Lrp11	Mus musculus low density lipoprotein receptor-related protein 11 (Lrp11), mRNA.	0.871909	0.754818	0.630691
1980348	NM_020560	Mrps31	Mus musculus mitochondrial ribosomal protein S31 (Mrps31), mRNA.	0.924597	0.885912	0.711067
1980372	NM_023131	Rce1	Mus musculus Ras and a-factor-converting enzyme 1 homolog (S. cerevisiae) (Rce1), mRNA.	0.909898	0.821905	0.857613
1980373	NM_010685	Lamp2	Mus musculus lysosomal membrane glycoprotein 2 (Lamp2), mRNA.	0.918159	1.19831	1.45435
1980438	NM_010715	Lig1	Mus musculus ligase I, DNA, ATP-dependent (Lig1), mRNA.	2.08873	2.66327	2.25267
1980458	NM_133784	2310058J06Rik	Mus musculus RIKEN cDNA 2310058J06 gene (2310058J06Rik), mRNA.	0.685266	0.613386	0.652981
1980537	NM_009371	Tgfbr2	Mus musculus transforming growth factor, beta receptor II (Tgfbr2), transcript variant 1, mRNA.	0.804766	0.454342	0.407806
1980551	NM_008284	Hras1	Mus musculus Harvey rat sarcoma virus oncogene 1 (Hras1), mRNA.	1.86142	2.08858	1.48072
1980605	XM_131801	Cda	Mus musculus cytidine deaminase (Cda), mRNA.	1.08592	1.71671	0.796585
1980632	XM_355790	Sec15l2		0.624957	0.591848	0.632706
1990021	NM_010497	Idh1	Mus musculus isocitrate dehydrogenase 1 (NADP+), soluble (Idh1), mRNA.	0.703611	0.850751	0.867268
1990072	NM_183263	4833420N02Rik	Mus musculus RIKEN cDNA 4833420N02 gene (4833420N02Rik), mRNA.	0.823038	0.867984	0.680176
1990097	NM_011169	Prlr	Mus musculus prolactin receptor (Prlr), mRNA.	1.63958	1.90014	2.3423
1990102	NM_148929	Slc9a8	Mus musculus solute carrier family 9 (sodium/hydrogen exchanger), member 8 (Slc9a8), transcript variant 1, mRNA.	1.23492	1.28754	1.23994
1990113	NM_172911	D8Ertd82e	Mus musculus DNA segment, Chr 8, ERATO Doi 82, expressed (D8Ertd82e), mRNA.	1.21006	0.971151	1.01006
1990131	NM_172116	BC023835	Mus musculus cDNA sequence, BC023835 (BC023835), mRNA.	0.969151	0.727272	0.739738
1990133	NM_025912	2010011I20Rik	Mus musculus RIKEN cDNA 2010011I20 gene (2010011I20Rik), mRNA.	2.15939	2.77339	2.47266
1990142	NM_177889	Zfp82	Mus musculus zinc finger protein 82 (Zfp82), mRNA.	0.790254	0.693525	0.64548
1990156	NM_021514	Pfkm	Mus musculus phosphofructokinase, muscle (Pfkm), mRNA.	1.27987	1.89308	1.21555
1990369	NM_007387	Acp2	Mus musculus acid phosphatase 2, lysosomal (Acp2), mRNA.	0.791734	0.706329	0.576867
1990373	NM_021349	Tnfrsf13b	Mus musculus tumor necrosis factor receptor superfamily, member 13b (Tnfrsf13b), mRNA.	0.720592	0.458475	0.492145
1990377	NM_011401	Slc2a3	Mus musculus solute carrier family 2 (facilitated glucose transporter), member 3 (Slc2a3), mRNA.	0.543455	1.33856	1.55564
1990441	NM_053190	Edg8	Mus musculus endothelial differentiation, sphingolipid G-protein-coupled receptor, 8 (Edg8), mRNA.	0.903506	0.515505	0.51752
1990446	NM_010741	Ly6c	Mus musculus lymphocyte antigen 6 complex, locus C (Ly6c), mRNA.	2.37428	2.02007	2.57402
1990524	NM_019738	Nupr1	Mus musculus nuclear protein 1 (Nupr1), mRNA.	0.518447	0.773708	0.298251
1990593	NM_054041	Antxr1	Mus musculus anthrax toxin receptor 1 (Antxr1), mRNA.	0.845171	0.558612	0.562246
1990603	XM_122498	Tm7sf1	Mus musculus transmembrane 7 superfamily member 1 (Tm7sf1), mRNA.	0.905887	0.581156	0.629113
1990619	NM_007976	F5	Mus musculus coagulation factor V (F5), mRNA.	0.763291	1.53455	1.75952
1990671	NM_025430	Mrpl35	Mus musculus mitochondrial ribosomal protein L35 (Mrpl35), mRNA.	0.759129	0.733209	0.620999
2030056	NM_022318	Popdc2	Mus musculus popeye domain containing 2 (Popdc2), mRNA.	1.67274	2.41242	1.95522
2030079	NM_011811	Farslb	Mus musculus phenylalanine-tRNA synthetase-like, beta subunit (Farslb), mRNA.	0.991889	1.13426	0.758377
2030086	NM_139302	Sh3glb2	Mus musculus SH3-domain GRB2-like endophilin B2 (Sh3glb2), mRNA.	0.763829	0.729089	0.627892
2030091	NM_012021	Prdx5	Mus musculus peroxiredoxin 5 (Prdx5), mRNA.	1.03972	1.83414	2.70239
2030273	NM_172529	AU067744	Mus musculus expressed sequence AU067744 (AU067744), mRNA.	0.656353	0.609273	0.589137
2030292	NM_007799	Ctse	Mus musculus cathepsin E (Ctse), mRNA.	2.64566	3.04693	2.8965
2030300	NM_011106	Pkig	Mus musculus protein kinase inhibitor, gamma (Pkig), mRNA.	0.640019	0.771619	0.75915
2030338	XM_355200	Sgol2		1.98242	2.34864	2.41564
2030358	NM_153393	Col23a1	Mus musculus procollagen, type XXIII, alpha 1 (Col23a1), mRNA.	0.9842	0.534723	0.412798
2030369	NM_177625	Ttc5	Mus musculus tetratricopeptide repeat domain 5 (Ttc5), mRNA.	0.676978	0.639624	0.6115
2030373	NM_013606	Mx2	Mus musculus myxovirus (influenza virus) resistance 2 (Mx2), mRNA.	2.70585	0.621462	0.55801
2030402	NM_019913	Txn2	Mus musculus thioredoxin 2 (Txn2), mRNA.	1.2072	1.38087	1.09187
2030427	NM_198424	BC061259		0.780666	0.5165	0.654356
2030435	NM_010261	Rabac1	Mus musculus Rab acceptor 1 (prenylated) (Rabac1), mRNA.	0.660931	0.590008	0.698381
2030446	NM_011844	Mgll	Mus musculus monoglyceride lipase (Mgll), mRNA.	1.61418	1.70627	1.42539
2030672	NM_007732	Col17a1	Mus musculus procollagen, type XVII, alpha 1 (Col17a1), mRNA.	0.901374	0.746479	0.821087
2030711	NM_029815	Bcas1	Mus musculus breast carcinoma amplified sequence 1 (Bcas1), mRNA.	0.991286	0.668183	0.615767
2030717	NM_010819	Clecsf8	Mus musculus C-type (calcium dependent, carbohydrate recognition domain) lectin, superfamily member 8 (Clecsf8), mRNA.	0.598443	0.913435	1.49172
2030725	NM_178215	Hist2h3b	Mus musculus histone 2, H3b (Hist2h3b), mRNA.	1.4963	1.81072	2.06705
2030750	AY188690		Mus musculus clone 10D4 T-cell receptor beta chain mRNA, complete cds.	0.654775	0.428133	0.468369
2060017	NM_011461	Spic	Mus musculus Spi-C transcription factor (Spi-1/PU.1 related) (Spic), mRNA.	0.823951	0.610913	0.521255
2060059	NM_177878	BC038925	Mus musculus cDNA sequence BC038925 (BC038925), mRNA.	0.774885	1.13345	1.11827
2060095	NM_134138	Tnfsf5ip1	Mus musculus tumor necrosis factor superfamily, member 5-induced protein 1 (Tnfsf5ip1), mRNA.	0.990291	0.988776	0.701754
2060114	NM_153549	BC031575	Mus musculus cDNA sequence BC031575 (BC031575), mRNA.	0.578955	0.646619	0.704582
2060215	NM_007393	Actb	Mus musculus actin, beta, cytoplasmic (Actb), mRNA.	20.7519	39.6334	50.7757
2060441	NM_145429	Arrb2	Mus musculus arrestin, beta 2 (Arrb2), mRNA.	0.803556	1.04791	2.10836
2060687	NM_007719	Ccr7	Mus musculus chemokine (C-C motif) receptor 7 (Ccr7), mRNA.	0.69295	0.246524	0.26525
2070497	NM_172582	Coq6	Mus musculus coenzyme Q6 homolog (yeast) (Coq6), mRNA.	0.706591	0.751646	0.527547
2100102	U21209	sty		0.785621	0.587692	0.637082
2100113	NM_009732	Avp	Mus musculus arginine vasopressin (Avp), mRNA.	1.21651	1.2806	1.3092
2100142	NM_016862	Vti1a	Mus musculus vesicle transport through interaction with t-SNAREs homolog 1A (yeast) (Vti1a), mRNA.	1.28528	1.42958	1.63146
2100253	NM_145488	Pex6	Mus musculus peroxisomal biogenesis factor 6 (Pex6), mRNA.	0.622507	0.625946	0.471617
2100403	NM_201642	Ugt1a10		0.896142	1.7511	2.75716
2100468	NM_008054	Fyn	Mus musculus Fyn proto-oncogene (Fyn), mRNA.	0.814418	0.670997	0.713723
2100471	NM_010346	Grb7	Mus musculus growth factor receptor bound protein 7 (Grb7), mRNA.	0.800729	0.601732	0.503002
2100551	NM_178198	Hist1h2bj	Mus musculus histone 1, H2bj (Hist1h2bj), mRNA.	1.54787	1.8211	2.21001
2120017	NM_144931	Appbp1	Mus musculus amyloid beta precursor protein binding protein 1 (Appbp1), mRNA.	0.777489	0.817077	0.620439
2120022	NM_020042	Mocs1	Mus musculus molybdenum cofactor synthesis 1 (Mocs1), transcript variant 1, mRNA.	1.431	1.77159	1.72368
2120075	NM_025581	2810433K01Rik	Mus musculus RIKEN cDNA 2810433K01 gene (2810433K01Rik), mRNA.	1.38505	1.30353	1.11329
2120091	NM_194342	B230369L08Rik		0.688651	0.723474	1.1065
2120093	NM_153788	Centb1	Mus musculus centaurin, beta 1 (Centb1), mRNA.	0.79768	0.486922	0.583104
2120279	NM_133962	Arhgef18	Mus musculus rho/rac guanine nucleotide exchange factor (GEF) 18 (Arhgef18), mRNA.	0.582902	0.302689	0.454702
2120280	NM_145220	Dip3b	Mus musculus Dip3 beta (Dip3b), mRNA.	0.57174	0.569881	0.550392
2120286	NM_009572	Zhx1	Mus musculus zinc fingers and homeoboxes protein 1 (Zhx1), mRNA.	0.595025	0.647744	0.498026
2120301	NM_023182	Ctrl	Mus musculus chymotrypsin-like (Ctrl), mRNA.	0.750412	0.946824	0.01
2120309	NM_183115	5830436D01Rik	Mus musculus RIKEN cDNA 5830436D01 gene (5830436D01Rik), mRNA.	0.480364	0.533249	1.04036
2120332	NM_009892	Chi3l3	Mus musculus chitinase 3-like 3 (Chi3l3), mRNA.	1.10823	1.94806	3.66997
2120403	NM_007398	Ada	Mus musculus adenosine deaminase (Ada), mRNA.	2.2247	2.60812	2.49085
2120446	NM_011414	Slpi	Mus musculus secretory leukocyte protease inhibitor (Slpi), mRNA.	2.44716	2.16726	2.27679
2120458	NM_178683	Depdc1b		2.40765	3.13481	3.77837
2120500	XM_111348	Igh-V	Mus musculus immunoglobulin heavy chain variable region (Igh-V), mRNA.	1.48264	1.20895	2.40418
2120538	NM_023884	4921528G01Rik	Mus musculus RIKEN cDNA 4921528G01 gene (4921528G01Rik), mRNA.	0.88767	0.464816	0.434115
2120576	NM_145523	Gca	Mus musculus grancalcin (Gca), mRNA.	1.47937	2.17662	3.30559
2120707	NM_009214	Sms	Mus musculus spermine synthase (Sms), mRNA.	0.666338	0.631372	0.513925
2120717	NM_153562	BC023814	Mus musculus cDNA sequence BC023814 (BC023814), mRNA.	0.89901	0.731787	0.888671
2120725	NM_001005421	Amica1	Mus musculus adhesion molecule, interacts with CXADR antigen 1 (Amica1), mRNA.	0.916765	0.536384	0.601474
2120736	NM_019700	Pus1	Mus musculus pseudouridine synthase 1 (Pus1), mRNA.	0.815327	0.958769	0.719548
2120746	NM_011331	Ccl12	Mus musculus chemokine (C-C motif) ligand 12 (Ccl12), mRNA.	1.32314	0.970605	1.20211
2190010	NM_028808	P2ry13		0.614291	0.493761	0.458277
2190014	NM_013472	Anxa6	Mus musculus annexin A6 (Anxa6), mRNA.	0.969298	0.577671	0.543136
2190017	NM_026530	E130307M08Rik	Mus musculus RIKEN cDNA E130307M08 gene (E130307M08Rik), mRNA.	0.689654	0.529972	0.592865
2190035	NM_145430	BC017647	Mus musculus cDNA sequence BC017647 (BC017647), mRNA.	0.768622	0.931474	1.26989
2190041	NM_008802	Pde7a	Mus musculus phosphodiesterase 7A (Pde7a), mRNA.	0.733627	0.458656	0.407223
2190048	NM_010220	Fkbp5	Mus musculus FK506 binding protein 5 (Fkbp5), mRNA.	0.928157	1.02816	1.90134
2190102	NM_029977	Polq	Mus musculus polymerase (DNA directed), theta (Polq), mRNA.	1.15911	1.41978	1.02101
2190133	NM_008359	Il17r	Mus musculus interleukin 17 receptor (Il17r), mRNA.	0.720479	0.571029	0.685786
2190332	NM_008662	Myo6	Mus musculus myosin VI (Myo6), mRNA.	0.630546	0.645631	0.58084
2190333	NM_133942	AA960558	Mus musculus expressed sequence AA960558 (AA960558), mRNA.	0.656818	0.427649	0.444797
2190338	XM_132633	Igk-C		1.89473	2.52539	1.92162
2190347	NM_007941	Epim	Mus musculus epimorphin (Epim), mRNA.	1.14494	1.46245	1.15935
2190372	NM_015772	Sall2	Mus musculus sal-like 2 (Drosophila) (Sall2), mRNA.	0.615403	0.584029	0.557942
2190377	XM_283937	1110037F02Rik	Mus musculus RIKEN cDNA 1110037F02 gene (1110037F02Rik), mRNA.	0.937478	0.845685	0.817573
2190402	NM_133918	Emilin1	Mus musculus elastin microfibril interfacer 1 (Emilin1), mRNA.	0.898268	1.22653	1.26981
2190403	NM_029098	D15Ertd735e		0.68524	0.436067	0.621498
2190438	NM_008039	Fpr-rs2	Mus musculus formyl peptide receptor, related sequence 2 (Fpr-rs2), mRNA.	1.3721	2.87322	7.08522
2190600	NM_013861	Tpk1	Mus musculus thiamin pyrophosphokinase (Tpk1), mRNA.	0.985302	0.902219	0.74203
2190672	NM_008705	Nme2	Mus musculus expressed in non-metastatic cells 2, protein (Nme2), mRNA.	1.0739	0.824662	0.701393
2230050	NM_015734	Col5a1	Mus musculus procollagen, type V, alpha 1 (Col5a1), mRNA.	0.691927	1.13483	0.931836
2230072	NM_019832	Gkap1		0.54933	0.52026	0.615253
2230164	NM_028137	5730528L13Rik	Mus musculus RIKEN cDNA 5730528L13 gene (5730528L13Rik), mRNA.	0.824946	2.7026	4.80462
2230348	NM_011328	Sct	Mus musculus secretin (Sct), mRNA.	4.11327	0.760173	0.419072
2230372	NM_010484	Slc6a4	Mus musculus solute carrier family 6 (neurotransmitter transporter, serotonin), member 4 (Slc6a4), mRNA.	0.866829	3.15624	1.87727
2230390	NM_010315	Gng2	Mus musculus guanine nucleotide binding protein (G protein), gamma 2 subunit (Gng2), mRNA.	0.884274	0.658903	0.59351
2230440	NM_146033	Ankmy2		0.688774	0.56543	0.4754
2230497	NM_178870	Hs3st3a1		0.459635	0.23242	0.242878
2230546	NM_025985	Ube2g1	Mus musculus ubiquitin-conjugating enzyme E2G 1 (UBC7 homolog, C. elegans) (Ube2g1), mRNA.	0.747831	0.685795	0.563199
2230592	NM_010583	Itk	Mus musculus IL2-inducible T-cell kinase (Itk), mRNA.	0.780774	0.253015	0.257093
2230735	NM_153410	Gpsm1	Mus musculus G-protein signalling modulator 1 (AGS3-like, C. elegans) (Gpsm1), mRNA.	0.56592	0.5056	0.455072
2260100	NM_153408	Lincr	Mus musculus lung-inducible neuralized-related C3HC4 RING domain protein (Lincr), mRNA.	0.737636	0.509688	0.684813
2260114				2.66056	1.88492	2.32463
2260156	NM_010284	Ghr	Mus musculus growth hormone receptor (Ghr), mRNA.	0.531722	0.558345	0.419804
2260333	NM_177388	Slc41a2		1.16301	0.817963	0.795778
2260397	NM_178253	Klhdc1	Mus musculus kelch domain containing 1 (Klhdc1), mRNA.	0.642737	0.564968	0.508107
2260402	NM_011853	Oas1b	Mus musculus 2-5 oligoadenylate synthetase 1B (Oas1b), mRNA.	1.22911	0.583663	0.578233
2260451	NM_009923	Cnp1	Mus musculus cyclic nucleotide phosphodiesterase 1 (Cnp1), mRNA.	1.00288	0.825034	0.683285
2260592	NM_019716	Orc6l	Mus musculus origin recognition complex, subunit 6-like (S. cerevisiae) (Orc6l), mRNA.	1.34675	1.541	1.19231
2320048	NM_032465	Cd96		0.614908	0.357949	0.339292
2320053	NM_010730	Anxa1	Mus musculus annexin A1 (Anxa1), mRNA.	0.943229	3.94358	10.4466
2320068	NM_013509	Eno2	Mus musculus enolase 2, gamma neuronal (Eno2), mRNA.	0.686878	0.523609	0.52995
2320097	NM_172694	Egfl5	Mus musculus EGF-like-domain, multiple 5 (Egfl5), mRNA.	1.24658	1.79317	3.01651
2320102	NM_027863	Gypc	Mus musculus glycophorin C (Gypc), mRNA.	1.64008	2.17935	2.23039
2320114	NM_027652	D5Wsu178e	Mus musculus DNA segment, Chr 5, Wayne State University 178, expressed (D5Wsu178e), mRNA.	0.768444	1.0202	0.782152
2320121	NM_020483	Hcngp	Mus musculus transcriptional regulator protein (Hcngp), mRNA.	0.744865	0.750169	0.545473
2320167	NM_026139	Armcx2		0.667043	0.539721	0.410659
2320168	NM_016894	Ramp1	Mus musculus receptor (calcitonin) activity modifying protein 1 (Ramp1), mRNA.	0.663546	1.27772	1.94767
2320253	NM_153514	Rhobtb2	Mus musculus Rho-related BTB domain containing 2 (Rhobtb2), mRNA.	1.01935	0.729275	0.729778
2320347	NM_175688	A530099J19Rik	Mus musculus RIKEN cDNA A530099J19 gene (A530099J19Rik), mRNA.	0.59904	0.452619	0.419179
2320348	NM_016791	Nfatc1	Mus musculus nuclear factor of activated T-cells, cytoplasmic, calcineurin-dependent 1 (Nfatc1), mRNA.	0.647061	0.425737	0.490253
2320451				0.719789	1.80713	1.42498
2320524	NM_023240	Eef1d	Mus musculus eukaryotic translation elongation factor 1 delta (guanine nucleotide exchange protein) (Eef1d), mRNA.	1.17183	1.23875	1.0526
2320601	NM_178900	AI325941	Mus musculus expressed sequence AI325941 (AI325941), mRNA.	0.973472	0.594122	0.594006
2320632	NM_019972	Sort1	Mus musculus sortilin 1 (Sort1), mRNA.	0.603374	1.13267	1.48635
2320736	NM_013459	Adn	Mus musculus adipsin (Adn), mRNA.	5.92293	1.99113	3.71128
2340035	NM_175484	Coro2b		1.69383	1.56135	1.5492
2340068	NM_172398	2310005E10Rik	Mus musculus RIKEN cDNA 2310005E10 gene (2310005E10Rik), mRNA.	0.705621	0.663766	0.685745
2340093	NM_029803	2310061N23Rik	Mus musculus RIKEN cDNA 2310061N23 gene (2310061N23Rik), mRNA.	2.48776	0.714441	0.384553
2340112	NM_009047	Rem1	Mus musculus rad and gem related GTP binding protein 1 (Rem1), mRNA.	0.573406	0.422349	0.458883
2340142	NM_008195	Gys3	Mus musculus glycogen synthase 3, brain (Gys3), mRNA.	1.14369	1.66112	2.59117
2340152	NM_008390	Irf1	Mus musculus RIKEN cDNA B430217B02 gene (B430217B02Rik), mRNA.	0.869705	0.597912	0.584921
2340154	NM_026675	0610006K04Rik	Mus musculus RIKEN cDNA 0610006K04 gene (0610006K04Rik), mRNA.	1.46226	1.62634	1.56678
2340170	XM_131700	BC039093	Mus musculus cDNA sequence BC039093 (BC039093), mRNA.	0.960069	0.739023	0.728084
2340180	NM_133952	AW538196	Mus musculus expressed sequence AW538196 (AW538196), mRNA.	0.997511	0.814566	0.722213
2340184	NM_145824	Ranbp10		2.24042	2.43455	2.48547
2340286	NM_026560	Cdca8		1.56768	2.12845	1.8261
2340369	NM_007654	Cd72	Mus musculus CD72 antigen (Cd72), mRNA.	0.79684	0.379849	0.360864
2340440	NM_008940	Prss19	Mus musculus protease, serine, 19 (neuropsin) (Prss19), mRNA.	0.678219	0.357559	0.400933
2340487	NM_009645	Aicda	Mus musculus activation-induced cytidine deaminase (Aicda), mRNA.	3.50467	2.55178	1.85362
2340632	NM_028943	4933405A16Rik	Mus musculus RIKEN cDNA 4933405A16 gene (4933405A16Rik), mRNA.	0.919565	1.87795	2.1805
2340722	NM_026835	Ms4a6d	Mus musculus membrane-spanning 4-domains, subfamily A, member 11 (Ms4a11), mRNA.	1.61576	2.04336	2.35551
2340735	NM_007687	Cfl1	Mus musculus cofilin 1, non-muscle (Cfl1), mRNA.	1.17748	1.08205	1.83729
2340750	NM_172543	5730593F17Rik	Mus musculus RIKEN cDNA 5730593F17 gene (5730593F17Rik), mRNA.	1.76811	1.82967	1.43085
2350021	NM_145124	2210008I11Rik	Mus musculus RIKEN cDNA 2210008I11 gene (2210008I11Rik), mRNA.	0.570005	0.572599	0.534752
2350053	NM_010312	Gnb2	Mus musculus guanine nucleotide binding protein, beta 2 (Gnb2), mRNA.	1.39374	1.65819	1.63537
2350072	NM_133888	Smpdl3b	Mus musculus sphingomyelin phosphodiesterase, acid-like 3B (Smpdl3b), mRNA.	1.28092	1.03006	1.0581
2350079	NM_010382	H2-Eb1	Mus musculus histocompatibility 2, class II antigen E beta (H2-Eb1), mRNA.	0.920813	0.580573	0.448566
2350082	NM_172404	Ccbl1	Mus musculus cysteine conjugate-beta lyase (Ccbl1), mRNA.	0.793901	0.846934	0.70983
2350180	NM_008750	Nxn	Mus musculus nucleoredoxin (Nxn), mRNA.	0.648255	1.07487	1.2612
2350196	NM_001037746	AU021838	Mus musculus expressed sequence AU021838 (AU021838), mRNA.	1.00777	1.01455	0.732984
2350398	NM_181748	Gpr120	Mus musculus G protein-coupled receptor 120 (Gpr120), mRNA.	0.790246	0.575778	0.552792
2350440	NM_009727	Atp8a1	Mus musculus ATPase, aminophospholipid transporter (APLT), class I, type 8A, member 1 (Atp8a1), mRNA.	0.762025	1.09387	0.948879
2350441	NM_172488	9030625A04Rik	Mus musculus RIKEN cDNA 9030625A04 gene (9030625A04Rik), mRNA.	1.23716	0.807062	0.663287
2350465	NM_023197	2310008H09Rik	Mus musculus RIKEN cDNA 2310008H09 gene (2310008H09Rik), mRNA.	0.712868	0.703399	0.523079
2350528	NM_008456	Klk5	Mus musculus kallikrein 5 (Klk5), mRNA.	0.394266	0.778421	0.0197901
2350537	NM_053078	D0H4S114	Mus musculus DNA segment, human D4S114 (D0H4S114), mRNA.	0.50908	0.371566	0.340378
2350538	XM_283936	5730406M06Rik	Mus musculus RIKEN cDNA 5730406M06 gene (5730406M06Rik), mRNA.	0.645625	0.593383	0.571501
2350603	NM_011827	Hcst	Mus musculus hematopoietic cell signal transducer (Hcst), mRNA.	0.783141	0.454848	0.697499
2350609	NM_025479	2810021B07Rik	Mus musculus RIKEN cDNA 2810021B07 gene (2810021B07Rik), mRNA.	0.850596	0.717878	0.632011
2350706	NM_080288	Elmo1	Mus musculus engulfment and cell motility 1, ced-12 homolog (C. elegans) (Elmo1), mRNA.	0.878381	0.492993	0.478962
2360019	NM_172930	6430550H21Rik		0.764846	0.530865	0.635995
2360050	NM_026646	Slc25a22	Mus musculus solute carrier family 25 (mitochondrial carrier: glutamate), member 22 (Slc25a22), mRNA.	1.48964	1.05727	0.877551
2360064	NM_007798	Ctsb	Mus musculus cathepsin B (Ctsb), mRNA.	0.661742	0.712873	0.789506
2360095	XM_196586	Igbp1	Mus musculus immunoglobulin (CD79A) binding protein 1 (Igbp1), mRNA.	0.891119	0.777546	0.643067
2360128	NM_172723	Centa1	Mus musculus centaurin, alpha 1 (Centa1), mRNA.	1.32467	1.46831	1.70445
2360129				1.76778	1.73945	1.51222
2360136	NM_013514	Epb4.9	Mus musculus erythrocyte protein band 4.9 (Epb4.9), mRNA.	3.04377	3.88651	3.45699
2360142	NM_134152	Lpxn	Mus musculus leupaxin (Lpxn), mRNA.	1.12381	0.680232	0.608489
2360162	NM_008445	Kif3c	Mus musculus kinesin family member 3C (Kif3c), mRNA.	0.678233	0.442576	0.472072
2360170	NM_023232	Diablo	Mus musculus diablo homolog (Drosophila) (Diablo), mRNA.	0.728985	0.849778	0.507485
2360176	NM_010824	Mpo	Mus musculus myeloperoxidase (Mpo), mRNA.	1.61577	25.8513	36.6072
2360368	NM_172729	Card4	Mus musculus caspase recruitment domain 4 (Card4), mRNA.	0.835535	0.577104	0.566602
2360458	NM_011274	C80913	Mus musculus expressed sequence C80913 (C80913), mRNA.	0.691049	0.698009	0.51635
2360471	NM_007894	Ear1	Mus musculus eosinophil-associated, ribonuclease A family, member 1 (Ear1), mRNA.	0.765516	2.126	7.41913
2360500	NM_030887	Jundm2	Mus musculus Jun dimerization protein 2 (Jundm2), mRNA.	0.818556	1.21511	1.64433
2360546	NM_009807	Casp1	Mus musculus caspase 1 (Casp1), mRNA.	0.869508	0.663967	0.600558
2360577	NM_134142	1110006I15Rik	Mus musculus RIKEN cDNA 1110006I15 gene (1110006I15Rik), mRNA.	0.653899	0.599979	0.509365
2360592	NM_010518	Igfbp5	Mus musculus insulin-like growth factor binding protein 5 (Igfbp5), mRNA.	0.923505	0.258699	0.24537
2360593	NM_010175	Fadd	Mus musculus Fas (TNFRSF6)-associated via death domain (Fadd), mRNA.	0.785913	0.927146	0.771745
2360739	NM_016809	Rbm3	Mus musculus RNA binding motif protein 3 (Rbm3), mRNA.	0.937026	0.775558	0.684995
2370010	NM_011656	Tuft1	Mus musculus tuftelin 1 (Tuft1), mRNA.	0.818418	0.822746	0.811682
2370020				1.96144	2.4284	3.50363
2370022	XM_110146	LOC193676	Mus musculus hypothetical protein LOC193676 (LOC193676), mRNA.	0.30492	0.132167	0.140761
2370035	NM_010412	Hdac5	Mus musculus histone deacetylase 5 (Hdac5), mRNA.	0.802651	0.816627	0.839179
2370053	XM_355832	LOC381831	Mus musculus similar to immunoglobulin light chain variable region (LOC381831), mRNA.	2.1249	2.06023	2.20313
2370092	NM_007534	Bcl2a1b	Mus musculus B-cell leukemia/lymphoma 2 related protein A1b (Bcl2a1b), mRNA.	0.884249	0.455676	0.352522
2370097	NM_028334	Nup37	Mus musculus nucleoporin 37 (Nup37), mRNA.	0.882808	1.00046	0.70803
2370131	NM_016803	Chst3	Mus musculus carbohydrate (chondroitin 6/keratan) sulfotransferase 3 (Chst3), mRNA.	0.577789	0.28944	0.243424
2370133	NM_009213	Smpd2	Mus musculus sphingomyelin phosphodiesterase 2, neutral (Smpd2), mRNA.	0.716316	0.607999	0.651629
2370164	NM_146260	Tmie	Mus musculus transmembrane inner ear (Tmie), mRNA.	0.470424	0.295219	0.289586
2370181				4.2036	3.00066	3.97213
2370184	NM_010090	Dusp2	Mus musculus dual specificity phosphatase 2 (Dusp2), mRNA.	1.02481	0.564556	0.512482
2370279	NM_029770	Unc5b	Mus musculus unc-5 homolog B (C. elegans) (Unc5b), mRNA.	0.697524	0.638489	0.704416
2370292	NM_009325	Tbxa2r	Mus musculus thromboxane A2 receptor (Tbxa2r), mRNA.	0.782827	0.698473	0.634357
2370309	NM_009031	Rbbp7	Mus musculus retinoblastoma binding protein 7 (Rbbp7), mRNA.	0.758408	0.895057	0.708161
2370315	NM_011743	Zfp106	Mus musculus zinc finger protein 106 (Zfp106), mRNA.	1.06152	1.17694	0.794623
2370402	NM_028410	Prkrir	Mus musculus protein-kinase, interferon-inducible double stranded RNA dependent inhibitor, repressor of (P58 repressor) (Prkrir), mRNA.	0.804985	0.786019	0.684313
2370403	NM_025504	2310004L02Rik	Mus musculus RIKEN cDNA 2310004L02 gene (2310004L02Rik), mRNA.	0.867097	0.710426	0.619509
2370433	NM_207105	Rmcs1	Mus musculus response to metastatic cancers 1 (Rmcs1), mRNA.	0.980493	0.560262	0.342618
2370494	NM_172926	Snx14	Mus musculus sorting nexin 14 (Snx14), mRNA.	0.733717	0.700795	0.67613
2370500	NM_008343	Igfbp3	Mus musculus insulin-like growth factor binding protein 3 (Igfbp3), mRNA.	0.594442	0.41448	0.527098
2370575	NM_021365	Xlr4	Mus musculus X-linked lymphocyte-regulated 4 (Xlr4), mRNA.	0.83836	0.521387	0.546906
2370601	NM_007708	Cit	Mus musculus citron (Cit), mRNA.	1.39586	1.94291	1.94102
2450039	NM_178197	Hist1h2bh	Mus musculus histone 1, H2bh (Hist1h2bh), mRNA.	1.52194	1.90773	2.16329
2450075	NM_172689	Ddx58	Mus musculus DEAD (Asp-Glu-Ala-Asp) box polypeptide 58 (Ddx58), mRNA.	1.04199	0.488977	0.443274
2450079	NM_023734	Pi16		0.667117	2.05699	5.98077
2450112				2.52483	2.37537	3.85557
2450129	NM_080288	Elmo1	Mus musculus engulfment and cell motility 1, ced-12 homolog (C. elegans) (Elmo1), mRNA.	0.759451	0.489329	0.530715
2450133	NM_145996	Arid5a	Mus musculus AT rich interactive domain 5A (Mrf1 like) (Arid5a), mRNA.	0.678007	0.604339	0.862985
2450139	NM_008915	Ppp3cc	Mus musculus protein phosphatase 3, catalytic subunit, gamma isoform (Ppp3cc), mRNA.	1.26455	0.799047	0.685822
2450148	NM_198640	AI324046	Mus musculus expressed sequence AI324046 (AI324046), mRNA.	1.14502	1.62795	1.98582
2450156	NM_011780	Adam23	Mus musculus a disintegrin and metalloprotease domain 23 (Adam23), mRNA.	0.704865	0.489619	0.395092
2450164	XM_130010	Rpp38		0.660225	0.896102	0.622139
2450215	NM_145578	Ube2m	Mus musculus ubiquitin-conjugating enzyme E2M (UBC12 homolog, yeast) (Ube2m), mRNA.	1.58748	1.81604	1.60673
2450239				2.38832	2.58422	3.31394
2450278	NM_010501	Ifit3	Mus musculus interferon-induced protein with tetratricopeptide repeats 3 (Ifit3), mRNA.	2.13422	0.486903	0.323914
2450280	NM_011852	Oas1g	Mus musculus 2-5 oligoadenylate synthetase 1G (Oas1g), mRNA.	3.63453	1.47722	0.845071
2450364	NM_011619	Tnnt2	Mus musculus troponin T2, cardiac (Tnnt2), mRNA.	0.466665	0.435188	0.512111
2450408	NM_021274	Cxcl10	Mus musculus chemokine (C-X-C motif) ligand 10 (Cxcl10), mRNA.	1.93838	0.786295	0.551898
2450450	NM_175438	Aldh4a1	Mus musculus aldehyde dehydrogenase 4 family, member A1 (Aldh4a1), mRNA.	0.830104	0.872369	0.985961
2450524	NM_198613	AI043088	Mus musculus expressed sequence AI043088 (AI043088), mRNA.	1.25169	1.41266	1.27257
2450537	XM_130807	Pld1	Mus musculus phospholipase D1 (Pld1), mRNA.	0.778029	0.77327	1.23141
2450563	NM_009833	Ccnt1	Mus musculus cyclin T1 (Ccnt1), mRNA.	1.59165	1.44473	1.50914
2450603	NM_145978	Pdlim2	Mus musculus PDZ and LIM domain 2 (Pdlim2), mRNA.	0.66009	0.613507	0.649972
2450687	NM_146168	AW146242	Mus musculus expressed sequence AW146242 (AW146242), mRNA.	1.25021	1.21662	1.46642
2450711	NM_177740	Rgma	Mus musculus RGM domain family, member A (Rgma), mRNA.	0.765359	0.792432	0.839111
2450725	XM_134644	2410001E19Rik	Mus musculus RIKEN cDNA 2410001E19 gene (2410001E19Rik), mRNA.	0.681525	0.587068	0.449592
2470014	NM_153175	Ian6	Mus musculus immune associated nucleotide 6 (Ian6), mRNA.	0.611448	0.320984	0.317946
2470064	NM_181734	5830472M02Rik	Mus musculus RIKEN cDNA 5830472M02 gene (5830472M02Rik), mRNA.	0.785565	0.69078	0.582311
2470068	NM_026386	Snx2	Mus musculus sorting nexin 2 (Snx2), mRNA.	0.782741	0.442175	0.406176
2470072	NM_009043	Reg2	Mus musculus regenerating islet-derived 2 (Reg2), mRNA.	0.170326	15.7491	0.0732428
2470092	NM_019638	Csda	Mus musculus cold shock domain protein A (Csda), mRNA.	1.33369	1.8833	1.42987
2470136	NM_194462	Akap9	Mus musculus A kinase (PRKA) anchor protein (yotiao) 9 (Akap9), mRNA.	0.670268	0.611283	0.596253
2470138	NM_009741	Bcl2	Mus musculus B-cell leukemia/lymphoma 2 (Bcl2), mRNA.	0.552403	0.368265	0.377212
2470142	NM_028209	Ttc4	Mus musculus tetratricopeptide repeat domain 4 (Ttc4), mRNA.	0.874461	0.820524	0.65817
2470152	NM_207668	Acpp	Mus musculus acid phosphatase, prostate (Acpp), transcript variant 1, mRNA.	0.837586	1.17872	2.24138
2470193	NM_010356	Gsta3	Mus musculus glutathione S-transferase, alpha 3 (Gsta3), mRNA.	0.494195	0.445449	0.603544
2470239	NM_019655	Adar	Mus musculus adenosine deaminase, RNA-specific (Adar), mRNA.	1.56212	1.02772	0.768857
2470301	NM_013557	Eif2ak1	Mus musculus eukaryotic translation initiation factor 2 alpha kinase 1 (Eif2ak1), mRNA.	1.62016	1.89208	2.26106
2470315	NM_008022	Foxd4	Mus musculus forkhead box D4 (Foxd4), mRNA.	0.812468	1.21512	2.76409
2470326	NM_172725	C330006K01Rik	Mus musculus RIKEN cDNA C330006K01 gene (C330006K01Rik), mRNA.	0.764563	0.660033	0.586485
2470427	NM_022889	Pes1	Mus musculus pescadillo homolog 1, containing BRCT domain (zebrafish) (Pes1), mRNA.	0.633375	0.62279	0.390125
2470458	XM_130823	Gpr160		1.1652	1.86116	2.60932
2470494	NM_009478	Urod	Mus musculus uroporphyrinogen decarboxylase (Urod), mRNA.	1.54259	1.71914	1.65909
2470504	NM_178676	Entpd3	Mus musculus ectonucleoside triphosphate diphosphohydrolase 3 (Entpd3), mRNA.	1.07518	2.01858	6.38383
2470520	NM_008135	Slc6a9	Mus musculus solute carrier family 6 (neurotransmitter transporter, glycine), member 9 (Slc6a9), mRNA.	1.68158	2.26518	2.77466
2470706	NM_133955	Rhou	Mus musculus ras homolog gene family, member U (Rhou), mRNA.	0.812635	1.99677	3.30315
2470735	NM_023699	Nfatc4	Mus musculus nuclear factor of activated T-cells, cytoplasmic, calcineurin-dependent 4 (Nfatc4), mRNA.	0.642662	0.491632	0.526508
2470736	NM_198004	5133401N09Rik	Mus musculus RIKEN cDNA 5133401N09 gene (5133401N09Rik), mRNA.	1.08673	0.801207	0.755624
2470750	XM_289699	Gtf2i	Mus musculus general transcription factor II I (Gtf2i), mRNA.	0.690198	0.69483	0.553721
2480100	NM_011806	Dmtf1	Mus musculus cyclin D binding myb-like transcription factor 1 (Dmtf1), mRNA.	0.665349	0.672623	0.615866
2480162	NM_009272	Srm	Mus musculus spermidine synthase (Srm), mRNA.	1.1742	1.56781	1.08199
2480167	NM_173048	Gga3	Mus musculus golgi associated, gamma adaptin ear containing, ARF binding protein 3 (Gga3), mRNA.	0.900071	0.784751	0.637103
2480184	NM_008948	Psmc3	Mus musculus proteasome (prosome, macropain) 26S subunit, ATPase 3 (Psmc3), mRNA.	1.33368	1.38671	1.14621
2480215	NM_025951	Pi4k2b	Mus musculus phosphatidylinositol 4-kinase type 2 beta (Pi4k2b), mRNA.	1.8074	2.12654	1.69454
2480273	NM_134149	AI837181	Mus musculus expressed sequence AI837181 (AI837181), mRNA.	0.696199	0.636574	0.586955
2480278	NM_019684	Stk23	Mus musculus serine/threonine kinase 23 (Stk23), mRNA.	0.542535	0.276852	0.225888
2480309	NM_133246	Ms4a3	Mus musculus membrane-spanning 4-domains, subfamily A, member 3 (Ms4a3), mRNA.	1.16425	17.1136	31.5376
2480332	XM_354713	LOC380801		1.17017	1.74155	2.00581
2480358	NM_133878	Chc1	Mus musculus chromosome condensation 1 (Chc1), mRNA.	0.992134	0.984246	0.55978
2480403	NM_026897	Haghl	Mus musculus hydroxyacylglutathione hydrolase-like (Haghl), mRNA.	0.722613	0.655519	0.870397
2480450	NM_130447	Dusp16	Mus musculus dual specificity phosphatase 16 (Dusp16), mRNA.	0.854501	0.654581	0.694347
2480494	NM_133347	Dhx30	Mus musculus DEAH (Asp-Glu-Ala-His) box polypeptide 30 (Dhx30), mRNA.	0.680285	0.690061	0.548026
2480537	XM_126545	Trim25	Mus musculus tripartite motif protein 25 (Trim25), mRNA.	1.19462	0.714918	0.557819
2480670	NM_173744	2610019F03Rik	Mus musculus RIKEN cDNA 2610019F03 gene (2610019F03Rik), mRNA.	0.575991	0.221399	0.27865
2480707	NM_008572	Mcpt8	Mus musculus mast cell protease 8 (Mcpt8), mRNA.	1.65003	5.52372	3.38317
2480717	XM_125370	DXImx39e	Mus musculus DNA segment, Chr X, Immunex 39, expressed (DXImx39e), mRNA.	0.805899	0.727246	0.713745
2510019	NM_172286	6430548M08Rik	Mus musculus RIKEN cDNA 6430548M08 gene (6430548M08Rik), mRNA.	0.436616	0.582768	1.11334
2510039	NM_144793	BC010801	Mus musculus cDNA sequence BC010801 (BC010801), mRNA.	1.82443	2.12388	1.81236
2510088	NM_008148	Gp5	Mus musculus glycoprotein 5 (platelet) (Gp5), mRNA.	0.674634	2.37029	1.77432
2510112	NM_008491	Lcn2	Mus musculus lipocalin 2 (Lcn2), mRNA.	1.45663	17.1692	32.0822
2510138	NM_007564	Zfp36l1	Mus musculus zinc finger protein 36, C3H type-like 1 (Zfp36l1), mRNA.	0.849872	0.505786	0.495613
2510142	NM_011817	Gadd45g	Mus musculus growth arrest and DNA-damage-inducible 45 gamma (Gadd45g), mRNA.	1.05184	1.69622	1.68407
2510152	NM_026485	5730502D15Rik	Mus musculus RIKEN cDNA 5730502D15 gene (5730502D15Rik), mRNA.	1.48704	1.65632	1.73222
2510291	NM_027539	6330415M09Rik	Mus musculus RIKEN cDNA 6330415M09 gene (6330415M09Rik), mRNA.	1.2741	1.37477	1.15088
2510338	NM_026885	1500016L11Rik	Mus musculus RIKEN cDNA 1500016L11 gene (1500016L11Rik), mRNA.	0.890375	0.787731	0.652258
2510390	NM_025440	Mrps16	Mus musculus mitochondrial ribosomal protein S16 (Mrps16), mRNA.	0.94936	0.95193	0.726201
2510398	NM_013711	Txnrd2	Mus musculus thioredoxin reductase 2 (Txnrd2), mRNA.	1.44842	1.7486	1.31492
2510403	NM_026504	D5Ertd33e	Mus musculus DNA segment, Chr 5, ERATO Doi 33, expressed (D5Ertd33e), mRNA.	0.79706	0.805323	0.655927
2510411	NM_133957	Nfat5	Mus musculus nuclear factor of activated T-cells 5 (Nfat5), mRNA.	0.568278	0.474023	0.485785
2510438	XM_133071	Mgam		0.989197	2.36441	4.36579
2510446	NM_011375	Siat9	Mus musculus sialyltransferase 9 (CMP-NeuAc:lactosylceramide alpha-2,3-sialyltransferase) (Siat9), mRNA.	1.42919	1.56864	1.83045
2510487	NM_175933	Pex5	Mus musculus peroxisome biogenesis factor 5 (Pex5), mRNA.	0.733301	0.643946	0.684002
2510528	XM_128641	Treml1	Mus musculus triggering receptor expressed on myeloid cells-like 1 (Treml1), mRNA.	0.566369	2.38717	1.53543
2510563	NM_181392	D17Wsu155e	Mus musculus DNA segment, Chr 17, Wayne State University 155, expressed (D17Wsu155e), mRNA.	1.07823	0.992922	0.850382
2510600	NM_011871	Prkra	Mus musculus protein kinase, interferon inducible double stranded RNA dependent activator (Prkra), mRNA.	0.725081	0.916009	0.7523
2510671	NM_010593	Jup	Mus musculus junction plakoglobin (Jup), mRNA.	0.856033	0.784248	0.701894
2510706	NM_134017	Mat2b	Mus musculus methionine adenosyltransferase II, beta (Mat2b), mRNA.	0.607051	0.55137	0.591305
2510707	NM_021466	Taf1a	Mus musculus TATA box binding protein (Tbp)-associated factor, RNA polymerase I, A (Taf1a), mRNA.	0.560802	0.462719	0.444423
2510711				0.784811	0.37139	0.370654
2570019	NM_144516	Zmynd11		0.536193	0.482636	0.550284
2570035	NM_009858	Cd8b	Mus musculus CD8 antigen, beta chain (Cd8b), mRNA.	0.539652	0.185413	0.20835
2570037	NM_177713	9830130M13	Mus musculus hypothetical protein 9830130M13 (9830130M13), mRNA.	0.763956	1.1484	2.36331
2570040	NM_026716	Sycn	Mus musculus syncollin (Sycn), mRNA.	0.311818	0.455003	0.01
2570056	NM_018738	Igtp	Mus musculus interferon gamma induced GTPase (Igtp), mRNA.	2.72185	2.17056	1.45864
2570066	NM_011327	Scp2	Mus musculus sterol carrier protein 2, liver (Scp2), mRNA.	0.832224	0.982856	1.2399
2570110	NM_029495	2310046K10Rik	Mus musculus RIKEN cDNA 2310046K10 gene (2310046K10Rik), transcript variant a, mRNA.	1.23235	0.490144	0.440505
2570121	NM_026797	D2Bwg0891e	Mus musculus DNA segment, Chr 2, Brigham & Womens Genetics 0891 expressed (D2Bwg0891e), mRNA.	0.689632	0.596991	0.518487
2570132	XM_139463	Apol2		2.33028	3.30133	2.49894
2570142	NM_174849	9430057O19Rik	Mus musculus RIKEN cDNA 9430057O19 gene (9430057O19Rik), mRNA.	0.782972	0.846918	0.399698
2570278	NM_019572	Hdac7a	Mus musculus histone deacetylase 7A (Hdac7a), mRNA.	0.738175	0.5223	0.475774
2570332	NM_016761	Kifc1	Mus musculus kinesin family member C1 (Kifc1), mRNA.	2.03138	2.22425	2.58491
2570358	NM_013837	Tpst1	Mus musculus protein-tyrosine sulfotransferase 1 (Tpst1), mRNA.	1.66802	1.15011	0.999497
2570592	XM_132099	Centd1		0.681564	0.478507	0.488526
2570603	NM_008610	Mmp2	Mus musculus matrix metalloproteinase 2 (Mmp2), mRNA.	1.35285	1.19217	1.65774
2570632	NM_172740	B230312I18Rik	Mus musculus RIKEN cDNA B230312I18 gene (B230312I18Rik), mRNA.	0.631792	0.514989	0.436481
2570673	NM_009860	Cdc25c	Mus musculus cell division cycle 25 homolog C (S. cerevisiae) (Cdc25c), mRNA.	1.78275	1.98735	2.00532
2570725	NM_026580	Otub2		1.83905	2.10326	1.4229
2630039	NM_011464	Spint2	Mus musculus serine protease inhibitor, Kunitz type 2 (Spint2), mRNA.	0.867013	1.10686	1.0035
2630050	NM_198033	AW060766	Mus musculus expressed sequence AW060766 (AW060766), mRNA.	0.772532	0.690878	0.569416
2630064	NM_013813	Epb4.1l3	Mus musculus erythrocyte protein band 4.1-like 3 (Epb4.1l3), mRNA.	0.754524	0.590698	0.513872
2630075	NM_145079	Ugt1a6	Mus musculus UDP glycosyltransferase 1 family, polypeptide A6 (Ugt1a6), mRNA.	0.734657	1.13314	1.72516
2630121	NM_010102	Edg6	Mus musculus endothelial differentiation, G-protein-coupled receptor 6 (Edg6), mRNA.	0.757697	0.516837	0.720246
2630131				2.23853	2.04873	3.90947
2630142	NM_175475	Cyp26b1	Mus musculus cytochrome P450, family 26, subfamily b, polypeptide 1 (Cyp26b1), mRNA.	0.808724	1.1849	1.99793
2630148	NM_020567	Gmnn	Mus musculus geminin (Gmnn), mRNA.	1.71405	2.37202	1.64324
2630152	NM_178639	Sfxn5	Mus musculus sideroflexin 5 (Sfxn5), mRNA.	0.789842	1.00568	1.23504
2630215	NM_023045	Xpo7	Mus musculus exportin 7 (Xpo7), mRNA.	1.54592	1.48023	1.96308
2630347	NM_207220	AI428855	Mus musculus expressed sequence AI428855 (AI428855), mRNA.	0.563597	0.586184	0.632102
2630441		2610015P09Rik		0.718329	0.640367	0.528587
2630463	NM_133714	2310037I24Rik	Mus musculus RIKEN cDNA 2310037I24 gene (2310037I24Rik), mRNA.	0.750404	0.758372	0.632958
2630484	NM_146130	2610510D13Rik		0.963118	0.71804	0.500587
2630497	NM_011117	Plec1	Mus musculus plectin 1 (Plec1), transcript variant 1, mRNA.	0.68602	0.717565	1.0614
2630524	XM_138309	LOC380805		2.77502	2.94898	3.86128
2630541	XM_127023	4933437F05Rik	Mus musculus RIKEN cDNA 4933437F05 gene (4933437F05Rik), mRNA.	0.836192	0.521984	0.539924
2630609				6.85715	3.68904	3.6098
2630687	NM_175554	Clspn		1.96582	2.03599	2.16302
2630692	NM_011030	P4ha1	Mus musculus procollagen-proline, 2-oxoglutarate 4-dioxygenase (proline 4-hydroxylase), alpha 1 polypeptide (P4ha1), mRNA.	0.535335	0.479834	0.467323
2640044	NM_008219	Hbb-bh1	Mus musculus hemoglobin Z, beta-like embryonic chain (Hbb-bh1), mRNA.	1.87936	1.12904	0.837612
2640091				2.22715	1.5625	1.84006
2640092	NM_029565	ORF18	Mus musculus open reading frame 18 (ORF18), mRNA.	0.612748	0.527638	0.565084
2640132	NM_026412	D2Ertd750e	Mus musculus DNA segment, Chr 2, ERATO Doi 750, expressed (D2Ertd750e), mRNA.	1.74884	2.69106	2.03613
2640133	NM_008694	Ngp	Mus musculus neutrophilic granule protein (Ngp), mRNA.	1.87029	18.9868	33.7633
2640161	NM_021519	Edf1	Mus musculus endothelial differentiation-related factor 1 (Edf1), mRNA.	0.970574	0.933848	0.735447
2640170	NM_016854	Ppp1r3c	Mus musculus protein phosphatase 1, regulatory (inhibitor) subunit 3C (Ppp1r3c), mRNA.	0.765066	0.529323	0.613676
2640239	NM_007782	Csf3r	Mus musculus colony stimulating factor 3 receptor (granulocyte) (Csf3r), mRNA.	0.815691	1.25131	2.00902
2640278	NM_009885	Cel	Mus musculus carboxyl ester lipase (Cel), mRNA.	0.403672	0.534526	0.01
2640288	M12052	Lyt-2		0.667929	0.266392	0.271901
2640300	NM_010333	Edg5	Mus musculus endothelial differentiation, sphingolipid G-protein-coupled receptor, 5 (Edg5), mRNA.	2.99926	2.14141	1.73043
2640341	NM_028347	Neil1	Mus musculus nei endonuclease VIII-like 1 (E. coli) (Neil1), mRNA.	1.81532	1.52892	1.19316
2640364	NM_008361	Il1b	Mus musculus interleukin 1 beta (Il1b), mRNA.	0.657544	0.488587	0.621009
2640400	NM_201352	BC024955	Mus musculus cDNA sequence BC024955 (BC024955), mRNA.	0.697675	0.664037	0.547428
2640441	NM_181397	2310015N21Rik	Mus musculus RIKEN cDNA 2310015N21 gene (2310015N21Rik), mRNA.	0.982691	0.581995	0.483999
2640551	NM_182806	Gpr18	Mus musculus G protein-coupled receptor 18 (Gpr18), mRNA.	0.76904	0.315532	0.280815
2640592	NM_013807	Plk3	Mus musculus polo-like kinase 3 (Drosophila) (Plk3), mRNA.	1.02073	0.671354	0.658249
2640593	NM_016696	Gpc1	Mus musculus glypican 1 (Gpc1), mRNA.	0.718259	1.215	2.67365
2640678	NM_008911	Ppox	Mus musculus protoporphyrinogen oxidase (Ppox), mRNA.	2.21527	2.71388	2.40922
2640717	NM_009935	Col6a3	Mus musculus procollagen, type VI, alpha 3 (Col6a3), mRNA.	0.637571	0.639963	0.497178
2640722	NM_013820	Hk2	Mus musculus hexokinase 2 (Hk2), mRNA.	1.15928	1.38607	1.80828
2640736	XM_355782	LOC381783		1.66106	1.84472	2.3986
2640750	NM_133216	Xpnpep1	Mus musculus X-prolyl aminopeptidase (aminopeptidase P) 1, soluble (Xpnpep1), mRNA.	1.27455	1.48241	1.14528
2650020	NM_153561	Nudt6	Mus musculus nudix (nucleoside diphosphate linked moiety X)-type motif 6 (Nudt6), mRNA.	0.922846	0.744395	0.768996
2650026	NM_008251	Hmgn1	Mus musculus high mobility group nucleosomal binding domain 1 (Hmgn1), mRNA.	0.984712	0.764451	0.572383
2650047	NM_022026	Aqp9	Mus musculus aquaporin 9 (Aqp9), mRNA.	1.43912	1.62613	1.74469
2650066	NM_146054	Plekhc1	Mus musculus pleckstrin homology domain containing, family C (with FERM domain) member 1 (Plekhc1), mRNA.	0.85952	0.599376	0.541725
2650079	NM_026414	2300003P22Rik	Mus musculus RIKEN cDNA 2300003P22 gene (2300003P22Rik), mRNA.	0.903693	2.24112	9.84124
2650100	NM_033569	Cnnm2	Mus musculus cyclin M2 (Cnnm2), mRNA.	0.869758	1.20257	0.900237
2650129	NM_174995	Mgst2	Mus musculus microsomal glutathione S-transferase 2 (Mgst2), mRNA.	0.865314	1.10615	1.89455
2650168	NM_172993	Zfp512	Mus musculus zinc finger protein 512 (Zfp512), mRNA.	0.782729	0.652519	0.646412
2650170	NM_023517	Tnfsf13	Mus musculus tumor necrosis factor (ligand) superfamily, member 13 (Tnfsf13), mRNA.	0.740517	1.087	1.27496
2650204	NM_134065	AU040950	Mus musculus expressed sequence AU040950 (AU040950), mRNA.	1.0512	1.03696	0.708918
2650242	NM_007575	C2ta	Mus musculus class II transactivator (C2ta), mRNA.	0.782236	0.517109	0.434054
2650292	NM_025343	0610042C05Rik	Mus musculus RIKEN cDNA 0610042C05 gene (0610042C05Rik), mRNA.	0.722113	0.689845	0.543957
2650301	NM_011636	Plscr1	Mus musculus phospholipid scramblase 1 (Plscr1), mRNA.	0.924031	1.20929	1.73655
2650315	NM_173735	2310044G17Rik	Mus musculus RIKEN cDNA 2310044G17 gene (2310044G17Rik), mRNA.	0.862005	0.804902	0.576394
2650332	XM_133801	Gga2	Mus musculus golgi associated, gamma adaptin ear containing, ARF binding protein 2 (Gga2), mRNA.	0.88048	0.685346	0.469537
2650338	NM_153160	2810055E05Rik	Mus musculus RIKEN cDNA 2810055E05 gene (2810055E05Rik), mRNA.	0.696021	0.83024	0.543606
2650368	NM_010809	Mmp3	Mus musculus matrix metalloproteinase 3 (Mmp3), mRNA.	0.907421	1.83309	1.61372
2650373	NM_207245	BC066107		0.784228	0.686762	0.687435
2650398	NM_011675	Uck1		1.25774	1.14044	0.914386
2650408	NM_001033487	5330418N22Rik	Mus musculus RIKEN cDNA 5330418N22 gene (5330418N22Rik), mRNA.	0.595232	0.575164	0.607342
2650441	NM_010287	Gpr83	Mus musculus G protein-coupled receptor 83 (Gpr83), mRNA.	0.73092	0.522289	0.587982
2650520	NM_153503	2810428C21Rik	Mus musculus RIKEN cDNA 2810428C21 gene (2810428C21Rik), mRNA.	0.696178	0.714246	0.722973
2650528	XM_357630	LOC384412	Mus musculus similar to immunoglobulin light chain variable region (LOC384412), mRNA.	1.28455	1.54497	6.44437
2650538	XM_134026	2310051N18Rik	Mus musculus RIKEN cDNA 2310051N18 gene (2310051N18Rik), mRNA.	0.869594	0.91132	0.762157
2650541	NM_021304	Abhd1	Mus musculus abhydrolase domain containing 1 (Abhd1), mRNA.	0.772921	0.557516	0.516823
2650592	NM_028292	2700017M01Rik	Mus musculus RIKEN cDNA 2700017M01 gene (2700017M01Rik), mRNA.	0.802123	0.734432	0.698997
2650647	NM_145939	Alg3	Mus musculus asparagine-linked glycosylation 3 homolog (yeast, alpha-1,3-mannosyltransferase) (Alg3), mRNA.	1.21235	1.27107	1.03822
2650685	NM_145417	Rnpep	Mus musculus arginyl aminopeptidase (aminopeptidase B) (Rnpep), mRNA.	1.44239	1.84032	1.82314
2680037	NM_009672	Anp32a	Mus musculus acidic (leucine-rich) nuclear phosphoprotein 32 family, member A (Anp32a), mRNA.	1.14763	1.75247	1.51643
2680129	NM_008433	Kcnn4	Mus musculus potassium intermediate/small conductance calcium-activated channel, subfamily N, member 4 (Kcnn4), mRNA.	1.80186	2.16674	1.66904
2680136	NM_133903	Spon2	Mus musculus spondin 2, extracellular matrix protein (Spon2), mRNA.	0.907266	0.506154	0.717131
2680142	XM_355811	2610009E16Rik	Mus musculus RIKEN cDNA 2610009E16 gene (2610009E16Rik), mRNA.	0.844144	0.618639	0.597728
2680170	NM_053183	Ddx50	Mus musculus DEAD (Asp-Glu-Ala-Asp) box polypeptide 50 (Ddx50), mRNA.	0.816266	0.792474	0.71917
2680184	NM_011570	Tes	Mus musculus testis derived transcript (Tes), mRNA.	0.550752	0.407807	0.448424
2680195	NM_019725	Tle2	Mus musculus transducin-like enhancer of split 2, homolog of Drosophila E(spl) (Tle2), mRNA.	0.662192	0.604229	0.687252
2680279	NM_177699	Fhod1	Mus musculus formin homology 2 domain containing 1 (Fhod1), mRNA.	0.605631	0.603264	0.634735
2680286	XM_196166	3300005D01Rik	Mus musculus RIKEN cDNA 3300005D01 gene (3300005D01Rik), mRNA.	0.849632	0.721424	0.506054
2680288	NM_009850	Cd3g	Mus musculus CD3 antigen, gamma polypeptide (Cd3g), mRNA.	0.727993	0.223668	0.200313
2680309	NM_010517	Igfbp4	Mus musculus insulin-like growth factor binding protein 4 (Igfbp4), mRNA.	0.518574	0.544499	0.77253
2680348	NM_144539	Slamf7	Mus musculus SLAM family member 7 (Slamf7), mRNA.	0.714356	0.427675	0.352441
2680364	NM_025838	1110004B13Rik	Mus musculus RIKEN cDNA 1110004B13 gene (1110004B13Rik), transcript variant 1, mRNA.	1.15204	1.48519	1.00582
2680440		0610037M15Rik		2.27262	1.51725	1.08995
2680441	NM_009127	Scd1	Mus musculus stearoyl-Coenzyme A desaturase 1 (Scd1), mRNA.	0.971899	0.536824	0.474192
2680463	NM_013727	Azi2	Mus musculus 5-azacytidine induced gene 2 (Azi2), mRNA.	0.939112	0.802139	0.705041
2680465	NM_175660	Hist1h2ab	Mus musculus histone 1, H2ab (Hist1h2ab), mRNA.	1.44003	1.51711	1.60725
2680471	NM_019491	Rala	Mus musculus v-ral simian leukemia viral oncogene homolog A (ras related) (Rala), mRNA.	0.681098	0.474867	0.459101
2680504	NM_053262	Dhrs8	Mus musculus dehydrogenase/reductase (SDR family) member 8 (Dhrs8), mRNA.	0.704418	1.21363	0.968675
2680538	NM_010575	Itga2b	Mus musculus integrin alpha 2b (Itga2b), mRNA.	0.761009	2.19927	2.1685
2680647	NM_008566	Mcm5	Mus musculus minichromosome maintenance deficient 5, cell division cycle 46 (S. cerevisiae) (Mcm5), mRNA.	1.44242	1.69735	1.34881
2680653	NM_146139	Vav3	Mus musculus vav 3 oncogene (Vav3), mRNA.	0.816063	0.988077	1.10624
2680670	NM_177752	6820428D13	Mus musculus hypothetical protein 6820428D13 (6820428D13), mRNA.	1.40481	1.8327	1.47901
2680673	NM_021399	Bcl11b	Mus musculus B-cell leukemia/lymphoma 11B (Bcl11b), mRNA.	0.573376	0.273727	0.264287
2680687	NM_133986	Tcta		0.665183	0.612274	0.673391
2690008	XM_130991	6330505N24Rik		2.22918	2.34488	2.69198
2690086	NM_133246	Ms4a3	Mus musculus membrane-spanning 4-domains, subfamily A, member 3 (Ms4a3), mRNA.	1.37738	11.9343	20.7746
2690136	NM_019578	Extl1	Mus musculus exostoses (multiple)-like 1 (Extl1), mRNA.	0.726738	0.511139	0.517795
2690168	NM_009305	Syp	Mus musculus synaptophysin (Syp), mRNA.	0.732874	0.715611	0.666193
2690239	NM_133653	Mat1a	Mus musculus methionine adenosyltransferase I, alpha (Mat1a), mRNA.	0.485583	0.548968	0.465347
2690273				2.8141	2.35827	3.69253
2690301	NM_010846	Mx1	Mus musculus myxovirus (influenza virus) resistance 1 (Mx1), mRNA.	2.01583	0.706596	0.712226
2690435	NM_178111	Trp53inp2		1.05205	1.1305	1.67995
2690440	NM_027935	3200001F09Rik	Mus musculus RIKEN cDNA 3200001F09 gene (3200001F09Rik), mRNA.	0.720073	0.542998	0.730521
2690441	NM_011854	Oasl2	Mus musculus 2-5 oligoadenylate synthetase-like 2 (Oasl2), mRNA.	3.88568	1.95493	1.81883
2690451	NM_145545	9830147J24Rik	Mus musculus RIKEN cDNA 9830147J24 gene (9830147J24Rik), mRNA.	1.66696	1.5146	1.10041
2690465	XM_128537	4632424B03Rik	Mus musculus RIKEN cDNA 4632424B03 gene (4632424B03Rik), mRNA.	0.981822	1.8067	2.90907
2690471	NM_018746	Itih4	Mus musculus inter alpha-trypsin inhibitor, heavy chain 4 (Itih4), mRNA.	0.689667	1.31215	0.78414
2690524	NM_011036	Pap	Mus musculus pancreatitis-associated protein (Pap), mRNA.	0.314483	12.6709	0.293019
2690537	NM_008176	Cxcl1	Mus musculus chemokine (C-X-C motif) ligand 1 (Cxcl1), mRNA.	0.836985	0.739191	0.576554
2690632	NM_178141	3830406C13Rik	Mus musculus RIKEN cDNA 3830406C13 gene (3830406C13Rik), mRNA.	0.804272	0.744252	0.560942
2690647	NM_026580	Otub2		1.41872	1.51128	1.0624
2690736	NM_031158	Ank1	Mus musculus ankyrin 1, erythroid (Ank1), mRNA.	1.36276	1.8317	1.97165
2760014	NM_007412	Admr	Mus musculus adrenomedullin receptor (Admr), mRNA.	0.490326	0.592919	0.608951
2760019	NM_172648	Ifi205	Mus musculus interferon activated gene 205 (Ifi205), mRNA.	1.24678	0.465157	0.405577
2760020	NM_020024	Taf10	Mus musculus TAF10 RNA polymerase II, TATA box binding protein (TBP)-associated factor (Taf10), mRNA.	1.35503	1.35447	1.03463
2760022	NM_022014	Fn3k	Mus musculus fructosamine 3 kinase (Fn3k), mRNA.	2.62238	3.42668	2.91918
2760037	NM_025892	1500031L02Rik	Mus musculus RIKEN cDNA 1500031L02 gene (1500031L02Rik), mRNA.	0.942093	1.07407	1.92556
2760041	NM_007595	Camk2b	Mus musculus calcium/calmodulin-dependent protein kinase II, beta (Camk2b), mRNA.	0.607589	0.54491	0.506292
2760072	NM_023314	Eif4el3	Mus musculus eukaryotic translation initiation factor 4E like 3 (Eif4el3), mRNA.	1.0181	0.997849	0.802123
2760114	NM_022420	Gprc5b	Mus musculus G protein-coupled receptor, family C, group 5, member B (Gprc5b), mRNA.	0.618842	0.480601	0.435153
2760154	NM_178762	A930025D01Rik	Mus musculus RIKEN cDNA A930025D01 gene (A930025D01Rik), mRNA.	0.670866	0.588457	0.49501
2760239	NM_022988	Nif3l1	Mus musculus Ngg1 interacting factor 3-like 1 (S. pombe) (Nif3l1), mRNA.	0.93103	0.968471	0.775467
2760273	NM_013854	Abcf1	Mus musculus ATP-binding cassette, sub-family F (GCN20), member 1 (Abcf1), mRNA.	1.14143	1.28587	0.902197
2760301	NM_011284	Rpa2	Mus musculus replication protein A2 (Rpa2), mRNA.	1.2239	1.36123	1.11518
2760315	NM_008950	Psmc5	Mus musculus protease (prosome, macropain) 26S subunit, ATPase 5 (Psmc5), mRNA.	1.11654	1.07402	0.900647
2760332	NM_008850	Pitpn	Mus musculus phosphatidylinositol transfer protein (Pitpn), mRNA.	0.838529	0.779355	0.918145
2760398	NM_009924	Cnr2	Mus musculus cannabinoid receptor 2 (macrophage) (Cnr2), mRNA.	0.76698	0.403466	0.414738
2760440	NM_010824	Mpo	Mus musculus myeloperoxidase (Mpo), mRNA.	1.97231	22.013	23.7031
2760446	NM_019909	LOC56628	Mus musculus MHC (A.CA/J(H-2K-f) class I antigen (LOC56628), mRNA.	0.918515	0.690972	0.462672
2760463	XM_284155	5830484A20Rik	Mus musculus RIKEN cDNA 5830484A20 gene (5830484A20Rik), mRNA.	1.06529	0.653888	0.640262
2760471	NM_170704	Tnfrsf5	Mus musculus tumor necrosis factor receptor superfamily, member 5 (Tnfrsf5), mRNA.	0.700014	0.409584	0.317151
2760497	NM_178382	Flrt3	Mus musculus fibronectin leucine rich transmembrane protein 3 (Flrt3), mRNA.	0.914789	0.722946	0.679261
2760750	NM_019581	Gtpbp2	Mus musculus GTP binding protein 2 (Gtpbp2), mRNA.	1.29154	1.38312	1.3391
2810008	NM_020268	Klk27	Mus musculus kallikrein 27 (Klk27), mRNA.	0.422556	0.711564	0.0512732
2810026	NM_016979	Prkx	Mus musculus protein kinase, X-linked (Prkx), mRNA.	0.717899	0.603637	0.706266
2810037	XM_283179	4930420O11Rik	Mus musculus RIKEN cDNA 4930420O11 gene (4930420O11Rik), mRNA.	0.79021	0.61944	0.635528
2810039	NM_030697	D17Ertd288e	Mus musculus DNA segment, Chr 17, ERATO Doi 288, expressed (D17Ertd288e), mRNA.	0.62892	0.628543	0.660903
2810044	NM_010177	Tnfsf6	Mus musculus tumor necrosis factor (ligand) superfamily, member 6 (Tnfsf6), mRNA.	0.887248	0.530726	0.468741
2810059	NM_144559	Fcrl3	Mus musculus Fc receptor-like 3 (Fcrl3), mRNA.	1.85395	1.81256	1.73826
2810091	NM_027445	5730408C10Rik		0.688415	0.543983	0.552905
2810110	NM_010952	Oaz2	Mus musculus ornithine decarboxylase antizyme 2 (Oaz2), mRNA.	0.760258	0.656242	0.995725
2810121	XM_203589	LOC380823		2.02311	2.07396	3.41201
2810138	NM_011579	Tgtp	Mus musculus T-cell specific GTPase (Tgtp), mRNA.	2.67794	1.63684	1.33985
2810142	NM_172393	Aim1	Mus musculus absent in melanoma 1 (Aim1), mRNA.	0.809452	0.452227	0.420877
2810152	NM_011405	Slc7a7	Mus musculus solute carrier family 7 (cationic amino acid transporter, y+ system), member 7 (Slc7a7), mRNA.	0.776703	0.654666	0.672733
2810167	NM_026530	E130307M08Rik	Mus musculus RIKEN cDNA E130307M08 gene (E130307M08Rik), mRNA.	0.967268	0.676362	0.755237
2810224	NM_013678	Surf2	Mus musculus surfeit gene 2 (Surf2), mRNA.	0.722134	0.742271	0.568216
2810452	NM_030253	BC003281	Mus musculus cDNA sequence BC003281 (BC003281), mRNA.	2.08723	1.06097	0.751418
2810458	NM_020590	Gabarapl1	Mus musculus gamma-aminobutyric acid (GABA(A)) receptor-associated protein-like 1 (Gabarapl1), mRNA.	0.680109	0.781449	0.762983
2810463	NM_180962	Cyhr1	Mus musculus cysteine and histidine rich 1 (Cyhr1), mRNA.	0.921316	0.75031	0.692641
2810537	NM_011192	Psme3	Mus musculus proteaseome (prosome, macropain) 28 subunit, 3 (Psme3), mRNA.	2.171	2.36575	2.98672
2810575	NM_009584	Zrf2	Mus musculus zuotin related factor 2 (Zrf2), mRNA.	0.901065	0.869179	0.611003
2810577	NM_009302	Swap70	Mus musculus SWAP complex protein (Swap70), mRNA.	0.883431	0.555129	0.400363
2810605	NM_007998	Fech	Mus musculus ferrochelatase (Fech), mRNA.	1.70431	1.79768	2.08502
2810609	NM_146191	Lrrk1	Mus musculus leucine-rich repeat kinase 1 (Lrrk1), mRNA.	0.871477	0.60236	0.585368
2810681	NM_001033378	A430078G23Rik	Mus musculus RIKEN cDNA A430078G23 gene (A430078G23Rik), mRNA.	0.636417	0.508415	0.583543
2810739	NM_013487	Cd3d	Mus musculus CD3 antigen, delta polypeptide (Cd3d), mRNA.	0.931659	0.330972	0.305453
2850047	NM_011109	Pla2g2d	Mus musculus phospholipase A2, group IID (Pla2g2d), mRNA.	0.945528	0.567986	0.506037
2850056	NM_054041	Antxr1	Mus musculus anthrax toxin receptor 1 (Antxr1), mRNA.	0.779239	0.59509	0.537633
2850068	NM_018858	Pbp	Mus musculus phosphatidylethanolamine binding protein (Pbp), mRNA.	0.760432	1.00945	0.694021
2850088	NM_172938	Scml4	Mus musculus sex comb on midleg-like 4 (Drosophila) (Scml4), mRNA.	0.551816	0.22577	0.264726
2850091	NM_031257	Plekha2	Mus musculus pleckstrin homology domain-containing, family A (phosphoinositide binding specific) member 2 (Plekha2), mRNA.	0.847715	0.610385	0.605291
2850093	NM_029035	4930422J18Rik	Mus musculus RIKEN cDNA 4930422J18 gene (4930422J18Rik), mRNA.	0.620598	0.593678	0.621826
2850095	NM_025795	D15Ertd785e	Mus musculus DNA segment, Chr 15, ERATO Doi 785, expressed (D15Ertd785e), mRNA.	1.94082	2.0662	2.00355
2850204	NM_199198	Hdac10	Mus musculus histone deacetylase 10 (Hdac10), mRNA.	0.87723	0.753627	0.617128
2850333	NM_138314	Nme7	Mus musculus non-metastatic cells 7, protein expressed in (Nme7), mRNA.	0.939792	0.925423	0.717336
2850338	NM_030720	Gpr84	Mus musculus G protein-coupled receptor 84 (Gpr84), mRNA.	0.956675	1.91861	4.30917
2850390	NM_175177	Bdh	Mus musculus 3-hydroxybutyrate dehydrogenase (heart, mitochondrial) (Bdh), mRNA.	1.05828	0.930329	0.616573
2850398	NM_134160	Mcoln3	Mus musculus mucolipin 3 (Mcoln3), mRNA.	0.66293	0.476722	0.447409
2850440	NM_010739	Ly64	Mus musculus lymphocyte antigen 64 (Ly64), mRNA.	0.737663	2.53597	2.13804
2850458	NM_021389	Sh3kbp1	Mus musculus SH3-domain kinase binding protein 1 (Sh3kbp1), mRNA.	0.627051	0.481668	0.54105
2850500	NM_008551	Mapkapk2	Mus musculus MAP kinase-activated protein kinase 2 (Mapkapk2), mRNA.	1.14554	1.32943	1.61463
2850504	NM_013506	Eif4a2	Mus musculus eukaryotic translation initiation factor 4A2 (Eif4a2), mRNA.	0.548401	0.4604	0.374279
2850524	XM_128557	3230401M21Rik	Mus musculus RIKEN cDNA 3230401M21 gene (3230401M21Rik), mRNA.	1.47559	1.87572	1.63364
2850537	NM_173019	C230090D14	Mus musculus hypothetical protein C230090D14 (C230090D14), mRNA.	0.715926	1.14301	1.89521
2850609	NM_010398	H2-T23	Mus musculus histocompatibility 2, T region locus 23 (H2-T23), mRNA.	1.47348	0.734473	0.709438
2850672	NM_153525	D7Ertd743e	Mus musculus DNA segment, Chr 7, ERATO Doi 743, expressed (D7Ertd743e), mRNA.	0.911296	1.05559	0.898848
2850707	NM_010724	Psmb8	Mus musculus proteosome (prosome, macropain) subunit, beta type 8 (large multifunctional protease 7) (Psmb8), mRNA.	1.18542	0.819751	0.770443
2850722	NM_010173	Faah	Mus musculus fatty acid amide hydrolase (Faah), mRNA.	0.585414	0.329437	0.356571
2850731	NM_172458	9030612M13Rik	Mus musculus RIKEN cDNA 9030612M13 gene (9030612M13Rik), mRNA.	0.817971	0.81022	0.693172
2850739	NM_009302	Swap70	Mus musculus SWAP complex protein (Swap70), mRNA.	0.814553	0.579604	0.453853
2900008	NM_172782	Nxt2		0.724966	0.706469	0.686503
2900039	NM_153584	BC031353	Mus musculus cDNA sequence BC031353 (BC031353), mRNA.	0.684138	0.475568	0.473529
2900040				0.653868	0.396431	0.400218
2900047	NM_080560	Ube2n	Mus musculus ubiquitin-conjugating enzyme E2N (Ube2n), mRNA.	0.847931	0.918896	0.81002
2900056	NM_026552	Arpc4	Mus musculus actin related protein 2/3 complex, subunit 4 (Arpc4), mRNA.	1.3929	1.46225	1.65641
2900093	NM_139306	CRG-L1	Mus musculus cancer related gene-liver 1 (CRG-L1), mRNA.	0.972265	1.122	1.51981
2900139	XM_135023	2610018I03Rik	Mus musculus RIKEN cDNA 2610018I03 gene (2610018I03Rik), mRNA.	0.783552	0.819151	0.66747
2900142	NM_009397	Tnfaip3	Mus musculus tumor necrosis factor, alpha-induced protein 3 (Tnfaip3), mRNA.	0.753604	0.54214	0.455315
2900164	NM_016886	Gria3	Mus musculus glutamate receptor, ionotropic, AMPA3 (alpha 3) (Gria3), mRNA.	0.913221	1.35364	1.4564
2900184	NM_024495	Car13	Mus musculus carbonic anhydrase 13 (Car13), mRNA.	1.60166	1.14439	0.723711
2900193	NM_009768	Bsg	Mus musculus basigin (Bsg), mRNA.	1.73149	2.11593	2.31819
2900242	NM_008535	Lyl1	Mus musculus lymphoblastomic leukemia (Lyl1), mRNA.	1.43696	1.69151	1.55244
2900338	NM_145537	9530090G24Rik	Mus musculus RIKEN cDNA 9530090G24 gene (9530090G24Rik), mRNA.	1.64964	1.95013	1.62582
2900341	XM_135753		Mus musculus similar to phosphatidylserine decarboxylase (LOC236604), mRNA.	0.777406	0.558511	0.587457
2900348	XM_282920	Polr2e	Mus musculus polymerase (RNA) II (DNA directed) polypeptide E (Polr2e), mRNA.	0.755642	0.712518	0.659239
2900438	NM_153820	Arhgap15	Mus musculus Rho GTPase activating protein 15 (Arhgap15), mRNA.	0.809295	0.567105	0.731095
2900441	NM_198168	Ppp2r5b	Mus musculus protein phosphatase 2, regulatory subunit B (B56), beta isoform (Ppp2r5b), mRNA.	1.69061	2.36324	1.84095
2900452	NM_199449	Zhx2	Mus musculus zinc fingers and homeoboxes protein 2 (Zhx2), mRNA.	0.989207	0.816874	0.602906
2900520	NM_007981	Acsl1	Mus musculus acyl-CoA synthetase long-chain family member 1 (Acsl1), mRNA.	1.16379	1.56109	2.14505
2900619	NM_175000	Hbq1		0.554105	0.576585	0.815647
2900671	NM_029738	2610111M03Rik	Mus musculus RIKEN cDNA 2610111M03 gene (2610111M03Rik), mRNA.	0.714243	0.694778	0.655735
2900692	NM_178072	Glcci1	Mus musculus glucocorticoid induced transcript 1 (Glcci1), mRNA.	1.04136	0.624878	0.573625
2940019	NM_019880	Mtch1	Mus musculus mitochondrial carrier homolog 1 (C. elegans) (Mtch1), mRNA.	1.36306	1.47149	1.51865
2940021	NM_008771	P2rx1	Mus musculus purinergic receptor P2X, ligand-gated ion channel, 1 (P2rx1), mRNA.	0.768617	1.93099	1.88406
2940040	NM_033374	Dock2	Mus musculus dedicator of cyto-kinesis 2 (Dock2), mRNA.	0.892063	0.546478	0.629396
2940044	NM_025506	2310007A19Rik	Mus musculus RIKEN cDNA 2310007A19 gene (2310007A19Rik), mRNA.	0.790887	0.799383	0.916048
2940050	NM_183257	1810073K19Rik	Mus musculus RIKEN cDNA 1810073K19 gene (1810073K19Rik), mRNA.	0.565199	0.449975	0.135734
2940066	NM_029891	9430034D17Rik	Mus musculus RIKEN cDNA 9430034D17 gene (9430034D17Rik), mRNA.	0.943973	1.18526	0.784231
2940110	NM_008445	Kif3c	Mus musculus kinesin family member 3C (Kif3c), mRNA.	0.80259	0.837371	0.65208
2940114	NM_029844	1110025G12Rik	Mus musculus RIKEN cDNA 1110025G12 gene (1110025G12Rik), mRNA.	0.949733	0.922109	1.53862
2940161	XM_144814	LOC243451	Mus musculus similar to immunoglobulin light chain variable region (LOC243451), mRNA.	0.380493	0.214836	0.373016
2940204	NM_011943	Map2k6	Mus musculus mitogen activated protein kinase kinase 6 (Map2k6), mRNA.	0.597137	0.509143	0.523532
2940278	NM_021381	Gpr73	Mus musculus G protein-coupled receptor 73 (Gpr73), mRNA.	1.12813	1.67194	1.81046
2940286	NM_007746	Map3k8	Mus musculus mitogen activated protein kinase kinase kinase 8 (Map3k8), mRNA.	0.783396	0.570805	0.637975
2940390	NM_170701	Tnfrsf5	Mus musculus tumor necrosis factor receptor superfamily, member 5 (Tnfrsf5), mRNA.	0.735727	0.485588	0.409896
2940400	NM_012028	Siat7e	Mus musculus sialyltransferase 7 ((alpha-N-acetylneuraminyl 2,3-betagalactosyl-1,3)-N-acetyl galactosaminide alpha-2,6-sialyltransferase) E (Siat7e), mRNA.	0.893962	0.731342	0.785063
2940402	NM_011185	Psmb1	Mus musculus proteasome (prosome, macropain) subunit, beta type 1 (Psmb1), mRNA.	0.921155	0.859921	0.693931
2940441	NM_013494	Cpe	Mus musculus carboxypeptidase E (Cpe), mRNA.	0.766811	0.574689	0.609878
2940450	XM_355782	LOC381783		1.61384	2.04069	2.69226
2940458	NM_011445	Sox6	Mus musculus SRY-box containing gene 6 (Sox6), mRNA.	0.965516	0.702842	0.715956
2940487	NM_172949	D11Ertd759e	Mus musculus DNA segment, Chr 11, ERATO Doi 759, expressed (D11Ertd759e), mRNA.	1.88216	0.99116	0.633178
2940524	NM_175145	2310003P10Rik	Mus musculus RIKEN cDNA 2310003P10 gene (2310003P10Rik), mRNA.	0.74678	0.720776	0.738571
2940551	NM_017370	Hp	Mus musculus haptoglobin (Hp), mRNA.	1.06545	7.04647	16.5629
2940593	NM_027541	Prpf3	Mus musculus PRP3 pre-mRNA processing factor 3 homolog (yeast) (Prpf3), mRNA.	0.816733	0.884257	0.73458
2940619	NM_152807	3110023B02Rik	Mus musculus RIKEN cDNA 3110023B02 gene (3110023B02Rik), mRNA.	0.856996	0.900622	0.813332
2940671	NM_026404	Slc35a4	Mus musculus solute carrier family 35, member A4 (Slc35a4), mRNA.	1.20273	1.32829	0.991329
2940711	NM_028125	Btbd4	Mus musculus BTB (POZ) domain containing 4 (Btbd4), mRNA.	1.04743	1.21563	0.856138
2940725	NR_001586	Speer1-ps1	Mus musculus spermatogenesis associated glutamate (E)-rich protein 1, pseudogene 1 (Speer1-ps1) on chromosome 5.	2.31973	1.1102	1.06229
2970019	NM_009883	Cebpb	Mus musculus CCAAT/enhancer binding protein (C/EBP), beta (Cebpb), mRNA.	1.11491	1.90371	2.79391
2970037	NM_027309	2210402C18Rik	Mus musculus RIKEN cDNA 2210402C18 gene (2210402C18Rik), mRNA.	0.849776	0.668519	0.723093
2970040				1.63535	1.35905	2.48768
2970041	NM_009015	Rad54l	Mus musculus RAD54 like (S. cerevisiae) (Rad54l), mRNA.	1.73377	2.43546	1.73318
2970056	NM_010809	Mmp3	Mus musculus matrix metalloproteinase 3 (Mmp3), mRNA.	0.911357	1.68909	1.41484
2970070	NM_010418	Herc2	Mus musculus hect (homologous to the E6-AP (UBE3A) carboxyl terminus) domain and RCC1 (CHC1)-like domain (RLD) 2 (Herc2), mRNA.	0.898298	0.924572	0.677363
2970079	XM_133034	Ube2h	Mus musculus ubiquitin-conjugating enzyme E2H (Ube2h), mRNA.	0.98677	0.968813	1.60293
2970088	NM_153513	L259		0.602188	0.302581	0.42349
2970136	XM_181390	1700051I12Rik	Mus musculus RIKEN cDNA 1700051I12 gene (1700051I12Rik), mRNA.	0.673605	0.563665	0.638519
2970142	NM_030684	Trim34	Mus musculus tripartite motif protein 34 (Trim34), mRNA.	1.05814	0.393093	0.300665
2970152	XM_127523	C86987	Mus musculus expressed sequence C86987 (C86987), mRNA.	1.14933	2.19742	4.97816
2970292	NM_007543	Ceacam2	Mus musculus CEA-related cell adhesion molecule 2 (Ceacam2), mRNA.	0.748744	1.10531	2.25962
2970358	NM_178440	Myo1g	Mus musculus myosin IG (Myo1g), mRNA.	0.629653	0.499657	0.559761
2970372	NM_025522	Dhrs7	Mus musculus dehydrogenase/reductase (SDR family) member 7 (Dhrs7), mRNA.	0.762939	0.902155	1.79694
2970373	NM_145462	D14Ertd500e		1.48323	1.43124	1.24709
2970379	NM_022880	Slc29a1	Mus musculus solute carrier family 29 (nucleoside transporters), member 1 (Slc29a1), mRNA.	1.05903	1.53494	1.10563
2970433	NM_010110	Efnb1	Mus musculus ephrin B1 (Efnb1), mRNA.	1.19361	0.889661	0.777527
2970450	NM_030612	Nfkbiz		0.958708	0.59556	0.517916
2970465	NM_027221	Krtcap3	Mus musculus keratinocyte associated protein 3 (Krtcap3), mRNA.	0.66884	0.663025	0.651055
2970546	NM_145933	St6gal1	Mus musculus beta galactoside alpha 2,6 sialyltransferase 1 (St6gal1), mRNA.	0.938933	0.670628	0.587406
2970594	NM_021309	Sh2d2a	Mus musculus SH2 domain protein 2A (Sh2d2a), mRNA.	0.899277	0.345349	0.281746
2970600	NM_008853	Pja1	Mus musculus praja1, RING-H2 motif containing (Pja1), mRNA.	0.694169	0.65586	0.583027
2970603	NM_009637	Aebp2	Mus musculus AE binding protein 2 (Aebp2), mRNA.	0.656628	0.553757	0.516663
2970647	XM_129845	Fn1	Mus musculus fibronectin 1 (Fn1), mRNA.	0.807373	0.694353	1.26941
2970706	NM_008509	Lpl	Mus musculus lipoprotein lipase (Lpl), mRNA.	0.738176	0.573995	0.624757
2970711	NM_009062	Rgs4	Mus musculus regulator of G-protein signaling 4 (Rgs4), mRNA.	0.777138	1.13163	1.30539
3060017	NM_153548	E430025E21Rik	Mus musculus RIKEN cDNA E430025E21 gene (E430025E21Rik), mRNA.	0.970684	0.960512	0.82304
3060039	NM_026344	Dph2l2	Mus musculus diptheria toxin resistance protein required for diphthamide biosynthesis (Saccharomyces)-like 2 (Dph2l2), mRNA.	0.698881	0.623501	0.498495
3060072	NM_175529	Leng9		0.546495	0.467559	0.471175
3060088	NM_030069	4432416J03Rik	Mus musculus RIKEN cDNA 4432416J03 gene (4432416J03Rik), mRNA.	1.95002	2.37718	1.89053
3060092	XM_138373	LOC238447		2.46889	1.66836	2.12288
3060152	XM_355529	Ctrc		0.579179	0.641681	0.212667
3060215	NM_009183	Siat8d	Mus musculus sialyltransferase 8 (alpha-2, 8-sialyltransferase) D (Siat8d), mRNA.	0.866071	0.521041	0.588024
3060273	NM_016801	Stx1a	Mus musculus syntaxin 1A (brain) (Stx1a), mRNA.	0.458311	0.375385	0.422171
3060348	NM_015824	Orc3l	Mus musculus origin recognition complex, subunit 3-like (S. cerevisiae) (Orc3l), mRNA.	0.700961	0.73299	0.609323
3060433	NM_145367	Txndc5	Mus musculus thioredoxin domain containing 5 (Txndc5), mRNA.	1.44481	1.63537	2.1399
3060603	NM_008716	Notch3	Mus musculus Notch gene homolog 3 (Drosophila) (Notch3), mRNA.	0.853397	0.657383	0.594172
3060672	NM_008293	Hsd3b1	Mus musculus hydroxysteroid dehydrogenase-1, delta<5>-3-beta (Hsd3b1), mRNA.	0.726214	1.00253	1.03872
3060739	XM_128001	Gpihbp1		0.57804	0.482036	0.590185
3120026				2.1986	2.21308	2.787
3120040	NM_023500	Xkh	Mus musculus McLeod syndrome gene homolog (Xkh), mRNA.	1.65784	1.80402	1.40289
3120041	NM_144553	Dlg7	Mus musculus discs, large homolog 7 (Drosophila) (Dlg7), mRNA.	2.25811	2.19142	2.12701
3120082	NM_178141	3830406C13Rik	Mus musculus RIKEN cDNA 3830406C13 gene (3830406C13Rik), mRNA.	0.868527	0.788798	0.646583
3120086	NM_133222	Eltd1	Mus musculus EGF, latrophilin seven transmembrane domain containing 1 (Eltd1), mRNA.	0.544787	0.690254	0.822428
3120088	NM_007998	Fech	Mus musculus ferrochelatase (Fech), mRNA.	2.49493	2.44555	2.87708
3120121	NM_173181	3110050N22Rik	Mus musculus RIKEN cDNA 3110050N22 gene (3110050N22Rik), mRNA.	0.754266	0.671343	0.575637
3120129	NM_010194	Fes	Mus musculus feline sarcoma oncogene (Fes), mRNA.	0.797755	1.33833	2.17517
3120133	NM_033270	E2f6	Mus musculus E2F transcription factor 6 (E2f6), mRNA.	0.891454	1.19135	0.757955
3120142	NM_013632	Pnp	Mus musculus purine-nucleoside phosphorylase (Pnp), mRNA.	1.61445	1.92516	1.47198
3120239	NM_009845	Cd22	Mus musculus CD22 antigen (Cd22), mRNA.	1.00178	0.472913	0.429012
3120341	NM_175352	AA407659	Mus musculus expressed sequence AA407659 (AA407659), mRNA.	0.935446	0.737538	0.631903
3120397	NM_017376	Tef	Mus musculus thyrotroph embryonic factor (Tef), transcript variant 2, mRNA.	0.495806	0.504836	0.459233
3120400	NM_007778	Csf1	Mus musculus colony stimulating factor 1 (macrophage) (Csf1), mRNA.	0.613109	0.40782	0.400948
3120435	NM_133851	Nusap1	Mus musculus nucleolar and spindle associated protein 1 (Nusap1), mRNA.	2.23486	2.08429	2.23853
3120440	NM_011161	Mapk11	Mus musculus mitogen-activated protein kinase 11 (Mapk11), mRNA.	0.568016	0.389236	0.404605
3120458	NM_029364	Gns	Mus musculus glucosamine (N-acetyl)-6-sulfatase (Gns), mRNA.	0.872868	0.605941	0.645348
3120465	NM_016865	Htatip2	Mus musculus HIV-1 tat interactive protein 2, homolog (human) (Htatip2), mRNA.	1.35917	1.70814	1.74759
3120632	NM_027642	Phf6	Mus musculus PHD finger protein 6 (Phf6), mRNA.	1.00133	0.737029	0.647683
3120670	NM_019739	Foxo1	Mus musculus forkhead box O1 (Foxo1), mRNA.	0.770455	0.381675	0.360512
3120685	XM_111357	Igh-VX24		2.51588	7.32875	18.8454
3120692	NM_009246	Serpina1d	Mus musculus serine (or cysteine) proteinase inhibitor, clade A, member 1d (Serpina1d), mRNA.	0.653064	0.414553	0.440711
3120725	NM_011430	Sncg	Mus musculus synuclein, gamma (Sncg), mRNA.	0.821866	0.734587	0.552679
3120736	NM_146084	2610024E20Rik		0.837985	0.771985	0.733626
3130019	NM_011487	Stat4	Mus musculus signal transducer and activator of transcription 4 (Stat4), mRNA.	0.867315	0.48432	0.472202
3130048	NM_145125	Wdr9	Mus musculus WD repeat domain 9 (Wdr9), mRNA.	0.585861	0.343096	0.281358
3130066	NM_013588	Lrpb7	Mus musculus leucine rich protein, B7 gene (Lrpb7), mRNA.	0.649893	0.531749	0.573456
3130075	NM_007398	Ada	Mus musculus adenosine deaminase (Ada), mRNA.	2.29464	2.29644	2.51102
3130112	NM_009955	Dpysl2	Mus musculus dihydropyrimidinase-like 2 (Dpysl2), mRNA.	0.957552	0.600627	0.568969
3130114	NM_009862	Cdc45l	Mus musculus cell division cycle 45 homolog (S. cerevisiae)-like (Cdc45l), mRNA.	1.28514	1.82232	1.33054
3130309	NM_176913	Dpep2	Mus musculus dipeptidase 2 (Dpep2), mRNA.	0.743901	0.788994	1.04915
3130364	NM_172721	4930438M06Rik		0.808603	0.889954	0.764495
3130368	NM_024283	1500015O10Rik	Mus musculus RIKEN cDNA 1500015O10 gene (1500015O10Rik), mRNA.	0.676729	0.484984	0.590314
3130372	NM_011249	Rbl1	Mus musculus retinoblastoma-like 1 (p107) (Rbl1), mRNA.	1.77136	1.85285	1.53209
3130377	NM_010512	Igf1	Mus musculus insulin-like growth factor 1 (Igf1), mRNA.	0.686037	0.593655	0.503936
3130424	NM_001014974	Ttll4	Mus musculus tubulin tyrosine ligase-like family, member 4 (Ttll4), mRNA.	0.897561	0.849502	0.866844
3130594	NM_009721	Atp1b1	Mus musculus ATPase, Na+/K+ transporting, beta 1 polypeptide (Atp1b1), mRNA.	0.411561	0.262348	0.336708
3130722	XM_356003	2210018M11Rik	Mus musculus RIKEN cDNA 2210018M11 gene (2210018M11Rik), mRNA.	0.808091	0.749249	0.612698
3140008	XM_144819	LOC243453	Mus musculus similar to immunoglobulin light chain variable region (LOC243453), mRNA.	2.15966	1.26313	1.93782
3140047	NM_173867	2610510H01Rik	Mus musculus RIKEN cDNA 2610510H01 gene (2610510H01Rik), mRNA.	1.24223	1.3121	1.11111
3140048	NM_175233	5830472H07Rik	Mus musculus RIKEN cDNA 5830472H07 gene (5830472H07Rik), mRNA.	0.739354	0.455919	0.515491
3140088	XM_110239	Trim15	Mus musculus tripartite motif protein 15 (Trim15), mRNA.	1.19475	2.13212	2.06515
3140092	NM_030713	Zfp202	Mus musculus zinc finger protein 202 (Zfp202), mRNA.	0.833305	0.808848	0.806024
3140093	NM_023124	H2-Q8	Mus musculus histocompatibility 2, Q region locus 8 (H2-Q8), mRNA.	2.31989	1.72203	1.10129
3140136	NM_178379	Cox10	Mus musculus COX10 homolog, cytochrome c oxidase assembly protein, heme A: farnesyltransferase (yeast) (Cox10), mRNA.	0.711585	0.652307	0.579939
3140139	NM_027885	Smug1	Mus musculus single-strand selective monofunctional uracil DNA glycosylase (Smug1), mRNA.	0.68828	0.551218	0.528399
3140167	NM_008077	Gad1	Mus musculus glutamic acid decarboxylase 1 (Gad1), mRNA.	0.57511	0.443775	0.360081
3140168	NM_145125	Wdr9	Mus musculus WD repeat domain 9 (Wdr9), mRNA.	0.630584	0.403816	0.331872
3140176	NM_172529	AU067744	Mus musculus expressed sequence AU067744 (AU067744), mRNA.	0.627311	0.575204	0.546067
3140184				3.23595	3.16358	2.72708
3140204	NM_134024	Tubg1	Mus musculus tubulin, gamma 1 (Tubg1), mRNA.	1.32353	1.52418	1.05358
3140300	NM_133211	Tlr7	Mus musculus toll-like receptor 7 (Tlr7), mRNA.	1.10679	0.540375	0.554628
3140358				1.61806	2.12827	2.79234
3140446	NM_023697	Rdh14	Mus musculus retinol dehydrogenase 14 (all-trans and 9-cis) (Rdh14), mRNA.	0.770312	0.676431	0.613151
3140451	NM_133880	Pafah2	Mus musculus platelet-activating factor acetylhydrolase 2 (Pafah2), mRNA.	0.81021	1.47207	1.93608
3140520	NM_027373	2600003E23Rik	Mus musculus RIKEN cDNA 2600003E23 gene (2600003E23Rik), mRNA.	0.716623	0.779279	1.15807
3140600	NM_178601	D1Wsu40e	Mus musculus DNA segment, Chr 1, Wayne State University 40, expressed (D1Wsu40e), mRNA.	0.806199	0.95866	0.645185
3140632	NM_177152	Lrig3		0.688278	0.55101	0.749711
3140736	NM_019731	Nme4	Mus musculus expressed in non-metastatic cells 4, protein (Nme4), mRNA.	1.12108	1.49742	1.31115
3170037	NM_026791	Fbxw9		0.946988	0.728799	0.953437
3170093	NM_015783	G1p2	Mus musculus interferon, alpha-inducible protein (G1p2), mRNA.	4.51146	2.27315	1.77514
3170131	NM_009771	Btrc	Mus musculus beta-transducin repeat containing protein (Btrc), mRNA.	2.43528	2.22446	2.2956
3170132	NM_130882	Cyp4f13	Mus musculus cytochrome P450, family 4, subfamily f, polypeptide 13 (Cyp4f13), mRNA.	0.56455	0.420987	0.618964
3170168	NM_178200	Hist1h2bm	Mus musculus histone 1, H2bm (Hist1h2bm), mRNA.	1.33555	1.57398	2.03247
3170273	NM_178165	A230020G22Rik	Mus musculus RIKEN cDNA A230020G22 gene (A230020G22Rik), mRNA.	0.721148	0.369643	0.274696
3170440	NM_009663	Alox5ap	Mus musculus arachidonate 5-lipoxygenase activating protein (Alox5ap), mRNA.	0.621534	1.64396	4.16044
3170451	NM_011852	Oas1g	Mus musculus 2-5 oligoadenylate synthetase 1G (Oas1g), mRNA.	3.95196	1.38039	0.820696
3170452	NM_007573	C1qbp	Mus musculus complement component 1, q subcomponent binding protein (C1qbp), mRNA.	0.824524	0.898475	0.596354
3170537	NM_008935	Prom1	Mus musculus prominin 1 (Prom1), mRNA.	0.674478	3.82257	6.73508
3170544	NM_001012667	AI316807	Mus musculus expressed sequence AI316807 (AI316807), mRNA.	0.727774	0.646647	0.647505
3170575	NM_024169	Fkbp11	Mus musculus FK506 binding protein 11 (Fkbp11), mRNA.	2.00098	2.17402	1.61383
3170576	XM_127497	Ptcd2		0.666285	0.745189	0.602141
3170685	NM_133661	Slc6a12	Mus musculus solute carrier family 6 (neurotransmitter transporter, betaine/GABA), member 12 (Slc6a12), mRNA.	0.660405	0.98782	1.12988
3170725	NM_175934	Ppp1r10	Mus musculus protein phosphatase 1, regulatory subunit 10 (Ppp1r10), mRNA.	0.679754	0.536324	0.534139
3170746	NM_009400	Tnfrsf18	Mus musculus tumor necrosis factor receptor superfamily, member 18 (Tnfrsf18), mRNA.	0.643561	0.429372	0.443373
3180739	NM_001033780	I830077J02Rik	Mus musculus RIKEN cDNA I830077J02 gene (I830077J02Rik), mRNA.	0.681657	0.740796	0.742484
3190008	NM_011235	Rad51l3	Mus musculus RAD51-like 3 (S. cerevisiae) (Rad51l3), mRNA.	0.687966	0.538297	0.708852
3190091	NM_177564	BC022224	Mus musculus cDNA sequence BC022224 (BC022224), mRNA.	2.58431	3.1965	3.61906
3190114	NM_010654	Klrd1	Mus musculus killer cell lectin-like receptor, subfamily D, member 1 (Klrd1), mRNA.	0.603715	0.194356	0.24205
3190131	NM_008394	Isgf3g	Mus musculus interferon dependent positive acting transcription factor 3 gamma (Isgf3g), mRNA.	1.08668	0.575319	0.508311
3190138	NM_144560	Gas2l1		0.845011	1.6723	1.41555
3190161	NM_010215	Il4i1	Mus musculus interleukin 4 induced 1 (Il4i1), mRNA.	0.650583	0.485744	0.275415
3190239	NM_178606	D10Ucla1	Mus musculus DNA segment, Chr 10, University of California at Los Angeles 1 (D10Ucla1), mRNA.	0.656573	0.548688	0.660961
3190373	XM_358776	Zdhhc8		0.555841	0.416624	0.449723
3190397	NM_080555	Ppap2b	Mus musculus phosphatidic acid phosphatase type 2B (Ppap2b), mRNA.	0.526636	0.38741	0.390769
3190398	NM_008659	Myo1c	Mus musculus myosin IC (Myo1c), mRNA.	0.875928	0.578807	0.739118
3190402	NM_023671	Clns1a	Mus musculus chloride channel, nucleotide-sensitive, 1A (Clns1a), mRNA.	0.875097	0.955022	0.645474
3190504	NM_023502	Elf2	Mus musculus E74-like factor 2 (Elf2), mRNA.	0.873941	1.11946	1.15874
3190619	NM_009056	Rfx2	Mus musculus regulatory factor X, 2 (influences HLA class II expression) (Rfx2), mRNA.	1.90408	2.84935	2.24313
3290020	NM_031997	Tmem2	Mus musculus transmembrane protein 2 (Tmem2), mRNA.	0.802288	0.988202	1.42599
3290059	NM_176073	Pgcp	Mus musculus plasma glutamate carboxypeptidase (Pgcp), mRNA.	0.814982	0.706448	0.716273
3290068	NM_145486	9530046H09Rik	Mus musculus RIKEN cDNA 9530046H09 gene (9530046H09Rik), mRNA.	1.44362	1.36789	1.77419
3290091	NM_027698	4933424N09Rik	Mus musculus RIKEN cDNA 4933424N09 gene (4933424N09Rik), mRNA.	1.09274	1.20051	1.00924
3290131	NM_172551	Polrmt	Mus musculus polymerase (RNA) mitochondrial (DNA directed) (Polrmt), mRNA.	0.724052	0.723283	0.578124
3290154	NM_008516	Lrrn1	Mus musculus leucine rich repeat protein 1, neuronal (Lrrn1), mRNA.	0.78822	0.714368	0.751367
3290162	NM_053243	Trygn16	Mus musculus trypsinogen 16 (Trygn16), mRNA.	0.654183	0.707089	0.123174
3290279	NM_007974	F2rl1	Mus musculus coagulation factor II (thrombin) receptor-like 1 (F2rl1), mRNA.	0.791982	0.490144	0.486451
3290338	NM_008771	P2rx1	Mus musculus purinergic receptor P2X, ligand-gated ion channel, 1 (P2rx1), mRNA.	0.850509	1.78788	1.6968
3290440	NM_145940	D11Ertd498e	Mus musculus DNA segment, Chr 11, ERATO Doi 498, expressed (D11Ertd498e), mRNA.	1.44351	1.63953	2.09422
3290546	NM_017461	Sept1	Mus musculus septin 1 (Sept1), mRNA.	1.82363	1.20522	1.58802
3290575	NM_172899	1110014F24Rik	Mus musculus RIKEN cDNA 1110014F24 gene (1110014F24Rik), mRNA.	1.0576	4.86886	8.23627
3290577	NM_027215	5033425B17Rik	Mus musculus RIKEN cDNA 5033425B17 gene (5033425B17Rik), mRNA.	0.706027	0.960715	0.886466
3290685	NM_172745	Tufm		0.964738	1.03142	0.649021
3310121	NM_012023	Ppp2r5c	Mus musculus protein phosphatase 2, regulatory subunit B (B56), gamma isoform (Ppp2r5c), mRNA.	0.765896	0.922761	0.842917
3310577	NM_183261	Nr2f2	Mus musculus nuclear receptor subfamily 2, group F, member 2 (Nr2f2), transcript variant 2, mRNA.	0.63828	0.572931	0.679621
3310612	NM_001033432	Heca	Mus musculus headcase homolog (Drosophila) (Heca), mRNA.	0.799944	0.508887	0.614866
3310746	NM_011404	Slc7a5	Mus musculus solute carrier family 7 (cationic amino acid transporter, y+ system), member 5 (Slc7a5), mRNA.	1.49933	2.36875	2.68046
3360008	XM_356604	LOC382646	Mus musculus similar to Ig delta chain C region, membrane-bound form - mouse (LOC382646), mRNA.	0.6892	0.438219	0.484243
3360014	NM_178049	BC034054	Mus musculus cDNA sequence BC034054 (BC034054), mRNA.	1.38462	1.7679	1.58395
3360017	NM_019992	AI586015	Mus musculus expressed sequence AI586015 (AI586015), mRNA.	0.619728	0.442624	0.380712
3360044	NM_011707	Vtn	Mus musculus vitronectin (Vtn), mRNA.	0.624994	1.00667	0.379111
3360048	XM_354715	LOC380803		3.20405	2.91502	2.65897
3360088	NM_023055	Slc9a3r2	Mus musculus solute carrier family 9 (sodium/hydrogen exchanger), isoform 3 regulator 2 (Slc9a3r2), mRNA.	0.513109	0.388085	0.377181
3360114	XM_358324	Cul7		0.783222	0.755737	0.72225
3360139	NM_009479	Uros	Mus musculus uroporphyrinogen III synthase (Uros), mRNA.	2.07119	2.59674	1.83699
3360142	NM_010693	Lck	Mus musculus lymphocyte protein tyrosine kinase (Lck), mRNA.	0.732421	0.351366	0.294539
3360162	NM_172587	Cdc14b	Mus musculus CDC14 cell division cycle 14 homolog B (S. cerevisiae) (Cdc14b), mRNA.	0.614658	0.464177	0.511487
3360164	NM_008405	Itgb2l	Mus musculus integrin beta 2-like (Itgb2l), mRNA.	0.974881	2.00493	4.76316
3360184	NM_178214	Hist2h2be	Mus musculus histone 2, H2be (Hist2h2be), mRNA.	1.47186	2.0085	2.0925
3360202	NM_144895	Spg20	Mus musculus spastic paraplegia 20, spartin (Troyer syndrome) homolog (human) (Spg20), mRNA.	0.806915	0.759564	0.690257
3360215	NM_175391	2210421G13Rik	Mus musculus RIKEN cDNA 2210421G13 gene (2210421G13Rik), mRNA.	0.422801	0.159034	0.148801
3360280	NM_008459	Klra10	Mus musculus killer cell lectin-like receptor subfamily A, member 10 (Klra10), mRNA.	0.753454	0.353157	0.322342
3360301	NM_026409	Ddx55	Mus musculus DEAD (Asp-Glu-Ala-Asp) box polypeptide 55 (Ddx55), mRNA.	0.876325	0.708216	0.577758
3360315	NM_008534	Ly9	Mus musculus lymphocyte antigen 9 (Ly9), mRNA.	0.887733	0.578435	0.529794
3360358	XM_128515	Axin	Mus musculus axin (Axin), mRNA.	0.824281	0.72968	0.661043
3360364	NM_026386	Snx2	Mus musculus sorting nexin 2 (Snx2), mRNA.	0.667036	0.421428	0.351795
3360377	XM_128733	AI255170	Mus musculus expressed sequence AI255170 (AI255170), mRNA.	0.788526	0.716774	0.732319
3360403	NM_011050	Pdcd4	Mus musculus programmed cell death 4 (Pdcd4), mRNA.	0.590125	0.55311	0.660512
3360408	XM_126537	6030468B19Rik	Mus musculus RIKEN cDNA 6030468B19 gene (6030468B19Rik), mRNA.	2.11908	2.0694	1.90308
3360482	NM_145706	Nup43		1.02587	1.14982	0.791636
3360538	NM_026081	Gprasp1		0.526991	0.483444	0.500368
3360541	NM_153791	E030034P13Rik	Mus musculus RIKEN cDNA E030034P13 gene (E030034P13Rik), mRNA.	1.04559	1.19324	1.42415
3360671	NM_011618	Tnnt1	Mus musculus troponin T1, skeletal, slow (Tnnt1), mRNA.	0.924831	1.35759	1.8395
3360672				2.23735	1.25005	1.67082
3360746	NM_174997	BC043098	Mus musculus cDNA sequence BC043098 (BC043098), mRNA.	0.681743	0.539618	0.590781
3390010	NM_026302	Dctn4	Mus musculus dynactin 4 (Dctn4), mRNA.	0.760578	0.767314	0.756372
3390021				1.14997	1.29497	2.895
3390075	NM_007715	Clock	Mus musculus circadian locomoter output cycles kaput (Clock), mRNA.	0.747685	0.647688	0.612468
3390079	NM_013531	Gnb4	Mus musculus guanine nucleotide binding protein, beta 4 (Gnb4), mRNA.	0.833541	0.723948	0.513335
3390113	NM_007382	Acadm	Mus musculus acetyl-Coenzyme A dehydrogenase, medium chain (Acadm), mRNA.	0.590947	0.664529	0.652613
3390154	NM_009562	Zfp62	Mus musculus zinc finger protein 62 (Zfp62), mRNA.	0.739626	0.666217	0.584161
3390156	NM_009791	Calmbp1	Mus musculus calmodulin binding protein 1 (Calmbp1), mRNA.	1.96225	2.00601	1.85209
3390164	NM_145533	Smox	Mus musculus spermine oxidase (Smox), mRNA.	1.85583	2.02441	2.64017
3390167	NM_033612	Ela1	Mus musculus elastase 1, pancreatic (Ela1), mRNA.	0.852598	0.905554	0.0704408
3390292	NM_178790	D930038M13Rik	Mus musculus RIKEN cDNA D930038M13 gene (D930038M13Rik), mRNA.	0.894934	0.774007	0.547358
3390358	NM_008339	Cd79b	Mus musculus CD79B antigen (Cd79b), mRNA.	0.785811	0.383723	0.277995
3390398	NM_007717	Cmah	Mus musculus cytidine monophospho-N-acetylneuraminic acid hydroxylase (Cmah), mRNA.	0.564685	0.412311	0.433019
3390402	NM_025821	Carhsp1	Mus musculus calcium regulated heat stable protein 1 (Carhsp1), mRNA.	1.94078	1.85732	1.94983
3390452	NM_009775	Bzrp	Mus musculus benzodiazepine receptor, peripheral (Bzrp), mRNA.	1.77714	1.82145	2.51883
3390471	NM_019388	Cd86	Mus musculus CD86 antigen (Cd86), mRNA.	0.58427	0.367392	0.364515
3390487	XM_194207	3732412D22Rik	Mus musculus RIKEN cDNA 3732412D22 gene (3732412D22Rik), mRNA.	0.643059	0.504054	0.582791
3390577	NM_021530	Slc4a8	Mus musculus solute carrier family 4 (anion exchanger), member 8 (Slc4a8), mRNA.	1.07294	1.01172	1.54097
3390593	NM_011066	Per2	Mus musculus period homolog 2 (Drosophila) (Per2), mRNA.	0.593409	0.846311	0.677129
3390609	NM_172602	A630038E17Rik	Mus musculus RIKEN cDNA A630038E17 gene (A630038E17Rik), mRNA.	0.670535	0.40213	0.37468
3390619	NM_183274	0610041G09Rik	Mus musculus RIKEN cDNA 0610041G09 gene (0610041G09Rik), mRNA.	0.540105	0.380062	0.391618
3390706	NM_030199	2610029D06Rik		0.568622	0.525326	0.478756
3440008	NM_133353	Oosp1	Mus musculus oocyte secreted protein 1 (Oosp1), mRNA.	1.51069	2.10086	2.99037
3440017	NM_023223	Cdc20	Mus musculus cell division cycle 20 homolog (S. cerevisiae) (Cdc20), mRNA.	1.36664	1.88799	1.62279
3440019	NM_198626	AI480653	Mus musculus expressed sequence AI480653 (AI480653), mRNA.	0.784854	0.709564	0.717316
3440021	XM_147318	Dfna5h	Mus musculus deafness, autosomal dominant 5 homolog (human) (Dfna5h), mRNA.	1.04852	2.21117	4.1545
3440025	XM_130120	Fcnb	Mus musculus ficolin B (Fcnb), mRNA.	1.25407	4.86158	7.41747
3440044	NM_023223	Cdc20	Mus musculus cell division cycle 20 homolog (S. cerevisiae) (Cdc20), mRNA.	1.80007	2.4347	1.85407
3440047	NM_025909	2010001O09Rik	Mus musculus RIKEN cDNA 2010001O09 gene (2010001O09Rik), mRNA.	0.630571	0.710349	0.682353
3440048	NM_177270	Cdkl2	Mus musculus cyclin-dependent kinase-like 2 (CDC2-related kinase) (Cdkl2), mRNA.	0.756813	0.658541	0.559727
3440050	NM_030209	1810049K24Rik	Mus musculus RIKEN cDNA 1810049K24 gene (1810049K24Rik), mRNA.	0.809293	1.04415	2.00509
3440053	NM_145711	Tox	Mus musculus thymocyte selection-associated HMG box gene (Tox), mRNA.	1.23388	0.609922	0.622511
3440059	NM_022980	Dscr1l2	Mus musculus Down syndrome critical region gene 1-like 2 (Dscr1l2), mRNA.	0.820903	0.786577	0.733022
3440133	NM_023154	Ethe1	Mus musculus ethylmalonic encephalopathy 1 (Ethe1), mRNA.	0.933168	1.23496	1.68738
3440152	M10093		Mouse T-cell receptor active beta-chain V-region V1DJ mRNA.	0.844249	0.467511	0.474511
3440156	NM_027871	Arhgef3	Mus musculus Rho guanine nucleotide exchange factor (GEF) 3 (Arhgef3), mRNA.	0.749115	0.452499	0.477909
3440161	XM_354715	LOC380803		2.48228	2.82012	3.07453
3440215	NM_007992	Fbln2	Mus musculus fibulin 2 (Fbln2), mRNA.	1.10092	1.60851	1.94579
3440288	NM_008247	Ppap2a	Mus musculus phosphatidic acid phosphatase 2a (Ppap2a), mRNA.	0.64544	0.629623	0.563765
3440300	NM_013914	Snai3	Mus musculus snail homolog 3 (Drosophila) (Snai3), mRNA.	0.787953	0.507895	0.562303
3440347	XM_126928	1110008L16Rik	Mus musculus RIKEN cDNA 1110008L16 gene (1110008L16Rik), mRNA.	0.774447	0.909327	0.694257
3440373	NM_008594	Mfge8	Mus musculus milk fat globule-EGF factor 8 protein (Mfge8), mRNA.	1.10388	0.594507	0.53596
3440458	NM_138955	Abcg4	Mus musculus ATP-binding cassette, sub-family G (WHITE), member 4 (Abcg4), mRNA.	1.99016	2.66193	1.99357
3440575				2.56279	2.5501	4.12172
3440592	NM_032544	Gtpbp3	Mus musculus GTP binding protein 3 (Gtpbp3), mRNA.	0.812778	0.73472	0.560867
3440619	NM_175384	Cdca2		1.81409	2.17537	1.78215
3440735	NM_009421	Traf1	Mus musculus Tnf receptor-associated factor 1 (Traf1), mRNA.	1.05577	0.529686	0.43612
3440750	XM_133912	Mki67	Mus musculus antigen identified by monoclonal antibody Ki 67 (Mki67), mRNA.	1.98926	1.81659	2.09648
3450008	NM_177337	Arl11		0.757021	1.57331	2.28439
3450019	NM_175316	Slco2b1	Mus musculus solute carrier organic anion transporter family, member 2b1 (Slco2b1), mRNA.	0.742973	0.526697	0.521481
3450040	NM_011637	Trex1	Mus musculus three prime repair exonuclease 1 (Trex1), mRNA.	1.1059	0.724247	0.674384
3450044	NM_011344	Sel1h	Mus musculus Sel1 (suppressor of lin-12) 1 homolog (C. elegans) (Sel1h), mRNA.	1.27473	1.76481	2.2167
3450050	XM_359369	LOC386520	Mus musculus similar to Ig lambda-2 chain C region - mouse (fragment) (LOC386520), mRNA.	0.663511	0.50018	0.563234
3450059	NM_198861	BC046404	Mus musculus cDNA sequence BC046404 (BC046404), mRNA.	0.802788	0.611528	0.543193
3450066	XM_356604	LOC382646	Mus musculus similar to Ig delta chain C region, membrane-bound form - mouse (LOC382646), mRNA.	0.59427	0.24714	0.280101
3450128	NM_010531	Il18bp	Mus musculus interleukin 18 binding protein (Il18bp), mRNA.	1.6379	1.4322	1.40069
3450129	NM_172575	Zfp277	Mus musculus zinc finger protein 277 (Zfp277), mRNA.	0.64058	0.567369	0.570395
3450164				2.23968	1.89075	2.63154
3450167	NM_025858	Scotin	Mus musculus scotin gene (Scotin), mRNA.	0.96343	0.431446	0.294677
3450193	NM_018750	Rassf5	Mus musculus Ras association (RalGDS/AF-6) domain family 5 (Rassf5), mRNA.	0.734007	0.514055	0.704337
3450273	NM_133753	1300002F13Rik	Mus musculus RIKEN cDNA 1300002F13 gene (1300002F13Rik), mRNA.	0.627225	0.370913	0.724676
3450300	NM_026369	Arpc5	Mus musculus actin related protein 2/3 complex, subunit 5 (Arpc5), mRNA.	0.727951	0.71644	0.83684
3450338	NM_025569	Mgst3	Mus musculus microsomal glutathione S-transferase 3 (Mgst3), mRNA.	2.44361	2.29438	2.08819
3450402	NM_030695	Lrba	Mus musculus LPS-responsive beige-like anchor (Lrba), mRNA.	0.927266	0.692206	0.606125
3450463	NM_007984	Fscn1	Mus musculus fascin homolog 1, actin bundling protein (Strongylocentrotus) purpuratus) (Fscn1), mRNA.	1.1841	0.851155	0.913439
3450497	NM_027127	2310016C16Rik	Mus musculus RIKEN cDNA 2310016C16 gene (2310016C16Rik), mRNA.	0.713434	0.588781	0.613175
3450519	NM_010585	Itpr1	Mus musculus inositol 1,4,5-triphosphate receptor 1 (Itpr1), mRNA.	0.821913	0.590629	0.579171
3450551	NM_025277	Gng10	Mus musculus guanine nucleotide binding protein (G protein), gamma 10 (Gng10), mRNA.	0.742403	0.615615	0.603763
3450563	NM_007655	Cd79a	Mus musculus CD79A antigen (immunoglobulin-associated alpha) (Cd79a), mRNA.	1.07397	0.615094	0.602664
3450600	NM_031158	Ank1	Mus musculus ankyrin 1, erythroid (Ank1), mRNA.	2.63232	3.20469	2.89337
3450601	NM_019564	Prss11	Mus musculus protease, serine, 11 (Igf binding) (Prss11), mRNA.	0.899522	0.522586	0.419327
3450670	NM_053111	Ear6	Mus musculus eosinophil-associated, ribonuclease A family, member 6 (Ear6), mRNA.	1.10068	1.7982	5.90051
3520008	NM_013911	Fbxl12	Mus musculus F-box and leucine-rich repeat protein 12 (Fbxl12), mRNA.	0.555049	0.401557	0.383829
3520079	NM_010344	Gsr	Mus musculus glutathione reductase 1 (Gsr), mRNA.	1.14903	2.0958	4.01145
3520082	NM_010436	H2afx	Mus musculus H2A histone family, member X (H2afx), mRNA.	1.93568	2.42013	2.69537
3520088	NM_026742	1110007M04Rik	Mus musculus RIKEN cDNA 1110007M04 gene (1110007M04Rik), mRNA.	0.699088	0.758012	0.514809
3520097	NM_183140	6430544H17Rik		0.810653	0.682462	0.598114
3520131	NM_009879	Cdv1	Mus musculus carnitine deficiency-associated gene expressed in ventricle 1 (Cdv1), mRNA.	0.789336	0.66661	0.662041
3520132	NM_010751	Mad	Mus musculus Max dimerization protein (Mad), mRNA.	1.30013	1.28766	1.82261
3520253	NM_153514	Rhobtb2	Mus musculus Rho-related BTB domain containing 2 (Rhobtb2), mRNA.	1.00191	0.859825	0.596629
3520358	NM_019656	Tm4sf6	Mus musculus transmembrane 4 superfamily member 6 (Tm4sf6), mRNA.	0.693866	0.67931	0.63515
3520398	NM_175654	Hist1h4d	Mus musculus histone 1, H4d (Hist1h4d), mRNA.	1.44689	1.8086	2.48237
3520438	NM_172731	Fgd5	Mus musculus FYVE, RhoGEF and PH domain containing 5 (Fgd5), mRNA.	0.636382	0.531388	0.528809
3520471	NM_053108	Glrx1	Mus musculus glutaredoxin 1 (thioltransferase) (Glrx1), mRNA.	0.94315	1.35805	1.84066
3520575		Tcrb-V8.2		0.713979	0.263446	0.245776
3520692	XM_134100	Ckap2	Mus musculus cytoskeleton associated protein 2 (Ckap2), mRNA.	1.38865	1.64797	1.68592
3520725	NM_013854	Abcf1	Mus musculus ATP-binding cassette, sub-family F (GCN20), member 1 (Abcf1), mRNA.	1.02053	1.07489	0.790494
3520731	NM_007924	Ell	Mus musculus elongation factor RNA polymerase II (Ell), mRNA.	0.74013	0.682688	0.710327
3520739				1.77298	2.13045	2.64024
3610017	NM_178667	A330080J22Rik		1.03615	1.01067	1.56345
3610039	NM_009568	Zfp94	Mus musculus zinc finger protein 94 (Zfp94), mRNA.	0.664288	0.545768	0.525495
3610040	NM_030724	AA407809	Mus musculus uridine monophosphate kinase (Umpk), mRNA.	1.06386	1.4593	1.02814
3610048		Tcrb-V8.2		0.702318	0.249868	0.210862
3610059	NM_134028	Tubg2	Mus musculus tubulin, gamma 2 (Tubg2), mRNA.	0.600811	0.580198	0.583281
3610170	NM_152915	Dner	Mus musculus delta/notch-like EGF-related receptor (Dner), mRNA.	1.11023	1.05231	1.19695
3610180	NM_197995	2600005N12Rik	Mus musculus RIKEN cDNA 2600005N12 gene (2600005N12Rik), mRNA.	0.682788	0.628532	0.631114
3610368	NM_183249	1100001G20Rik	Mus musculus RIKEN cDNA 1100001G20 gene (1100001G20Rik), mRNA.	1.14543	6.38212	17.3546
3610369	NM_008328	Ifi203	Mus musculus interferon activated gene 203 (Ifi203), mRNA.	0.940108	0.582312	0.61268
3610373	NM_173863	BC011210	Mus musculus cDNA sequence BC011210 (BC011210), mRNA.	0.823112	0.669432	0.798805
3610400	NM_178389	Gale	Mus musculus galactose-4-epimerase, UDP (Gale), mRNA.	1.40661	1.7754	1.29168
3610438	NM_010881	Ncoa1	Mus musculus nuclear receptor coactivator 1 (Ncoa1), mRNA.	0.800625	0.644108	0.707347
3610451	NM_001001332	Stfa1	Mus musculus stefin A1 (Stfa1), mRNA.	1.1219	2.8256	48.9624
3610605	NM_018870	Pgam2	Mus musculus phosphoglycerate mutase 2 (Pgam2), mRNA.	1.54804	1.27157	1.48245
3610717	NM_146040	BC006933	Mus musculus cDNA sequence BC006933 (BC006933), mRNA.	0.981226	1.42767	1.2708
3710041	NM_013759	Sepx1		0.920866	1.58824	2.39726
3710048	NM_019762	Pkp3	Mus musculus plakophilin 3 (Pkp3), mRNA.	0.71746	0.416294	0.450713
3710070	XM_128778	AW548124	Mus musculus expressed sequence AW548124 (AW548124), mRNA.	0.822399	0.761668	0.634514
3710072	NM_174851	Il28ra	Mus musculus interleukin 28 receptor alpha (Il28ra), mRNA.	1.07796	1.88839	3.63273
3710086	NM_009109	Ryr1	Mus musculus ryanodine receptor 1, skeletal muscle (Ryr1), mRNA.	0.978081	0.675335	0.661572
3710288	NM_207265	C230071H18Rik	Mus musculus RIKEN cDNA C230071H18 gene (C230071H18Rik), mRNA.	0.943749	0.507503	0.59106
3710333	NM_175659	Hist1h2ah	Mus musculus histone 1, H2ah (Hist1h2ah), mRNA.	1.69378	1.77066	1.61695
3710373	NM_008685	Nfe2	Mus musculus nuclear factor, erythroid derived 2 (Nfe2), mRNA.	2.63938	3.57549	3.67901
3710390	NM_026101	1700056O17Rik	Mus musculus RIKEN cDNA 1700056O17 gene (1700056O17Rik), mRNA.	0.820837	0.793632	0.658105
3710397	NM_013653	Ccl5	Mus musculus chemokine (C-C motif) ligand 5 (Ccl5), mRNA.	1.04062	0.344902	0.390124
3710398	NM_019413	Robo1	Mus musculus roundabout homolog 1 (Drosophila) (Robo1), mRNA.	0.866859	0.761298	0.664704
3710435	NM_146126	Sdh1	Mus musculus sorbitol dehydrogenase 1 (Sdh1), mRNA.	0.911973	1.82543	1.39397
3710484	NM_017379	Tuba8	Mus musculus tubulin, alpha 8 (Tuba8), mRNA.	1.11781	4.83133	6.31622
3710563	XM_127186	LOC217930	Mus musculus similar to monoclonal antibody heavy chain (LOC217930), mRNA.	1.88419	2.69986	4.50719
3710592	XM_354721	LOC380808	Mus musculus similar to immunoglobulin heavy chain variable region (LOC380808), mRNA.	0.766794	1.98725	1.80889
3710670	NM_181734	5830472M02Rik	Mus musculus RIKEN cDNA 5830472M02 gene (5830472M02Rik), mRNA.	0.803362	0.582063	0.559102
3710722	NM_144554	Trib3		0.956035	7.74626	5.56231
3710735	NM_153505	Hemp1		0.699008	0.542344	0.571614
3780021	NM_010023	Dci	Mus musculus dodecenoyl-Coenzyme A delta isomerase (3,2 trans-enoyl-Coenyme A isomerase) (Dci), mRNA.	0.789147	0.734326	0.584047
3780041	NM_153800	Arhgap22	Mus musculus Rho GTPase activating protein 22 (Arhgap22), mRNA.	0.5555	0.407191	0.417044
3780075	NM_010327	Gp1bb	Mus musculus glycoprotein Ib, beta polypeptide (Gp1bb), mRNA.	0.944458	3.67107	3.28004
3780082	NM_145497	BC016495	Mus musculus cDNA sequence BC016495 (BC016495), mRNA.	0.929346	0.845583	0.746646
3780129	NM_172700	Zmpste24	Mus musculus zinc metalloproteinase, STE24 homolog (S. cerevisiae) (Zmpste24), mRNA.	0.997119	1.26235	1.27295
3780131	NM_009514	Vpreb3	Mus musculus pre-B lymphocyte gene 3 (Vpreb3), mRNA.	0.79827	0.503669	0.547039
3780148	NM_019633	LOC56304	Mus musculus recombinant antineuraminidase single chain Ig VH and VL domains (LOC56304), mRNA.	1.23901	1.34566	1.77487
3780347	XM_283813	F730031O20Rik	Mus musculus RIKEN cDNA F730031O20 gene (F730031O20Rik), mRNA.	0.990645	1.7881	1.45338
3780403	XM_125861	4930547N16Rik	Mus musculus RIKEN cDNA 4930547N16 gene (4930547N16Rik), mRNA.	1.9781	2.46168	2.1775
3780519	NM_019963	Stat2	Mus musculus signal transducer and activator of transcription 2 (Stat2), mRNA.	1.4616	0.79825	0.646788
3780537		6720475J19Rik		0.452562	0.427367	0.424464
3780575	NM_183200	5330438D12Rik	Mus musculus RIKEN cDNA 5330438D12 gene (5330438D12Rik), mRNA.	0.730888	0.580824	0.609438
3780592	NM_053269	Rad51c	Mus musculus Rad51 homolog c (S. cerevisiae) (Rad51c), mRNA.	1.16547	1.51168	1.35869
3780619	NM_172298	Zfp537	Mus musculus zinc finger protein 537 (Zfp537), mRNA.	0.596145	0.508611	0.596834
3780673	NM_025831	1300014I06Rik	Mus musculus RIKEN cDNA 1300014I06 gene (1300014I06Rik), mRNA.	0.704712	0.360173	0.304978
3800010	NM_007948	Ercc1	Mus musculus excision repair cross-complementing rodent repair deficiency, complementation group 1 (Ercc1), mRNA.	0.771961	0.63684	0.523518
3800020	NM_020575	Axot	Mus musculus axotrophin (Axot), mRNA.	0.852468	0.732838	0.713399
3800026	NM_175121	Slc38a2	Mus musculus solute carrier family 38, member 2 (Slc38a2), mRNA.	0.684564	0.539617	0.598744
3800037	NM_029186	4930538D17Rik	Mus musculus RIKEN cDNA 4930538D17 gene (4930538D17Rik), mRNA.	1.22592	2.98791	5.05978
3800056	NM_007648	Cd3e	Mus musculus CD3 antigen, epsilon polypeptide (Cd3e), mRNA.	0.618621	0.226274	0.199839
3800079	NM_009156	Sepw1	Mus musculus selenoprotein W, muscle 1 (Sepw1), mRNA.	1.63754	1.41757	1.12884
3800102	NM_007621	Cbr2	Mus musculus carbonyl reductase 2 (Cbr2), mRNA.	0.331843	0.274332	0.373584
3800156	NM_008316	Hus1	Mus musculus Hus1 homolog (S. pombe) (Hus1), mRNA.	0.765917	0.857016	0.613198
3800184	NM_007658	Cdc25a	Mus musculus cell division cycle 25 homolog A (S. cerevisiae) (Cdc25a), mRNA.	1.24944	1.61201	1.73904
3800192	NM_183319	Xkrx	Mus musculus X Kell blood group precursor related X linked (Xkrx), mRNA.	0.729335	0.454857	0.394792
3800358	NM_028716	Phf19		1.70317	1.34113	1.40075
3800403	NM_010118	Egr2	Mus musculus early growth response 2 (Egr2), mRNA.	1.16803	0.789552	0.667461
3800411	NM_008638	Mthfd2	Mus musculus methylenetetrahydrofolate dehydrogenase (NAD+ dependent), methenyltetrahydrofolate cyclohydrolase (Mthfd2), mRNA.	1.12792	2.27906	1.55656
[truncated: 2,904 more rows]

## Sheet: Down-regulated
Illumina ID	Accession Number	Gene Symbol	Description	4 weeks	6 weeks	7 weeks
[truncated: 3,045 more rows]

[truncated: 3 more sheets: Up-regulated early, Consitently up-regulated, Up-regulated later]
