# Supplementary material for: Co-ordinated Gene Expression in the Liver and Spleen during Schistosoma japonicum Infection Regulates Cell Migration
Source: PLoS Negl Trop Dis. 2010 May 18;4(5):e686. doi: 10.1371/journal.pntd.0000686 (PMC2872641; doi:10.1371/journal.pntd.0000686)
Supplement: Dataset S2 — Gene lists generated by comparison of microarray data from the liver and spleen. - designates not detected. Accession numbers, gene symbols and descriptions were not available for some genes. (1.03 MB XLS) [file pntd.0000686.s002.xls]

## Sheet: Common Up
				Spleen				Liver
Illumina ID	Gene Symbol	Description	4 weeks	6 weeks	7 weeks		4 weeks	6 weeks	7 weeks
3290575	1110014F24Rik	Mus musculus RIKEN cDNA 1110014F24 gene (1110014F24Rik), mRNA.	1.0576	4.86886	8.23627		0.825989	1.94415	3.0976
101230093	1110062M06Rik		1.00447	1.95766	3.99188		0.969168	1.69586	2.6124
4480128	1190002H23Rik	Mus musculus RIKEN cDNA 1190002H23 gene (1190002H23Rik), mRNA.	1.7318	2.26032	1.98289		1.12503	3.36408	7.28657
670035	1190003K14Rik	Mus musculus RIKEN cDNA 1190003K14 gene (1190003K14Rik), mRNA.	1.25138	7.53072	23.6549		1.20939	2.49556	9.51029
102100139	1500005K14Rik	Mus musculus RIKEN cDNA 1500005K14 gene (1500005K14Rik), mRNA.	0.720844	0.950654	2.25769		0.955392	2.16142	5.53211
5270592	1700020L24Rik	Mus musculus RIKEN cDNA 1700020L24 gene (1700020L24Rik), mRNA.	0.902992	5.86576	12.6028		0.892731	1.95558	6.38171
510017	1700093E07Rik	Mus musculus RIKEN cDNA 1700093E07 gene (1700093E07Rik), mRNA.	0.790482	1.31232	2.03699		1.69196	4.68118	5.78085
7100725	1810008K03Rik	Mus musculus RIKEN cDNA 1810008K03 gene (1810008K03Rik), mRNA.	0.842579	2.59993	2.11769		0.611257	1.27944	2.0339
4010037	1810033B17Rik	Mus musculus RIKEN cDNA 1810033B17 gene (1810033B17Rik), mRNA.	0.842095	1.99184	5.16415		1.22614	2.47523	4.79406
5690341	2010317E24Rik	Mus musculus RIKEN cDNA 2010317E24 gene (2010317E24Rik), mRNA.	1.90384	2.18726	1.70174		1.14835	2.17658	2.17564
2650079	2300003P22Rik	Mus musculus RIKEN cDNA 2300003P22 gene (2300003P22Rik), mRNA.	0.903693	2.24112	9.84124		1.15382	4.1509	10.0326
5050504	2400009B08Rik	Mus musculus RIKEN cDNA 2400009B08 gene (2400009B08Rik), mRNA.	0.855044	1.94438	2.98336		0.876759	1.93061	2.19267
106200133	2610024M03Rik		0.81406	1.75435	3.03804		1.25991	3.13718	5.14673
5900725	2610528K11Rik	Mus musculus RIKEN cDNA 2610528K11 gene (2610528K11Rik), mRNA.	1.27592	2.00373	2.08864		1.37332	2.11706	2.3251
103840711	2810484G07Rik		0.746637	2.5445	1.78966		1.32569	5.54431	3.09097
5130433	3000004C01Rik	Mus musculus RIKEN cDNA 3000004C01 gene (3000004C01Rik), mRNA.	2.35866	2.78692	2.8662		1.34505	2.26909	2.83613
101240010	4732422E11Rik		1.02815	1.76534	3.26197		0.797291	1.07326	2.10418
780301	4930431B09Rik	Mus musculus RIKEN cDNA 4930431B09 gene (4930431B09Rik), mRNA.	2.5892	2.53155	2.96541		1.08287	1.74254	4.29175
6040594	4930438A08Rik	Mus musculus RIKEN cDNA 4930438A08 gene (4930438A08Rik), mRNA.	1.09491	3.61768	8.90472		1.1202	1.46674	3.57706
2230164	5730528L13Rik	Mus musculus RIKEN cDNA 5730528L13 gene (5730528L13Rik), mRNA.	0.824946	2.7026	4.80462		1.0881	2.03538	2.3783
100460008	6430511F03		0.925918	2.3538	4.51167		0.909785	2.43914	5.09077
5550286	9030407H20Rik	Mus musculus RIKEN cDNA 9030407H20 gene (9030407H20Rik), mRNA.	0.985972	2.42201	3.02369		1.01691	1.6786	2.37465
106660278	9030418K01Rik		0.920061	1.64751	2.47018		1.0441	2.318	2.87376
2570037	9830130M13	Mus musculus hypothetical protein 9830130M13 (9830130M13), mRNA.	0.763956	1.1484	2.36331		1.61737	2.90626	4.8268
102230136	9830134C10Rik	hypothetical Ras GTPase superfamily containing protein	0.976887	3.97113	7.39126		0.990245	3.02133	4.69468
100450735	A230058F20Rik		0.877387	1.7051	2.23608		1.12035	2.31803	2.85359
450026	A330102K04Rik		4.70827	5.28611	5.56306		2.21657	6.57653	4.13312
106400014	A530060O05Rik		3.75236	3.89747	3.40819		2.09323	2.3529	1.79253
4570343	AA467197	Mus musculus expressed sequence AA467197 (AA467197), mRNA.	1.31938	4.73767	15.2459		1.53521	12.5188	19.1242
2120403	Ada	Mus musculus adenosine deaminase (Ada), mRNA.	2.2247	2.60812	2.49085		1.32556	2.1342	3.05822
6840670	Adamts2	Mus musculus a disintegrin-like and metalloprotease (reprolysin type) with thrombospondin type 1 motif, 2 (Adamts2), mRNA.	1.50329	1.68555	2.03742		1.20509	3.31744	5.26607
6860253	Adora2b	Mus musculus adenosine A2b receptor (Adora2b), mRNA.	1.07911	1.55835	2.02318		1.10325	3.52768	3.08757
4200164	Adpgk		1.02284	2.19199	3.9245		0.880205	1.78175	3.10628
110070	AI324046	Mus musculus expressed sequence AI324046 (AI324046), mRNA.	0.939253	1.45386	2.71569		1.11262	5.68734	59.0992
4850451	AI449441	Mus musculus expressed sequence AI449441 (AI449441), mRNA.	1.86769	2.36308	2.06753		1.61693	3.19253	3.08606
3170440	Alox5ap	Mus musculus arachidonate 5-lipoxygenase activating protein (Alox5ap), mRNA.	0.621534	1.64396	4.16044		2.22095	10.363	20.7675
1780113	Anln	Mus musculus anillin, actin binding protein (scraps homolog, Drosophila) (Anln), mRNA.	1.74216	2.37907	1.90674		1.43911	3.09211	2.65562
5390672	Aoah	Mus musculus acyloxyacyl hydrolase (Aoah), mRNA.	1.29932	2.43049	2.77695		1.97816	4.8601	3.94233
3450008	Arl11		0.757021	1.57331	2.28439		1.90385	4.5627	6.25428
2060441	Arrb2	Mus musculus arrestin, beta 2 (Arrb2), mRNA.	0.803556	1.04791	2.10836		1.367	3.17005	3.72203
6980148	Art4	Mus musculus ADP-ribosyltransferase 4 (Art4), mRNA.	2.13439	2.1832	2.37713		0.891693	1.98402	3.32923
6770092	AU023871	Mus musculus expressed sequence AU023871 (AU023871), mRNA.	0.609444	2.2319	1.86218		1.14356	2.14627	1.77226
6040164	AU044919		2.71855	2.07659	2.66194		2.55808	9.57961	81.3079
1580646	BB220380	Mus musculus expressed sequence BB220380 (BB220380), mRNA.	1.17815	1.46845	2.01761		1.16265	2.07597	2.21676
5220692	BC049975		2.92348	2.22003	1.98295		7.54511	9.05541	4.03297
580014	Birc5	Mus musculus baculoviral IAP repeat-containing 5 (Birc5), mRNA.	1.80047	2.04234	1.81198		1.4592	3.41428	3.22237
110408	Birc5	Mus musculus baculoviral IAP repeat-containing 5 (Birc5), mRNA.	1.91183	2.19273	1.95123		2.00265	6.01845	5.36409
5290487	Bzrap1	Mus musculus benzodiazapine receptor associated protein 1 (Bzrap1), mRNA.	1.24643	2.06227	2.67255		1.11655	2.22193	2.88409
6290735	Camp	Mus musculus cathelicidin antimicrobial peptide (Camp), mRNA.	1.69769	11.5223	13.3606		1.14328	21.6492	88.2112
4050706	Capn5	Mus musculus calpain 5 (Capn5), mRNA.	2.60421	2.49818	2.53796		1.54344	2.10058	2.31237
3870010	Ccl8	Mus musculus chemokine (C-C motif) ligand 8 (Ccl8), mRNA.	1.11006	1.53708	2.08097		2.52457	10.7703	20.1967
4780372	Ccnb1	Mus musculus cyclin B1 (Ccnb1), mRNA.	2.14774	2.40048	1.92544		1.16398	2.63341	2.02064
6220088	Cdc20	Mus musculus cell division cycle 20 homolog (S. cerevisiae) (Cdc20), mRNA.	1.71512	2.09487	1.89551		1.44626	2.05679	1.77445
3440044	Cdc20	Mus musculus cell division cycle 20 homolog (S. cerevisiae) (Cdc20), mRNA.	1.80007	2.4347	1.85407		1.92852	4.19809	3.41268
3440619	Cdca2		1.81409	2.17537	1.78215		1.78092	3.42878	3.24668
3940397	Cdca3	Mus musculus cell division cycle associated 3 (Cdca3), mRNA.	1.70944	1.99991	2.074		2.88443	6.48011	5.94297
2340286	Cdca8		1.56768	2.12845	1.8261		1.15557	2.05175	1.80245
100450692	Cdkn3	Mus musculus cyclin-dependent kinase inhibitor 3 (Cdkn3), mRNA.	2.46022	2.59018	2.43477		1.80345	4.67046	4.66543
6200377	Cdr2	Mus musculus cerebellar degeneration-related 2 (Cdr2), mRNA.	1.64812	1.85414	2.09671		1.10227	2.4246	2.42796
100780347	Cebpe	Mus musculus CCAAT/enhancer binding protein epsilon (Cebpe), mRNA.	1.32951	10.9006	23.2016		0.908139	1.32281	3.38086
107040739	Cenpe	Mus musculus centromere protein E (Cenpe), mRNA.	2.09532	2.52152	2.27371		2.3073	4.84239	4.67418
1170039	Chi3l1	Mus musculus chitinase 3-like 1 (Chi3l1), mRNA.	1.18347	6.47759	14.7507		1.9017	18.7469	14.5677
103180682	Chi3l4	Mus musculus chitinase 3-like 4 (Chi3l4), mRNA.	1.66392	16.0661	32.2274		1.45198	40.9728	86.138
130487	Chi3l4	Mus musculus chitinase 3-like 4 (Chi3l4), mRNA.	1.39588	14.1775	30.3726		1.23811	12.5097	21.1938
4150270	Cldn15	Mus musculus claudin 15 (Cldn15), mRNA.	0.804325	3.51341	4.37474		1.23208	1.54904	2.47126
6550735	Clecsf9	Mus musculus C-type (calcium dependent, carbohydrate recognition domain) lectin, superfamily member 9 (Clecsf9), mRNA.	1.05741	1.50237	2.75737		1.01343	3.75487	2.47219
2630687	Clspn		1.96582	2.03599	2.16302		1.35764	2.69251	2.35935
5550632	Clspn		1.91383	2.15905	1.75427		0.994879	2.23147	2.33669
2640239	Csf3r	Mus musculus colony stimulating factor 3 receptor (granulocyte) (Csf3r), mRNA.	0.815691	1.25131	2.00902		1.07953	4.14977	3.13413
1190711	Ctsg	Mus musculus cathepsin G (Ctsg), mRNA.	1.74524	28.3217	40.4661		0.818942	20.202	35.8778
101740398	D6Mit97		2.4423	3.00831	3.17505		8.22853	111.372	329.792
2120458	Depdc1b		2.40765	3.13481	3.77837		1.3298	2.28952	3.54907
105130750	Dgkg	Mus musculus diacylglycerol kinase, gamma (Dgkg), mRNA.	0.983657	3.09391	4.19286		1.4297	2.361	4.69965
1770025	Dgkg	Mus musculus diacylglycerol kinase, gamma (Dgkg), mRNA.	1.03321	2.5708	4.02175		1.27803	2.14716	3.98362
1230170	E130306D19Rik		1.91564	2.6328	3.15218		1.03955	2.0765	2.06157
5360093	E2f1	Mus musculus E2F transcription factor 1 (E2f1), mRNA.	1.70726	2.17196	1.92401		1.14423	2.21929	1.82707
5270609	E2f2	Mus musculus E2F transcription factor 2 (E2f2), mRNA.	2.60217	3.04284	3.38675		1.25181	2.7692	5.14549
7000465	E2f2	Mus musculus E2F transcription factor 2 (E2f2), mRNA.	2.18844	2.37301	2.94468		1.29959	2.10698	2.66168
102650605	E430001K23Rik	SIMILAR TO DIACYLGLYCEROL KINASE 3 (GAMMA) homolog [Mus musculus]	1.16284	2.04764	2.89263		1.28265	1.57675	2.59942
2360471	Ear1	Mus musculus eosinophil-associated, ribonuclease A family, member 1 (Ear1), mRNA.	0.765516	2.126	7.41913		3.53899	10.1873	17.3641
101230129	Ear10	Mus musculus eosinophil-associated, ribonuclease A family, member 10 (Ear10), mRNA.	0.635635	1.75941	6.73977		3.74482	11.8727	26.2058
1340239	Ear2	Mus musculus eosinophil-associated, ribonuclease A family, member 2 (Ear2), mRNA.	0.689934	2.10232	8.94629		5.98201	13.764	29.6081
5670239	Ear2	Mus musculus eosinophil-associated, ribonuclease A family, member 2 (Ear2), mRNA.	0.614113	1.79159	3.64573		5.25481	12.0803	25.0033
106620332	Ear2	Mus musculus eosinophil-associated, ribonuclease A family, member 2 (Ear2), mRNA.	0.795822	1.64996	6.19084		1.58532	2.58739	3.00605
100580300	Ear6	Mus musculus eosinophil-associated, ribonuclease A family, member 6 (Ear6), mRNA.	0.898376	5.45989	28.9723		1.05095	8.13653	44.7004
2640300	Edg5	Mus musculus endothelial differentiation, sphingolipid G-protein-coupled receptor, 5 (Edg5), mRNA.	2.99926	2.14141	1.73043		2.06707	3.16604	2.83889
610270	Emb	Mus musculus embigin (Emb), mRNA.	0.705312	1.43103	2.31928		1.13217	8.6957	9.58375
70253	Emilin2	Mus musculus elastin microfibril interfacer 2 (Emilin2), mRNA.	1.84597	2.5314	2.69208		0.870575	2.79365	2.60242
2470504	Entpd3	Mus musculus ectonucleoside triphosphate diphosphohydrolase 3 (Entpd3), mRNA.	1.07518	2.01858	6.38383		1.05988	1.55093	2.91137
940022	Epx	Mus musculus eosinophil peroxidase (Epx), mRNA.	1.12349	5.11881	27.0633		0.926471	1.699	6.09186
1690079	F730004D16Rik	Mus musculus RIKEN cDNA F730004D16 gene (F730004D16Rik), mRNA.	0.969289	0.868079	2.05175		1.57147	2.6506	3.1792
105340280	F730011J02	Mus musculus hypothetical protein F730011J02 (F730011J02), mRNA.	0.964014	2.74971	5.77476		1.09851	1.79921	3.75823
870139	Fcnb	Mus musculus ficolin B (Fcnb), mRNA.	1.31724	10.2805	17.8257		1.24775	3.21483	8.39716
3440025	Fcnb	Mus musculus ficolin B (Fcnb), mRNA.	1.25407	4.86158	7.41747		0.844588	1.73317	4.66683
3120129	Fes	Mus musculus feline sarcoma oncogene (Fes), mRNA.	0.797755	1.33833	2.17517		2.32422	5.40662	6.33034
6980091	Foxm1	Mus musculus forkhead box M1 (Foxm1), mRNA.	2.63009	2.81154	3.18017		1.38403	1.97179	2.13801
2190438	Fpr-rs2	Mus musculus formyl peptide receptor, related sequence 2 (Fpr-rs2), mRNA.	1.3721	2.87322	7.08522		5.22616	16.5176	17.4703
3170093	G1p2	Mus musculus interferon, alpha-inducible protein (G1p2), mRNA.	4.51146	2.27315	1.77514		5.12561	1.6728	0.758157
780075	Gbp1	Mus musculus guanylate nucleotide binding protein 1 (Gbp1), mRNA.	3.0908	2.05689	1.26204		9.13252	9.74935	2.30082
380148	Gca	Mus musculus grancalcin (Gca), mRNA.	1.19825	2.24893	3.28134		1.24062	1.44919	2.07721
107040128	Gda	Mus musculus guanine deaminase (Gda), mRNA.	1.41546	1.81555	2.44495		0.873502	1.61768	2.49553
730180	Gfi1	Mus musculus growth factor independent 1 (Gfi1), mRNA.	1.19004	1.84875	3.21274		1.272	1.62397	2.13707
102360148	Glipr2		0.994269	1.18479	2.05656		3.36157	7.52943	8.40354
3780075	Gp1bb	Mus musculus glycoprotein Ib, beta polypeptide (Gp1bb), mRNA.	0.944458	3.67107	3.28004		1.00075	2.80743	1.93331
2510088	Gp5	Mus musculus glycoprotein 5 (platelet) (Gp5), mRNA.	0.674634	2.37029	1.77432		0.935668	2.95854	1.74439
2640593	Gpc1	Mus musculus glypican 1 (Gpc1), mRNA.	0.718259	1.215	2.67365		1.18564	1.96294	4.10497
1780138	Gpnmb	Mus musculus glycoprotein (transmembrane) nmb (Gpnmb), mRNA.	2.94908	1.53218	1.71342		3.84005	21.9482	44.2377
2850338	Gpr84	Mus musculus G protein-coupled receptor 84 (Gpr84), mRNA.	0.956675	1.91861	4.30917		1.34587	2.4976	2.92573
6100100	Gpr97	Mus musculus G protein-coupled receptor 97 (Gpr97), mRNA.	0.803182	4.15871	8.63551		1.35316	2.57523	3.54816
1340450	Gpx3	Mus musculus glutathione peroxidase 3 (Gpx3), mRNA.	1.29893	2.24839	2.61849		1.13629	9.38479	26.7566
2340142	Gys3	Mus musculus glycogen synthase 3, brain (Gys3), mRNA.	1.14369	1.66112	2.59117		0.856985	1.92046	2.2019
3140093	H2-Q8	Mus musculus histocompatibility 2, Q region locus 8 (H2-Q8), mRNA.	2.31989	1.72203	1.10129		2.27831	1.87649	1.18778
4150463	Hdc	Mus musculus histidine decarboxylase (Hdc), mRNA.	1.03095	2.65864	4.5276		1.50261	3.9068	4.16839
6510142	Hk3	Mus musculus hexokinase 3 (Hk3), mRNA.	1.17659	2.41158	3.4693		3.71226	7.34565	5.76521
2940551	Hp	Mus musculus haptoglobin (Hp), mRNA.	1.06545	7.04647	16.5629		1.96789	2.78522	2.39148
6200113	Ifit3	Mus musculus interferon-induced protein with tetratricopeptide repeats 3 (Ifit3), mRNA.	2.18883	0.427549	0.344666		3.0928	1.45865	0.64427
2450278	Ifit3	Mus musculus interferon-induced protein with tetratricopeptide repeats 3 (Ifit3), mRNA.	2.13422	0.486903	0.323914		3.22127	1.49462	0.644447
4010739	Ifitm6		1.12019	5.91078	21.0101		1.01415	5.00597	17.44
4670341	Igh-1a		6.71556	4.39601	4.81278		2.55349	10.4185	33.392
102510358	Igh-4		16.9808	32.6076	40.0383		1.16025	13.2629	53.1091
6760113	Igh-V11	Mus musculus immunoglobulin heavy chain (V11 family) (Igh-V11), mRNA.	0.670134	1.56655	2.22767		0.936653	5.78363	14.1392
1170026	Igh-V7183		3.07281	1.82481	2.82991		0.745461	2.1332	7.89785
1050121	IgK		2.51866	1.69859	2.68118		1.39787	4.15333	29.2712
2190338	Igk-C		1.89473	2.52539	1.92162		1.38921	3.36963	9.02852
4050673	Igk-V1		1.40131	2.97224	2.42505		1.92023	41.0857	93.5828
70300	Igk-V1		1.17406	2.07035	1.82972		3.11381	38.5028	106.629
1980301	Igk-V33	Mus musculus immunoglobulin kappa chain variable 33 (V33) (Igk-V33), mRNA.	2.59132	2.82343	4.45323		1.2192	2.7541	21.7711
6110133	Igk-V38		3.10711	4.42151	9.56894		1.04826	14.0934	86.662
3840242	Igk-V38		3.07772	4.3332	10.7265		0.989987	12.5124	61.7294
2570056	Igtp	Mus musculus interferon gamma induced GTPase (Igtp), mRNA.	2.72185	2.17056	1.45864		4.20036	1.90331	0.749796
3710072	Il28ra	Mus musculus interleukin 28 receptor alpha (Il28ra), mRNA.	1.07796	1.88839	3.63273		0.988815	1.60535	3.0157
450592	Il8rb	Mus musculus interleukin 8 receptor, beta (Il8rb), mRNA.	0.64466	0.934337	2.26681		1.01138	2.45405	3.90756
1570605	Irf7	Mus musculus interferon regulatory factor 7 (Irf7), mRNA.	5.20781	1.3605	0.85626		3.25577	2.09905	0.89093
4060082	Itgb2l	Mus musculus integrin beta 2-like (Itgb2l), mRNA.	1.42487	10.4032	25.7301		1.1289	2.24586	9.65207
2680129	Kcnn4	Mus musculus potassium intermediate/small conductance calcium-activated channel, subfamily N, member 4 (Kcnn4), mRNA.	1.80186	2.16674	1.66904		1.20155	2.67336	3.83568
6940082	Kif2c	Mus musculus kinesin family member 2C (Kif2c), mRNA.	1.70799	2.24006	2.15634		1.43988	3.47105	3.50652
1410465	Kif4	Mus musculus kinesin family member 4 (Kif4), mRNA.	2.31786	2.69717	2.46489		1.46368	3.03058	2.73782
3840348	Klf5	Mus musculus Kruppel-like factor 5 (Klf5), mRNA.	1.18048	2.27433	3.53684		0.937793	1.36365	2.6482
2510112	Lcn2	Mus musculus lipocalin 2 (Lcn2), mRNA.	1.45663	17.1692	32.0822		18.632	126.694	102.897
1980438	Lig1	Mus musculus ligase I, DNA, ATP-dependent (Lig1), mRNA.	2.08873	2.66327	2.25267		0.886667	2.2424	1.67037
106650452	LOC215405	Mus musculus similar to Ac2-233 (LOC215405), mRNA.	2.30979	1.08277	0.774645		5.28129	2.65011	1.53571
3710563	LOC217930	Mus musculus similar to monoclonal antibody heavy chain (LOC217930), mRNA.	1.88419	2.69986	4.50719		1.05861	2.54562	5.21819
6180037	LOC232055	PREDICTED: Mus musculus similar to immunoglobulin light chain variable region (LOC232055), mRNA.	2.86743	1.57028	3.01477		1.2997	1.5297	4.65755
5130731	LOC232065	Mus musculus similar to variable region of immunoglobulin kappa light chain (LOC232065), mRNA.	1.49466	2.27829	2.31299		1.61534	26.8291	45.0195
3060092	LOC238447		2.46889	1.66836	2.12288		1.14339	2.27902	4.88214
100450671	LOC239097	Mus musculus similar to CCAAT/enhancer binding protein epsilon (C/EBP epsilon) (C/EBP-related protein 1) (LOC239097), mRNA.	1.32878	6.1817	11.6742		0.906756	1.3321	2.88511
4230039	LOC243430	Mus musculus similar to Ig kappa light chain precursor (LOC243430), mRNA.	1.39489	0.965468	2.21253		1.66372	5.89641	58.3196
6510133	LOC243433		2.27711	2.48959	3.7848		1.52779	15.8509	85.4063
3940465	LOC243433		2.45461	2.55102	3.92958		2.00332	16.9694	98.986
5700520	LOC243467	PREDICTED: Mus musculus similar to immunoglobulin light chain (LOC243467), mRNA.	2.36128	2.26801	3.08944		1.86759	10.8747	61.3613
540592	LOC245281	Mus musculus similar to immunoglobulin kappa-chain (LOC245281), mRNA.	3.30888	2.57816	4.009		2.06507	8.6618	46.1932
6650711	LOC333501	Mus musculus similar to immunoglobulin kappa light chain variable region precursor (LOC333501), mRNA.	4.09926	2.42337	3.51367		1.31923	2.45219	5.78994
102060075	LOC380706	Mus musculus similar to XIAP associated factor-1 (LOC380706), mRNA.	2.03925	0.584717	0.301831		3.17123	1.81567	0.894462
1740161	LOC380799		2.68607	3.11318	3.80534		1.96052	2.87321	23.2259
1170524	LOC380799		0.818688	2.26138	2.28789		0.950691	7.75839	27.2727
6400112	LOC380800		2.15565	4.77402	4.19991		1.07086	2.36598	9.22712
6040711	LOC380800		1.45538	3.23262	2.97691		0.968978	2.48742	9.13691
2480332	LOC380801		1.17017	1.74155	2.00581		1.82121	5.52806	11.3206
101450066	LOC380802	Mus musculus similar to Ig heavy-chain V region precursor (LOC380802), mRNA.	4.8353	5.04966	5.3054		0.956976	2.29996	5.98003
3440161	LOC380803		2.48228	2.82012	3.07453		2.52598	7.16754	26.5456
3360048	LOC380803		3.20405	2.91502	2.65897		2.60728	1.71504	2.49847
2630524	LOC380805		2.77502	2.94898	3.86128		1.26545	5.75941	20.573
4670364	LOC380805		2.75574	2.86974	4.01512		1.54091	7.64926	30.1504
2810121	LOC380823		2.02311	2.07396	3.41201		1.24166	2.52817	20.6407
103190706	LOC381201	Mus musculus similar to hypothetical protein (LOC381201), mRNA.	1.22889	2.00669	2.35997		1.29334	2.37629	2.24925
130433	LOC381774	Mus musculus similar to IgE antibody light chain (VJ) (LOC381774), mRNA.	1.17056	2.00143	2.14259		4.05987	45.7092	122.711
2940450	LOC381783		1.61384	2.04069	2.69226		1.82642	18.0133	90.8255
2640736	LOC381783		1.66106	1.84472	2.3986		2.06709	18.1183	86.13
2370053	LOC381831	Mus musculus similar to immunoglobulin light chain variable region (LOC381831), mRNA.	2.1249	2.06023	2.20313		1.12011	2.13135	4.19001
104230605	LOC382650	Mus musculus similar to Ig heavy-chain V region precursor (LOC382650), mRNA.	3.20429	3.59563	4.49144		1.04935	2.58392	15.3754
6860520	LOC382696	Mus musculus similar to Ig heavy chain precursor V region (3) - mouse (LOC382696), mRNA.	2.20377	2.18388	3.2608		2.95289	18.4275	107.594
6130446	LOC384411	Mus musculus similar to immunoglobulin light chain variable region (LOC384411), mRNA.	2.47015	1.82162	1.99807		1.18695	2.38817	26.4354
2650528	LOC384412	Mus musculus similar to immunoglobulin light chain variable region (LOC384412), mRNA.	1.28455	1.54497	6.44437		1.26778	5.84437	21.6325
780500	LOC384413	Mus musculus similar to immunoglobulin light chain variable region (LOC384413), mRNA.	1.87403	1.78092	2.60326		2.04638	16.068	105.669
1570093	LOC384414	Mus musculus similar to Ig kappa V-region from CEA 66-E3 (LOC384414), mRNA.	2.19231	2.1356	2.74492		1.85256	13.0645	87.3093
105050494	LOC384516	Mus musculus similar to immunoglobulin light chain variable region (LOC384516), mRNA.	1.36279	2.35461	2.86782		1.27025	4.54288	15.1946
106980576	LOC385282	Mus musculus similar to Igk-V8 protein (LOC385282), mRNA.	2.95684	2.80426	3.57957		1.23136	2.91261	10.5248
1090037	LOC546230	PREDICTED: Mus musculus similar to Ig heavy chain V region 102 precursor (LOC546230), mRNA.	1.86748	1.90809	7.77305		1.17813	2.44792	13.0468
5340372	Lox	Mus musculus lysyl oxidase (Lox), mRNA.	0.770414	1.82373	2.22804		1.21425	15.7462	24.8038
5690605	Lrg1	Mus musculus leucine-rich alpha-2-glycoprotein 1 (Lrg1), mRNA.	0.455021	1.52249	3.01757		1.55313	3.10817	2.40415
1770056	Ltb4r1	Mus musculus leukotriene B4 receptor 1 (Ltb4r1), mRNA.	0.88533	5.14785	11.1817		0.933154	3.62844	5.55869
6770364	Ltf	Mus musculus lactotransferrin (Ltf), mRNA.	1.42586	12.4861	14.1794		1.78053	47.4048	211.919
1990446	Ly6c	Mus musculus lymphocyte antigen 6 complex, locus C (Ly6c), mRNA.	2.37428	2.02007	2.57402		7.20944	22.8872	44.1055
100110433	Mad	Mus musculus Max dimerization protein (Mad), mRNA.	1.85282	2.20384	3.11855		0.782756	1.82063	2.4882
5050139	Mcm2	Mus musculus minichromosome maintenance deficient 2 mitotin (S. cerevisiae) (Mcm2), mRNA.	1.76892	2.22769	1.67295		1.397	3.27822	2.86868
5220056	Mcm7	Mus musculus minichromosome maintenance deficient 7 (S. cerevisiae) (Mcm7), mRNA.	1.49342	2.43858	2.52108		1.14587	2.12605	2.48508
7050288	Mki67	Mus musculus antigen identified by monoclonal antibody Ki 67 (Mki67), mRNA.	2.07496	2.28864	2.37573		2.21163	5.50895	6.31471
510471	Mmp13	Mus musculus matrix metalloproteinase 13 (Mmp13), mRNA.	2.28222	0.857716	0.736522		4.98111	8.4235	4.78592
60021	Mmp25		0.977059	1.52316	3.37339		0.994819	1.46023	2.15461
580338	Mmp9	Mus musculus matrix metalloproteinase 9 (Mmp9), mRNA.	0.892578	4.12612	9.73477		1.35763	4.80957	14.0789
2360176	Mpo	Mus musculus myeloperoxidase (Mpo), mRNA.	1.61577	25.8513	36.6072		1.6157	76.012	117.267
2760440	Mpo	Mus musculus myeloperoxidase (Mpo), mRNA.	1.97231	22.013	23.7031		1.56918	77.0784	138.725
5690176	Mpo	Mus musculus myeloperoxidase (Mpo), mRNA.	1.07188	17.107	25.1201		1.30632	7.16087	12.2355
2480309	Ms4a3	Mus musculus membrane-spanning 4-domains, subfamily A, member 3 (Ms4a3), mRNA.	1.16425	17.1136	31.5376		0.83327	5.09438	9.85782
2340722	Ms4a6d	Mus musculus membrane-spanning 4-domains, subfamily A, member 11 (Ms4a11), mRNA.	1.61576	2.04336	2.35551		3.60964	16.6715	14.1804
3800411	Mthfd2	Mus musculus methylenetetrahydrofolate dehydrogenase (NAD+ dependent), methenyltetrahydrofolate cyclohydrolase (Mthfd2), mRNA.	1.12792	2.27906	1.55656		1.93517	4.54898	5.1032
101240110	mt-Nd5		3.7735	4.04768	4.76751		7.25345	1.79727	1.32682
1570452	NE	Mus musculus neutrophil elastase (NE), mRNA.	1.67234	27.491	42.015		1.22082	23.4827	49.9764
3710373	Nfe2	Mus musculus nuclear factor, erythroid derived 2 (Nfe2), mRNA.	2.63938	3.57549	3.67901		0.879663	2.85046	4.79284
2640133	Ngp	Mus musculus neutrophilic granule protein (Ngp), mRNA.	1.87029	18.9868	33.7633		1.28816	27.0217	133.254
2450280	Oas1g	Mus musculus 2-5 oligoadenylate synthetase 1G (Oas1g), mRNA.	3.63453	1.47722	0.845071		5.94671	5.30646	2.7761
3170451	Oas1g	Mus musculus 2-5 oligoadenylate synthetase 1G (Oas1g), mRNA.	3.95196	1.38039	0.820696		2.77231	2.60719	1.30294
1940458	Oas1g	Mus musculus 2-5 oligoadenylate synthetase 1A (Oas1a), mRNA.	3.9283	1.37319	0.841416		6.05954	5.30755	2.29692
1230408	Oas2	Mus musculus 2-5 oligoadenylate synthetase 2 (Oas2), mRNA.	5.81471	1.58719	1.01261		2.5115	2.59812	1.46795
5270687	Oasl1	Mus musculus 2-5 oligoadenylate synthetase-like 1 (Oasl1), mRNA.	3.19168	1.0555	0.61008		2.61876	1.70622	0.897559
2690441	Oasl2	Mus musculus 2-5 oligoadenylate synthetase-like 2 (Oasl2), mRNA.	3.88568	1.95493	1.81883		2.56029	1.55983	1.20549
4060056	Olfml2b		1.07776	2.84736	5.44157		1.11661	2.04865	3.60426
3440008	Oosp1	Mus musculus oocyte secreted protein 1 (Oosp1), mRNA.	1.51069	2.10086	2.99037		1.07439	1.9833	4.40411
4810441	Padi4	Mus musculus peptidyl arginine deiminase, type IV (Padi4), mRNA.	1.09033	2.47894	5.5187		0.998578	1.42307	2.52168
6760242	Pglyrp1	Mus musculus peptidoglycan recognition protein 1 (Pglyrp1), mRNA.	1.22709	4.98185	12.2268		1.90403	14.1157	58.4057
2450079	Pi16		0.667117	2.05699	5.98077		1.39883	2.36172	4.54644
5670725	Pira6	Mus musculus paired-Ig-like receptor A6 (Pira6), transcript variant 2, mRNA.	0.877538	1.11286	2.4933		1.2353	2.43578	2.37075
6520403	Pkm2	Mus musculus pyruvate kinase, muscle (Pkm2), mRNA.	1.28755	1.88375	2.40193		1.82503	5.85777	5.14606
70500	Pkm2	Mus musculus pyruvate kinase, muscle (Pkm2), mRNA.	1.28634	1.59929	2.20927		3.14423	10.5501	10.4098
5890204	Prc1	Mus musculus protein regulator of cytokinesis 1 (Prc1), mRNA.	1.99213	2.28351	2.03974		2.59098	6.96828	5.31331
4070176	Prg2	Mus musculus proteoglycan 2, bone marrow (Prg2), mRNA.	0.730319	3.46779	10.5566		1.59813	27.7022	205.23
6220020	Prg3	Mus musculus proteoglycan 3 (Prg3), mRNA.	1.18436	1.50748	6.35572		1.12004	1.75163	6.30979
6770114	Prss34	Mus musculus protease, serine, 34 (Prss34), mRNA.	2.72088	14.1852	10.5737		1.12705	3.86385	3.87162
6900670	Prtn3	Mus musculus proteinase 3 (Prtn3), mRNA.	1.94592	36.1969	55.8594		2.99689	39.6502	60.834
450019	Rab27a	Mus musculus RAB27A, member RAS oncogene family (Rab27a), mRNA.	0.988403	1.85784	2.83821		1.19063	3.49021	5.32396
4210253	Rab3d	Mus musculus RAB3D, member RAS oncogene family (Rab3d), mRNA.	0.830964	1.37976	2.48147		1.18389	2.18798	3.15483
5420176	Rab3il1	Mus musculus RAB3A interacting protein (rabin3)-like 1 (Rab3il1), mRNA.	2.27895	2.33142	2.26473		1.16867	2.38481	1.9691
2970041	Rad54l	Mus musculus RAD54 like (S. cerevisiae) (Rad54l), mRNA.	1.73377	2.43546	1.73318		1.48434	3.57404	3.09487
540102	Rasgrp4	Mus musculus RAS guanyl releasing protein 4 (Rasgrp4), mRNA.	1.05615	1.48164	2.90521		1.40278	2.29813	4.01997
6550093	Retnlg	Mus musculus resistin like gamma (Retnlg), mRNA.	0.761273	3.15602	9.39438		4.28382	35.0595	101.572
770601	Rnpc1	Mus musculus RNA-binding region (RNP1, RRM) containing 1 (Rnpc1), mRNA.	1.78009	2.18048	2.54812		1.10305	2.25669	2.45599
1690204	S100a6	Mus musculus S100 calcium binding protein A6 (calcyclin) (S100a6), mRNA.	0.747528	1.01651	2.29568		3.55762	13.8721	29.471
70112	S100a8	Mus musculus S100 calcium binding protein A8 (calgranulin A) (S100a8), mRNA.	1.38851	3.22547	3.64125		3.2678	90.8392	141.783
7050528	S100a9	Mus musculus S100 calcium binding protein A9 (calgranulin B) (S100a9), mRNA.	1.49728	5.48824	5.21296		2.14181	62.2397	153.006
6510390	Saa3	Mus musculus serum amyloid A 3 (Saa3), mRNA.	1.14445	6.86214	14.5932		9.94458	103.825	26.3219
6040193	Selp	Mus musculus selectin, platelet (Selp), mRNA.	0.457817	2.92737	2.54152		1.98897	5.11892	3.41916
2030338	Sgol2		1.98242	2.34864	2.41564		1.23806	2.03783	2.18993
3310746	Slc7a5	Mus musculus solute carrier family 7 (cationic amino acid transporter, y+ system), member 5 (Slc7a5), mRNA.	1.49933	2.36875	2.68046		0.923713	1.8193	3.54608
2120446	Slpi	Mus musculus secretory leukocyte protease inhibitor (Slpi), mRNA.	2.44716	2.16726	2.27679		2.00121	34.1219	78.0854
50019	Smox	Mus musculus spermine oxidase (Smox), mRNA.	1.9585	2.29989	2.84904		1.50539	2.96766	2.35171
7100022	Stac2		1.887	1.78524	2.0383		1.2314	1.60468	2.98786
3610451	Stfa1	Mus musculus stefin A1 (Stfa1), mRNA.	1.1219	2.8256	48.9624		0.892409	1.61035	16.3212
104670390	Stfa3	Mus musculus similar to stefin A3 (Stfa3), mRNA.	1.11297	1.7368	26.2243		0.854391	1.51466	10.9467
7040239	Tal1	Mus musculus T-cell acute lymphocytic leukemia 1 (Tal1), mRNA.	1.83891	2.80398	2.41679		0.899116	2.66979	1.83265
2810138	Tgtp	Mus musculus T-cell specific GTPase (Tgtp), mRNA.	2.67794	1.63684	1.33985		6.37665	4.71318	1.58397
6290358	Trem2	Mus musculus triggering receptor expressed on myeloid cells 2 (Trem2), mRNA.	1.11096	1.8379	2.31459		1.18555	4.42936	5.95814
2510528	Treml1	Mus musculus triggering receptor expressed on myeloid cells-like 1 (Treml1), mRNA.	0.566369	2.38717	1.53543		1.35092	4.39373	2.82666
6900717	Tsga2	Mus musculus testis specific gene A2 (Tsga2), mRNA.	2.61356	3.41596	5.96		1.31775	2.02256	8.23577
3710484	Tuba8	Mus musculus tubulin, alpha 8 (Tuba8), mRNA.	1.11781	4.83133	6.31622		1.09522	2.84627	1.53882
1170687	Ube2l6	Mus musculus ubiquitin-conjugating enzyme E2L 6 (Ube2l6), mRNA.	1.73065	1.82375	2.26593		2.14659	1.27376	0.762507
3850358	Upp1	Mus musculus uridine phosphorylase 1 (Upp1), mRNA.	1.16996	2.05437	2.96607		1.86024	4.99661	2.9837
4010110	Usp18	Mus musculus ubiquitin specific protease 18 (Usp18), mRNA.	3.79805	1.09394	0.666215		2.3061	1.02475	0.598831
130672	Villp		0.811816	1.35465	2.40747		3.0176	7.21924	8.83511
4670519	Vwf	Mus musculus Von Willebrand factor homolog (Vwf), mRNA.	0.735736	2.2462	1.82261		1.52512	2.59773	2.24273
5290133			3.66357	2.80677	2.09448		0.943119	4.88136	3.66817
4050576			2.58881	2.43422	4.06311		1.7993	11.1543	58.475
1410576			2.4828	3.67835	4.75722		0.838775	2.8124	5.18779
2690273			2.8141	2.35827	3.69253		2.53586	16.3588	95.13
2370181			4.2036	3.00066	3.97213		0.90587	2.53618	6.45123
3140184			3.23595	3.16358	2.72708		1.15094	2.00011	4.5982
102340040			2.56895	2.16311	3.35702		1.93651	13.7008	70.7763
102570091			5.41872	2.40589	2.38217		1.10992	2.31615	8.04185
5270154			2.54317	2.353	4.5454		1.34173	4.48747	16.6377
105700086			2.73565	3.0942	3.63187		1.11048	2.03327	7.48803
4780341			2.72287	2.39188	2.2763		1.12876	3.39573	4.50959
101240397			7.07536	3.25312	3.78691		1.14021	2.69967	9.15362
105050019			19.9709	51.7724	96.2447		0.96834	6.01237	28.3013
2630131			2.23853	2.04873	3.90947		1.06507	1.88293	4.33378
106420021			2.76467	4.1374	4.01516		4.88647	62.2352	254.098
102690647			6.35253	2.95539	3.35859		1.61335	3.1872	12.2265
3120026			2.1986	2.21308	2.787		2.83718	19.6677	85.5
103940053			2.72523	2.11723	7.47585		1.26733	4.03662	39.8827
102030563			2.76358	4.36959	4.54786		7.74273	100.551	299.163
2630609			6.85715	3.68904	3.6098		1.30072	2.85751	14.8907
2450112			2.52483	2.37537	3.85557		1.33622	1.84675	6.67315
6020408			3.329	2.50403	3.88365		2.43196	13.666	70.8747
4120717			3.163	2.96346	3.69948		0.986306	1.84722	7.75543
6290195			3.83232	3.48911	5.32566		1.25094	5.19438	11.1698
1690082			5.80861	2.8205	4.1659		0.913034	2.83643	12.2972
106900022			2.1023	2.49937	5.03089		1.00008	1.63416	7.21949
106400403			2.21814	2.3497	4.2679		1.30377	2.38081	8.48852
3850592			2.53071	2.42285	3.90028		1.23383	4.45381	21.6004
5690435			1.66502	2.63909	2.61103		1.76669	31.85	51.4683
6650129			1.6063	2.10737	3.20657		1.47738	5.68255	25.0017
3450164			2.23968	1.89075	2.63154		1.92736	8.51763	58.4673
3520739			1.77298	2.13045	2.64024		1.79762	4.29737	12.8829
3140358			1.61806	2.12827	2.79234		1.29431	5.53528	20.1956
105570102			1.843	2.14817	2.12778		1.55813	6.12562	60.274
6220731			4.3174	1.43107	3.34964		1.64491	2.01966	43.92
100060193			1.71612	2.01506	3.01631		0.902245	2.28023	5.38664
450687			1.31752	2.81074	2.5839		0.955518	2.25877	2.97151
104280546			1.99492	2.18236	3.26911		1.02823	2.37016	6.20376
450524			2.90589	1.92172	3.1318		1.22415	1.78555	4.37468
2640091			2.22715	1.5625	1.84006		1.43545	2.26412	9.55383
106200435			0.776985	1.72079	5.95953		1.09757	11.3341	117.783
1780154			0.923519	0.805451	6.37517		1.1282	1.85361	10.698
4070242			1.53064	1.13345	2.15471		1.23207	8.62824	54.3923
110632			1.90121	1.80447	2.48807		2.33865	17.2013	121.391
670373			2.3252	1.76984	1.93883		1.02514	2.66259	5.30557
6380746			1.37073	1.63393	2.27177		2.09925	14.4146	55.855
5700739			1.569	1.76243	4.7009		0.994714	4.71944	25.1355
2970040			1.63535	1.35905	2.48768		1.23634	2.86735	10.6346

## Sheet: Common Down
				Spleen				Liver
Illumina ID	Gene Symbol	Description	4 weeks	6 weeks	7 weeks		4 weeks	6 weeks	7 weeks
4280441	Faah	Mus musculus fatty acid amide hydrolase (Faah), mRNA.	0.452542	0.315908	0.330945		0.859087	0.401894	0.369343
4200270	Dbp	Mus musculus D site albumin promoter binding protein (Dbp), mRNA.	0.348184	0.428298	0.340085		0.0346664	0.103735	0.113774
106940632	Nme7		0.46213	0.243915	0.289149		0.356487	0.327157	0.334064
770725	Hmgcs2	Mus musculus 3-hydroxy-3-methylglutaryl-Coenzyme A synthase 2 (Hmgcs2), mRNA.	0.409102	0.169886	0.211727		0.801534	0.324479	0.192567
3130594	Atp1b1	Mus musculus ATPase, Na+/K+ transporting, beta 1 polypeptide (Atp1b1), mRNA.	0.411561	0.262348	0.336708		0.47443	0.404084	0.453765
6760435	Hspb1	Mus musculus heat shock protein 1 (Hspb1), mRNA.	0.46102	0.39072	0.427905		1.37137	0.579951	0.483239
2370164	Tmie	Mus musculus transmembrane inner ear (Tmie), mRNA.	0.470424	0.295219	0.289586		0.804853	0.356988	0.221177
1740711	Eif4a2	Mus musculus eukaryotic translation initiation factor 4A2 (Eif4a2), mRNA.	0.447271	0.376115	0.284954		1.06402	0.494715	0.429683
6370411	Sdc4	Mus musculus syndecan 4 (Sdc4), mRNA.	0.644574	0.415698	0.414808		0.481613	0.453477	0.461707
2850504	Eif4a2	Mus musculus eukaryotic translation initiation factor 4A2 (Eif4a2), mRNA.	0.548401	0.4604	0.374279		0.662414	0.408411	0.371082
2850722	Faah	Mus musculus fatty acid amide hydrolase (Faah), mRNA.	0.585414	0.329437	0.356571		0.784924	0.549717	0.461814
5670601	Fgf1	Mus musculus fibroblast growth factor 1 (Fgf1), mRNA.	0.574906	0.442188	0.480899		0.578418	0.570534	0.359749
101770092	Tle2	Mus musculus transducin-like enhancer of split 2, homolog of Drosophila E(spl) (Tle2), mRNA.	0.556549	0.418331	0.412859		0.931941	0.489347	0.596444
2900039	BC031353	Mus musculus cDNA sequence BC031353 (BC031353), mRNA.	0.684138	0.475568	0.473529		0.527234	0.396176	0.386433
770309	Ccnd1	Mus musculus cyclin D1 (Ccnd1), mRNA.	0.606593	0.319152	0.28486		0.407197	0.58067	0.235562
5550390	Cyp4v3	Mus musculus cytochrome P450, family 4, subfamily v, polypeptide 3 (Cyp4v3), mRNA.	0.650252	0.478655	0.431569		0.530019	0.29375	0.199965
105720253	Pdhb	pyruvate dehydrogenase (lipoamide) beta	0.535106	0.374398	0.448868		0.48451	0.239018	0.294425
101500288	BC022645	Mus musculus cDNA sequence BC022645 (BC022645), mRNA.	0.654351	0.314252	0.325716		0.596118	0.597072	0.412744
100360044	C230043G09Rik		0.715042	0.453135	0.499263		0.440757	0.473371	0.515963
101660358	Kmo	Mus musculus kynurenine 3-monooxygenase (kynurenine 3-hydroxylase) (Kmo), mRNA.	0.52314	0.287289	0.251864		0.908805	0.520961	0.390927
104210195	Aim1l	Mus musculus absent in melanoma 1-like (Aim1l), mRNA.	0.704402	0.436737	0.476154		0.565996	0.449304	0.434179
103140091	2700033B16Rik		0.628782	0.443983	0.429947		0.560604	0.403323	0.311041
2350537	D0H4S114	Mus musculus DNA segment, human D4S114 (D0H4S114), mRNA.	0.50908	0.371566	0.340378		0.150714	0.120926	0.103496
2940050	1810073K19Rik	Mus musculus RIKEN cDNA 1810073K19 gene (1810073K19Rik), mRNA.	0.565199	0.449975	0.135734		0.60051	0.0832768	0.025949
940452	Sbk	Mus musculus SH3-binding kinase (Sbk), mRNA.	0.539471	0.323442	0.278706		0.533437	0.403538	0.379451
104560022	Igfbp5	Mus musculus insulin-like growth factor binding protein 5 (Igfbp5), mRNA.	0.840199	0.243902	0.248416		0.531629	0.487652	0.597936
520750	Cyp2d22	Mus musculus cytochrome P450, family 2, subfamily d, polypeptide 22 (Cyp2d22), mRNA.	0.431811	0.44653	0.575724		0.618128	0.435666	0.348991
5130184	Cd1d1	Mus musculus CD1d1 antigen (Cd1d1), mRNA.	0.538785	0.357608	0.274144		0.671928	0.46721	0.210951
102810575	3110053G12Rik		0.720603	0.483057	0.420354		0.596824	0.424547	0.334757
5720369	Dpp4	Mus musculus dipeptidylpeptidase 4 (Dpp4), mRNA.	0.742509	0.342861	0.325975		0.531696	0.428779	0.343169
3120397	Tef	Mus musculus thyrotroph embryonic factor (Tef), transcript variant 2, mRNA.	0.495806	0.504836	0.459233		0.230155	0.279977	0.336754
104480373	Faah	fatty acid amide hydrolase	0.61108	0.368264	0.384974		0.475428	0.438935	0.488093
102570500	Slco2a1	Mus musculus solute carrier organic anion transporter family, member 2a1 (Slco2a1), mRNA.	0.589773	0.496605	0.449378		0.860687	0.479313	0.442768
1740136	Ephx1	Mus musculus epoxide hydrolase 1, microsomal (Ephx1), mRNA.	0.66874	0.470125	0.38599		0.912902	0.59784	0.366114
1410494	Zap70	Mus musculus zeta-chain (TCR) associated protein kinase (Zap70), mRNA.	1.01542	0.416825	0.469956		0.509564	0.363348	0.220314
100730739	Gstk1	Mus musculus glutathione S-transferase kappa 1 (Gstk1), mRNA.	0.598132	0.493878	0.410962		0.477764	0.276893	0.138995
107100095	C030005I21Rik		0.459337	0.374959	0.506903		0.439856	0.556258	0.590934
1770020	Tcea3	Mus musculus transcription elongation factor A (SII), 3 (Tcea3), mRNA.	0.541234	0.455643	0.397663		0.649801	0.389362	0.247362
6110722	Rbms3		0.606961	0.468606	0.451092		0.471649	0.770179	0.95823
105890039	B930075F07		1.03262	0.423276	0.413995		0.69851	0.400168	0.280053
460022	LOC434197	Mus musculus similar to hypothetical protein FLJ39743 (LOC434197), mRNA.	0.719188	0.494957	0.445467		0.561612	0.553095	0.430935
5220035	Cyp27a1	Mus musculus cytochrome P450, family 27, subfamily a, polypeptide 1 (Cyp27a1), mRNA.	0.651968	0.489338	0.459609		0.681298	0.4976	0.437108
6370494	Cobll1	Mus musculus Cobl-like 1 (Cobll1), mRNA.	0.652123	0.399063	0.416903		0.514446	0.48832	0.381409
101340047	AW536289		0.607427	0.426412	0.367101		0.561703	0.463021	0.48704
103840441	6430704N06		0.545536	0.465829	0.470222		0.641633	0.512768	0.368841
104540300	A230057M07Rik	hypothetical protein	0.711769	0.496911	0.565937		0.375755	0.550107	0.536788
106900603	D030041N04Rik	Mus musculus RIKEN cDNA D030041N04 gene (D030041N04Rik), mRNA.	0.569974	0.51849	0.498036		0.527544	0.454687	0.49698
130577	B230342M21Rik	Mus musculus RIKEN cDNA B230342M21 gene (B230342M21Rik), mRNA.	0.61187	0.486113	0.579855		0.683135	0.385012	0.481852
2100253	Pex6	Mus musculus peroxisomal biogenesis factor 6 (Pex6), mRNA.	0.622507	0.625946	0.471617		0.823977	0.513631	0.420728
3390167	Ela1	Mus musculus elastase 1, pancreatic (Ela1), mRNA.	0.852598	0.905554	0.0704408		0.64702	0.453384	0.412326
5130706	Sult1a1	Mus musculus sulfotransferase family 1A, phenol-preferring, member 1 (Sult1a1), mRNA.	0.442472	0.530803	0.843682		0.515849	0.390375	0.390615
104210333	9030625G08Rik	Mus musculus RIKEN cDNA 9030625G08 gene (9030625G08Rik), mRNA.	0.753402	0.680481	0.44879		0.357354	0.5443	0.427883
580138	Amy2	Mus musculus amylase 2, pancreatic (Amy2), mRNA.	0.954744	0.997116	0.01		0.578452	0.288949	0.28101
102480095	Ssfa2	Mus musculus sperm specific antigen 2 (Ssfa2), mRNA.	0.646009	0.538909	0.481685		0.356959	0.50721	0.410869
106510215	3000003G13Rik		0.671621	0.547191	0.392501		0.493204	0.329779	0.3421
103390746	1810006K23Rik		0.66063	0.468654	0.562021		0.4157	0.352793	0.294586
3940551	Ece1	Mus musculus endothelin converting enzyme 1 (Ece1), mRNA.	0.821777	0.572388	0.495495		0.50207	0.497317	0.411727
6980301	Gamt	Mus musculus guanidinoacetate methyltransferase (Gamt), mRNA.	0.588872	0.710718	0.361995		0.466969	0.327515	0.32819
104200168	Idb2	inhibitor of DNA binding 2	0.620022	0.437628	0.539122		0.456007	0.557698	0.390144
103450008	Chd3	Mus musculus chromodomain helicase DNA binding protein 3 (Chd3), mRNA.	0.810808	0.55476	0.43413		0.328587	0.449763	0.403994
1400286	D5Ertd593e	Mus musculus DNA segment, Chr 5, ERATO Doi 593, expressed (D5Ertd593e), mRNA.	0.594676	0.439202	0.5129		0.30084	0.576052	0.40412
104070059	D630004K10Rik		0.541428	0.509504	0.473356		0.417306	0.475187	0.458719
2260156	Ghr	Mus musculus growth hormone receptor (Ghr), mRNA.	0.531722	0.558345	0.419804		0.40988	0.309548	0.208325
4050242	Abcc3	Mus musculus ATP-binding cassette, sub-family C (CFTR/MRP), member 3 (Abcc3), mRNA.	0.526253	0.483458	0.614471		0.68131	0.628365	0.371655
1230333	Myo18a	Mus musculus myosin XVIIIa (Myo18a), mRNA.	0.786833	0.724238	0.487808		0.665488	0.892803	0.446239
102470619	Bdh	Mus musculus 3-hydroxybutyrate dehydrogenase (heart, mitochondrial) (Bdh), mRNA.	0.822955	0.79337	0.468388		0.619905	0.314191	0.195647
100630088	Dact1	Mus musculus dapper homolog 1, antagonist of beta-catenin (xenopus) (Dact1), mRNA.	0.740193	0.448207	0.533162		0.491295	0.705765	0.868599
103830450	Sult1a1	Mus musculus sulfotransferase family 1A, phenol-preferring, member 1 (Sult1a1), mRNA.	0.485845	0.553265	0.84612		0.523416	0.322336	0.296552
130148	Pcbd	Mus musculus 6-pyruvoyl-tetrahydropterin synthase/dimerization cofactor of hepatocyte nuclear factor 1 alpha (TCF1) (Pcbd), mRNA.	0.552682	0.695821	0.44323		0.564369	0.322346	0.231976
105290600	D030063E12		0.781207	0.707791	0.4552		0.373017	0.359235	0.38998
104780605	B130044D17Rik		0.810231	0.604836	0.46608		0.472354	0.718021	0.776901
103120465	A230106J09Rik	hypothetical NAD binding site/3-hydroxyacyl-CoA dehydrogenase containing protein	0.564207	0.530174	0.446528		0.457211	0.335417	0.274641
102810497	D130057F13Rik		0.556471	0.524233	0.38878		0.464532	0.616159	0.629657
100070427	6720000000		0.82143	0.637002	0.497709		0.553441	0.47672	0.435484
3170132	Cyp4f13	Mus musculus cytochrome P450, family 4, subfamily f, polypeptide 13 (Cyp4f13), mRNA.	0.56455	0.420987	0.618964		0.839081	0.448278	0.485055
460524	Ccnd1	Mus musculus cyclin D1 (Ccnd1), mRNA.	0.967356	0.523809	0.422806		0.549996	0.707371	0.299206
105900204	Wdr22	Mus musculus WD repeat domain 22 (Wdr22), mRNA.	0.64791	0.515774	0.4839		0.87706	0.595294	0.495817
3450273	1300002F13Rik	Mus musculus RIKEN cDNA 1300002F13 gene (1300002F13Rik), mRNA.	0.627225	0.370913	0.724676		0.686693	0.487557	0.547676

## Sheet: Up Spleen Only
					Spleen				Liver
Illumina ID	Accession Number	Gene Symbol	Description	4 weeks	6 weeks	7 weeks		4 weeks	6 weeks	7 weeks
2680440		0610037M15Rik		2.27262	1.51725	1.08995		-	-	-
3610368	NM_183249	1100001G20Rik	Mus musculus RIKEN cDNA 1100001G20 gene (1100001G20Rik), mRNA.	1.14543	6.38212	17.3546		-	-	-
5080440	NM_025368	1110007C05Rik	Mus musculus RIKEN cDNA 1110007C05 gene (1110007C05Rik), mRNA.	2.18252	2.73058	2.17139		0.507179	0.685811	0.545468
103870286		1110017F19Rik		1.36924	2.07207	2.6182		0.636037	0.515112	0.634733
4670484	NM_133889	1110063F24Rik	Mus musculus RIKEN cDNA 1110063F24 gene (1110063F24Rik), mRNA.	1.49006	1.69933	2.41525		-	-	-
6900762	NM_178874	1110063G11Rik	Mus musculus RIKEN cDNA 1110063G11 gene (1110063G11Rik), mRNA.	2.00794	2.11601	3.3545		-	-	-
1190497	NM_001033144	1190007F08Rik	Mus musculus RIKEN cDNA 1190007F08 gene (1190007F08Rik), mRNA. XM_921339 XM_921348 XM_921353	1.3697	2.09742	1.25855		0.54785	0.642801	0.659402
6130164	NM_146173	1300010A20Rik	Mus musculus RIKEN cDNA 1300010A20 gene (1300010A20Rik), mRNA.	2.30358	2.44815	2.52011		-	-	-
7100095	NM_027918	1300017J02Rik	Mus musculus RIKEN cDNA 1300017J02 gene (1300017J02Rik), mRNA.	1.63958	1.85572	2.21042		-	-	-
106380594		1700047M11Rik		1.12262	2.57484	6.57281		-	-	-
3440050	NM_030209	1810049K24Rik	Mus musculus RIKEN cDNA 1810049K24 gene (1810049K24Rik), mRNA.	0.809293	1.04415	2.00509		-	-	-
1990133	NM_025912	2010011I20Rik	Mus musculus RIKEN cDNA 2010011I20 gene (2010011I20Rik), mRNA.	2.15939	2.77339	2.47266		-	-	-
2340093	NM_029803	2310061N23Rik	Mus musculus RIKEN cDNA 2310061N23 gene (2310061N23Rik), mRNA.	2.48776	0.714441	0.384553		-	-	-
6200100	NM_030241	2410195B05Rik	Mus musculus RIKEN cDNA 2410195B05 gene (2410195B05Rik), mRNA.	1.53824	2.24293	1.99395		-	-	-
100840215	AK002422	2510002J07Rik	RIKEN cDNA 2510002J07 gene	0.83756	1.58275	2.52375		-	-	-
3840068	NM_025639	2610019I03Rik	Mus musculus RIKEN cDNA 2610019I03 gene (2610019I03Rik), transcript variant 1, mRNA.	1.83187	2.33185	1.92918		-	-	-
630280	NM_178269	2610019I03Rik	Mus musculus RIKEN cDNA 2610019I03 gene (2610019I03Rik), transcript variant 1, mRNA.	1.69407	2.01229	1.63036		-	-	-
104670372	XM_283661	2610300B10Rik	Mus musculus RIKEN cDNA 2610300B10 gene (2610300B10Rik), mRNA.	2.06923	1.97812	1.73157		-	-	-
103120601	AK011989	2610305J24Rik	weakly similar to GAG PROTEIN [Mus dunni endogenous virus]	1.00121	2.0418	2.14732		-	-	-
1500600	NM_181589	2610318C08Rik	Mus musculus RIKEN cDNA 2610318C08 gene (2610318C08Rik), mRNA.	1.73837	2.26607	1.72251		-	-	-
106200020		2900072M03Rik		2.4421	2.1684	2.154		-	-	-
6520008	NM_197959	3000004C01Rik	Mus musculus RIKEN cDNA 3000004C01 gene (3000004C01Rik), mRNA.	2.1305	2.51931	2.36223		-	-	-
3060088	NM_030069	4432416J03Rik	Mus musculus RIKEN cDNA 4432416J03 gene (4432416J03Rik), mRNA.	1.95002	2.37718	1.89053		-	-	-
2690465	XM_128537	4632424B03Rik	Mus musculus RIKEN cDNA 4632424B03 gene (4632424B03Rik), mRNA.	0.981822	1.8067	2.90907		-	-	-
4810403	NM_173395	4832406C22	Mus musculus hypothetical protein 4832406C22 (4832406C22), mRNA.	1.92962	6.7351	5.80817		-	-	-
105340053		4833428M15Rik		1.08181	1.60609	2.79586		-	-	-
3800037	NM_029186	4930538D17Rik	Mus musculus RIKEN cDNA 4930538D17 gene (4930538D17Rik), mRNA.	1.22592	2.98791	5.05978		0.707431	1.08556	1.35143
3780403	XM_125861	4930547N16Rik	Mus musculus RIKEN cDNA 4930547N16 gene (4930547N16Rik), mRNA.	1.9781	2.46168	2.1775		-	-	-
104120170		4930584B20Rik		2.1946	2.01296	2.3665		-	-	-
104210301	XM_144475	4932411G06Rik		1.41979	2.00578	1.56829		-	-	-
105900278		4933404K13Rik		2.30476	2.23212	2.01985		-	-	-
2340632	NM_028943	4933405A16Rik	Mus musculus RIKEN cDNA 4933405A16 gene (4933405A16Rik), mRNA.	0.919565	1.87795	2.1805		-	-	-
103830551		5530400B01Rik		2.35606	3.42891	3.73489		-	-	-
3360408	XM_126537	6030468B19Rik	Mus musculus RIKEN cDNA 6030468B19 gene (6030468B19Rik), mRNA.	2.11908	2.0694	1.90308		-	-	-
2690008	XM_130991	6330505N24Rik		2.22918	2.34488	2.69198		-	-	-
105890465	AK032382	6430530L21Rik	MITOCHONDRIAL CARRIER-LIKE PROTEIN homolog [Mus musculus]	2.0387	2.31215	1.97038		-	-	-
1410685	NM_144526	6720460F02Rik	Mus musculus RIKEN cDNA 6720460F02 gene (6720460F02Rik), mRNA.	1.45339	2.01136	2.2981		1.27862	1.80015	1.8404
105130451		9530060I07		0.954804	1.59745	3.09361		-	-	-
103140537	AK079432	9930016I07Rik		2.66412	1.55091	1.2959		-	-	-
1740338	NM_015770	a	Mus musculus nonagouti (a), mRNA.	2.07433	1.38164	2.07993		-	-	-
5270010	NM_173024	A030003A19Rik		1.11841	4.23081	3.54935		-	-	-
103840546	AK042056	A630054N20Rik		0.999426	1.83262	2.76923		-	-	-
103780528	AK042059	A630055A13Rik		1.74084	1.98865	2.00704		-	-	-
1570279	NM_146217	Aars	Mus musculus alanyl-tRNA synthetase (Aars), mRNA.	1.43614	2.22211	1.97008		-	-	-
5890280	NM_007377	Aatk	Mus musculus apoptosis-associated tyrosine kinase (Aatk), mRNA.	0.675551	1.13461	2.00031		-	-	-
6350138	NM_023732	Abcb6	Mus musculus ATP-binding cassette, sub-family B (MDR/TAP), member 6 (Abcb6), mRNA.	2.35414	2.55209	1.90515		-	-	-
3440458	NM_138955	Abcg4	Mus musculus ATP-binding cassette, sub-family G (WHITE), member 4 (Abcg4), mRNA.	1.99016	2.66193	1.99357		-	-	-
6510273	NM_026179	Abhd5	Mus musculus abhydrolase domain containing 5 (Abhd5), mRNA.	1.30757	2.02635	2.45462		-	-	-
5290750	NM_009599	Ache	Mus musculus acetylcholinesterase (Ache), mRNA.	2.09641	2.13104	2.35122		-	-	-
2470152	NM_207668	Acpp	Mus musculus acid phosphatase, prostate (Acpp), transcript variant 1, mRNA.	0.837586	1.17872	2.24138		-	-	-
2060215	NM_007393	Actb	Mus musculus actin, beta, cytoplasmic (Actb), mRNA.	20.7519	39.6334	50.7757		-	-	-
3130075	NM_007398	Ada	Mus musculus adenosine deaminase (Ada), mRNA.	2.29464	2.29644	2.51102		-	-	-
840300	NM_033615	Adam33	Mus musculus a disintegrin and metalloprotease domain 33 (Adam33), mRNA.	1.24082	0.759632	2.23124		-	-	-
2320736	NM_013459	Adn	Mus musculus adipsin (Adn), mRNA.	5.92293	1.99113	3.71128		-	-	-
4850132	NM_007421	Adssl1		1.07962	2.01109	3.02954		-	-	-
6110592	NM_026212	Agpat2	Mus musculus 1-acylglycerol-3-phosphate O-acyltransferase 2 (lysophosphatidic acid acyltransferase, beta) (Agpat2), mRNA.	0.978104	2.19721	3.38901		-	-	-
5900538	NM_134021	AI415282	Mus musculus expressed sequence AI415282 (AI415282), mRNA.	1.90212	2.44801	2.39572		-	-	-
580725	XM_110660	AI427122	Mus musculus expressed sequence AI427122 (AI427122), mRNA.	1.10721	2.37388	1.88039		-	-	-
540315	XM_133474	AI480556	Mus musculus expressed sequence AI480556 (AI480556), mRNA.	1.94177	2.18175	2.01518		-	-	-
2340487	NM_009645	Aicda	Mus musculus activation-induced cytidine deaminase (Aicda), mRNA.	3.50467	2.55178	1.85362		-	-	-
3800672	NM_009645	Aicda	Mus musculus activation-induced cytidine deaminase (Aicda), mRNA.	2.72473	2.00533	1.23292		-	-	-
6520706	NM_013467	Aldh1a1	Mus musculus aldehyde dehydrogenase family 1, subfamily A1 (Aldh1a1), mRNA.	1.61604	1.92214	2.01838		-	-	-
430736	NM_172406	Als2cr3	Mus musculus amyotrophic lateral sclerosis 2 (juvenile) chromosome region, candidate 3 homolog(human) (Als2cr3), mRNA.	1.87763	1.91479	2.34875		-	-	-
3450600	NM_031158	Ank1	Mus musculus ankyrin 1, erythroid (Ank1), mRNA.	2.63232	3.20469	2.89337		-	-	-
106550735	NM_024204	Ankrd22		0.972794	2.07689	2.93507		-	-	-
2320053	NM_010730	Anxa1	Mus musculus annexin A1 (Anxa1), mRNA.	0.943229	3.94358	10.4466		-	-	-
5570044	NM_009681	Ap3s1	Mus musculus adaptor-related protein complex 3, sigma 1 subunit (Ap3s1), mRNA.	1.34746	2.33771	2.4741		-	-	-
2570132	XM_139463	Apol2		2.33028	3.30133	2.49894		-	-	-
6520605	NM_007880	Arid3a	Mus musculus AT rich interactive domain 3A (Bright like) (Arid3a), mRNA.	1.43146	1.72839	2.49013		-	-	-
6590706	NM_024184	Asf1b	Mus musculus ASF1 anti-silencing function 1 homolog B (S. cerevisiae) (Asf1b), mRNA.	1.75004	2.0295	1.92767		-	-	-
4480603	NM_013415	Atp1b2	Mus musculus ATPase, Na+/K+ transporting, beta 2 polypeptide (Atp1b2), mRNA.	1.20064	2.04569	1.18239		-	-	-
3870441	NM_016920	Atp6v0a1	Mus musculus ATPase, H+ transporting, lysosomal V0 subunit a isoform 1 (Atp6v0a1), mRNA.	1.98024	2.29897	2.38255		0.657137	1.04991	1.08557
4780411	XM_132325	AU042671	Mus musculus expressed sequence AU042671 (AU042671), mRNA.	1.83868	2.07557	2.18419		-	-	-
5890739	XM_181344	Aurkb	Mus musculus aurora kinase B (Aurkb), mRNA.	2.47179	2.27618	2.23522		-	-	-
1340079	NM_178113	B130055D15Rik	Mus musculus RIKEN cDNA B130055D15 gene (B130055D15Rik), mRNA.	1.63933	2.02227	1.77108		-	-	-
106290095		B230208H11Rik		0.835452	2.14325	5.04054		-	-	-
6650435	NM_020027	Bat2	Mus musculus HLA-B associated transcript 2 (Bat2), mRNA.	1.5094	1.57301	2.13556		1.20364	1.53745	1.93985
2810452	NM_030253	BC003281	Mus musculus cDNA sequence BC003281 (BC003281), mRNA.	2.08723	1.06097	0.751418		-	-	-
2510039	NM_144793	BC010801	Mus musculus cDNA sequence BC010801 (BC010801), mRNA.	1.82443	2.12388	1.81236		-	-	-
3190091	NM_177564	BC022224	Mus musculus cDNA sequence BC022224 (BC022224), mRNA.	2.58431	3.1965	3.61906		-	-	-
5890112	NM_009737	Bcat2	Mus musculus branched chain aminotransferase 2, mitochondrial (Bcat2), mRNA.	1.56858	2.12168	1.61139		-	-	-
1580452	NM_009743	Bcl2l1	Mus musculus Bcl2-like 1 (Bcl2l1), mRNA.	1.27076	1.59414	2.48402		-	-	-
520619	NM_007550	Blm	Mus musculus Bloom syndrome homolog (human) (Blm), mRNA.	1.82832	2.25188	2.02767		-	-	-
1050427	NM_178309	Brip1	Mus musculus BRCA1 interacting protein C-terminal helicase 1 (Brip1), mRNA.	1.57232	2.06922	1.51467		-	-	-
6220435	NM_144818	Brrn1		1.93142	2.00572	1.64374		-	-	-
2900193	NM_009768	Bsg	Mus musculus basigin (Bsg), mRNA.	1.73149	2.11593	2.31819		-	-	-
3170131	NM_009771	Btrc	Mus musculus beta-transducin repeat containing protein (Btrc), mRNA.	2.43528	2.22446	2.2956		-	-	-
360097	NM_138678	Butr1	Mus musculus butyrophilin related 1 (Butr1), mRNA.	2.41021	2.98181	2.65229		-	-	-
3390452	NM_009775	Bzrp	Mus musculus benzodiazepine receptor, peripheral (Bzrp), mRNA.	1.77714	1.82145	2.51883		-	-	-
110692	NM_009775	Bzrp	Mus musculus benzodiazepine receptor, peripheral (Bzrp), mRNA.	1.44712	1.69824	2.34328		-	-	-
4480113	NM_027292	Bzrpl1	Mus musculus benzodiazapine receptor, peripheral-like 1 (Bzrpl1), mRNA.	1.8083	2.13405	2.16778		-	-	-
104920138	NM_177287	C030025P15Rik	Mus musculus RIKEN cDNA C030025P15 gene (C030025P15Rik), mRNA.	2.05375	2.26928	1.65467		-	-	-
1190538	NM_177287	C030025P15Rik	Mus musculus RIKEN cDNA C030025P15 gene (C030025P15Rik), mRNA.	1.93388	2.3867	1.86293		-	-	-
6200364	NM_153420	C130099A20Rik		0.623394	1.61777	2.8732		-	-	-
103290451	AK048772	C230059C13Rik		1.47713	1.93869	2.07518		-	-	-
2970152	XM_127523	C86987	Mus musculus expressed sequence C86987 (C86987), mRNA.	1.14933	2.19742	4.97816		0.769796	0.89475	1.41735
7040411	NM_177391	C920005C14Rik	Mus musculus RIKEN cDNA C920005C14 gene (C920005C14Rik), mRNA.	1.86785	2.50883	2.73878		-	-	-
1230279	NM_021415	Cacna1h	Mus musculus calcium channel, voltage-dependent, T type, alpha 1H subunit (Cacna1h), mRNA.	2.05942	2.16299	2.57739		-	-	-
3390156	NM_009791	Calmbp1	Mus musculus calmodulin binding protein 1 (Calmbp1), mRNA.	1.96225	2.00601	1.85209		-	-	-
380528	NM_007632	Ccnd3	Mus musculus cyclin D3 (Ccnd3), mRNA.	2.24703	2.88436	2.46985		1.01421	1.40364	1.39776
6370288	NM_007634	Ccnf	Mus musculus cyclin F (Ccnf), mRNA.	1.75162	2.00154	1.95461		-	-	-
2570673	NM_009860	Cdc25c	Mus musculus cell division cycle 25 homolog C (S. cerevisiae) (Cdc25c), mRNA.	1.78275	1.98735	2.00532		-	-	-
4760161	NM_009860	Cdc25c	Mus musculus cell division cycle 25 homolog C (S. cerevisiae) (Cdc25c), mRNA.	1.66081	2.08849	1.87912		-	-	-
4570296	NM_011799	Cdc6	Mus musculus cell division cycle 6 homolog (S. cerevisiae) (Cdc6), mRNA.	2.03279	2.24892	1.48238		-	-	-
102260154	NM_009878	Cdkn2d	Mus musculus cyclin-dependent kinase inhibitor 2D (p19, inhibits CDK4) (Cdkn2d), mRNA.	1.31225	1.72472	2.05834		-	-	-
6040035	NM_009878	Cdkn2d	Mus musculus cyclin-dependent kinase inhibitor 2D (p19, inhibits CDK4) (Cdkn2d), mRNA.	1.64777	1.97071	2.58377		-	-	-
4730706	NM_007675	Ceacam10	Mus musculus CEA-related cell adhesion molecule 10 (Ceacam10), mRNA.	1.42776	1.79356	3.07364		-	-	-
2970292	NM_007543	Ceacam2	Mus musculus CEA-related cell adhesion molecule 2 (Ceacam2), mRNA.	0.748744	1.10531	2.25962		-	-	-
2970019	NM_009883	Cebpb	Mus musculus CCAAT/enhancer binding protein (C/EBP), beta (Cebpb), mRNA.	1.11491	1.90371	2.79391		0.690853	1.53882	1.54718
7100082	NM_080437	Celsr3	Mus musculus cadherin EGF LAG seven-pass G-type receptor 3 (Celsr3), mRNA.	0.9886	1.90333	5.15294		0.755418	1.16249	1.85949
2120332	NM_009892	Chi3l3	Mus musculus chitinase 3-like 3 (Chi3l3), mRNA.	1.10823	1.94806	3.66997		-	-	-
840315	NM_009895	Cish	Mus musculus cytokine inducible SH2-containing protein (Cish), mRNA.	1.83183	4.73363	4.82955		0.550296	0.534913	0.523131
4210309	NM_020504	Cldn13	Mus musculus claudin 13 (Cldn13), mRNA.	2.85958	2.98203	2.4397		-	-	-
6420139	NM_021364	Clecsf5	Mus musculus C-type (calcium dependent, carbohydrate-recognition domain) lectin, superfamily member 5 (Clecsf5), mRNA.	1.11063	2.96467	4.38401		-	-	-
610242	NM_007753	Cpa3	Mus musculus carboxypeptidase A3, mast cell (Cpa3), mRNA.	1.1097	3.87174	3.29973		-	-	-
5360403	NM_007754	Cpd	Mus musculus carboxypeptidase D (Cpd), mRNA.	1.21628	2.01212	1.83816		-	-	-
103940711	NM_198300	Cpeb3	Mus musculus cytoplasmic polyadenylation element binding protein 3 (Cpeb3), mRNA.	1.76942	2.2935	2.93676		-	-	-
2030292	NM_007799	Ctse	Mus musculus cathepsin E (Ctse), mRNA.	2.64566	3.04693	2.8965		-	-	-
6100021	NM_019861	Ctsf	Mus musculus cathepsin F (Ctsf), mRNA.	1.29603	1.42285	2.17345		-	-	-
6130332	NM_019932	Cxcl4	Mus musculus chemokine (C-X-C motif) ligand 4 (Cxcl4), mRNA.	0.82907	3.09878	2.35283		-	-	-
6590114	NM_009910	Cxcr3	Mus musculus chemokine (C-X-C motif) receptor 3 (Cxcr3), mRNA.	2.44868	0.821288	0.71936		-	-	-
3290440	NM_145940	D11Ertd498e	Mus musculus DNA segment, Chr 11, ERATO Doi 498, expressed (D11Ertd498e), mRNA.	1.44351	1.63953	2.09422		0.928113	1.48185	1.88747
102260484	BC029209	D11Lgp2e	Mus musculus DNA segment, Chr 11, Lothar Hennighausen 2, expressed (D11Lgp2e), mRNA.	2.21295	0.792878	0.636748		1.97878	1.41291	0.828492
103190576	NM_030150	D11Lgp2e	Mus musculus DNA segment, Chr 11, Lothar Hennighausen 2, expressed (D11Lgp2e), mRNA.	2.38958	0.710936	0.595438		1.99929	1.39451	0.822179
2850095	NM_025795	D15Ertd785e	Mus musculus DNA segment, Chr 15, ERATO Doi 785, expressed (D15Ertd785e), mRNA.	1.94082	2.0662	2.00355		-	-	-
2640132	NM_026412	D2Ertd750e	Mus musculus DNA segment, Chr 2, ERATO Doi 750, expressed (D2Ertd750e), mRNA.	1.74884	2.69106	2.03613		-	-	-
380736	XM_112612	D4Ertd432e		1.10641	1.19391	2.04097		1.27833	1.48717	1.79226
5570500	NM_028053	D4Ertd89e	Mus musculus DNA segment, Chr 4, ERATO Doi 89, expressed (D4Ertd89e), mRNA.	1.02048	1.55507	2.26969		-	-	-
107100600	AK085407	D630022O22Rik		3.55103	1.01812	0.858344		1.90489	1.40185	0.962318
106400020	AK086749	D930049F02Rik	MITOCHONDRIAL CARRIER-LIKE PROTEIN homolog [Mus musculus]	1.82408	2.54456	2.00781		-	-	-
3440021	XM_147318	Dfna5h	Mus musculus deafness, autosomal dominant 5 homolog (human) (Dfna5h), mRNA.	1.04852	2.21117	4.1545		-	-	-
3940050	NM_010045	Dfy	Mus musculus Duffy blood group (Dfy), mRNA.	2.34687	2.36617	2.16402		1.01992	1.71683	1.5884
1850538	NM_010046	Dgat1	Mus musculus diacylglycerol O-acyltransferase 1 (Dgat1), mRNA.	0.814035	1.30914	2.24278		-	-	-
105050632	NM_175512	Dhrs9	Mus musculus dehydrogenase/reductase (SDR family) member 9 (Dhrs9), mRNA.	1.02208	1.14268	2.85198		-	-	-
3120041	NM_144553	Dlg7	Mus musculus discs, large homolog 7 (Drosophila) (Dlg7), mRNA.	2.25811	2.19142	2.12701		-	-	-
1690047	NM_010058	Dmwd	Mus musculus dystrophia myotonica-containing WD repeat motif (Dmwd), mRNA.	1.85912	2.035	1.67703		-	-	-
6860017	NM_019448	Dnmt3l	Mus musculus DNA (cytosine-5-)-methyltransferase 3-like (Dnmt3l), mRNA.	1.13309	1.94128	3.10839		-	-	-
6650039	NM_008748	Dusp8	Mus musculus dual specificity phosphatase 8 (Dusp8), mRNA.	1.78237	2.36464	2.44387		-	-	-
4200156	XM_130073	E430019H13Rik		1.87878	2.1119	1.80967		-	-	-
4120528	NM_017388	Ear3	Mus musculus eosinophil-associated, ribonuclease A family, member 3 (Ear3), mRNA.	1.50239	1.60808	4.33617		-	-	-
104210204	NM_017388	Ear3	Mus musculus eosinophil-associated, ribonuclease A family, member 3 (Ear3), mRNA.	0.81721	1.59853	7.09344		-	-	-
3450670	NM_053111	Ear6	Mus musculus eosinophil-associated, ribonuclease A family, member 6 (Ear6), mRNA.	1.10068	1.7982	5.90051		-	-	-
5550338	NM_138677	Edem1	Mus musculus ER degradation enhancer, mannosidase alpha-like 1 (Edem1), mRNA.	2.26565	2.44585	2.66325		0.937761	1.14432	1.36444
2320097	NM_172694	Egfl5	Mus musculus EGF-like-domain, multiple 5 (Egfl5), mRNA.	1.24658	1.79317	3.01651		-	-	-
1660484	NM_028133	Egln3	Mus musculus EGL nine homolog 3 (C. elegans) (Egln3), mRNA.	1.37195	2.18535	3.86273		-	-	-
2470301	NM_013557	Eif2ak1	Mus musculus eukaryotic translation initiation factor 2 alpha kinase 1 (Eif2ak1), mRNA.	1.62016	1.89208	2.26106		-	-	-
2360136	NM_013514	Epb4.9	Mus musculus erythrocyte protein band 4.9 (Epb4.9), mRNA.	3.04377	3.88651	3.45699		-	-	-
1450671	NM_013515	Epb7.2	Mus musculus erythrocyte protein band 7.2 (Epb7.2), mRNA.	1.67839	2.23333	2.43044		-	-	-
5290435	NM_010149	Epor	Mus musculus erythropoietin receptor (Epor), mRNA.	2.05326	2.37284	2.06357		-	-	-
3830450	NM_007972	F10	Mus musculus coagulation factor X (F10), mRNA.	0.951103	3.82807	5.5099		0.835121	0.621246	0.593967
6110736	NM_010170	F2rl2	Mus musculus coagulation factor II (thrombin) receptor-like 2 (F2rl2), mRNA.	0.867791	2.73605	2.23879		-	-	-
104070706	AK050205	F5	coagulation factor V	0.812413	2.57444	2.77595		-	-	-
102630672	AK089261	F630107L03Rik	SIMILAR TO DIACYLGLYCEROL KINASE 3 (GAMMA) homolog [Mus musculus]	1.02376	1.49666	2.00065		1.12905	1.39117	1.74998
105360010	XM_132832	F730011J02	Mus musculus hypothetical protein F730011J02 (F730011J02), mRNA.	1.29813	2.02149	3.83544		-	-	-
4810102	NM_013908	Fbxw5	Mus musculus F-box and WD-40 domain protein 5 (Fbxw5), mRNA.	18.1573	1.05631	14.2028		-	-	-
1050671	NM_010184	Fcer1a	Mus musculus Fc receptor, IgE, high affinity I, alpha polypeptide (Fcer1a), mRNA.	1.12444	2.26629	2.04468		-	-	-
3120088	NM_007998	Fech	Mus musculus ferrochelatase (Fech), mRNA.	2.49493	2.44555	2.87708		-	-	-
3170575	NM_024169	Fkbp11	Mus musculus FK506 binding protein 11 (Fkbp11), mRNA.	2.00098	2.17402	1.61383		0.581373	1.38511	1.58077
4210068	NM_008028	Flot2	Mus musculus flotillin 2 (Flot2), mRNA.	0.82062	1.2703	2.02455		-	-	-
2470315	NM_008022	Foxd4	Mus musculus forkhead box D4 (Foxd4), mRNA.	0.812468	1.21512	2.76409		-	-	-
6220504	NM_019757	Fzr1	Mus musculus fizzy/cell division cycle 20 related 1 (Drosophila) (Fzr1), mRNA.	2.40172	2.67553	3.23093		-	-	-
6660670	NM_019757	Fzr1	Mus musculus fizzy/cell division cycle 20 related 1 (Drosophila) (Fzr1), mRNA.	2.07187	2.07831	2.32669		-	-	-
5720167	NM_008062	G6pdx	Mus musculus glucose-6-phosphate dehydrogenase X-linked (G6pdx), mRNA.	1.01665	1.50763	2.25897		-	-	-
6400068	NM_008089	Gata1	Mus musculus GATA binding protein 1 (Gata1), mRNA.	1.94026	2.67185	2.52895		-	-	-
2120576	NM_145523	Gca	Mus musculus grancalcin (Gca), mRNA.	1.47937	2.17662	3.30559		-	-	-
4670377	NM_008099	Gcet2		2.01966	1.70725	1.33509		-	-	-
104560398	NM_010277	Gfap	Mus musculus glial fibrillary acidic protein (Gfap), mRNA.	2.55704	2.69029	3.41579		-	-	-
2630148	NM_020567	Gmnn	Mus musculus geminin (Gmnn), mRNA.	1.71405	2.37202	1.64324		-	-	-
6130296	NM_010311	Gnaz	Mus musculus guanine nucleotide binding protein, alpha z subunit (Gnaz), mRNA.	0.707695	2.09876	1.63345		0.985837	1.5759	1.44632
6520746	NM_133852	Golga2	Mus musculus golgi autoantigen, golgin subfamily a, 2 (Golga2), mRNA.	1.54034	1.82485	2.77965		0.582489	1.16673	1.44201
6590372	NM_010326	Gp1ba	Mus musculus glycoprotein 1b, alpha polypeptide (Gp1ba), mRNA.	0.81412	3.12597	2.50284		-	-	-
4540128	XM_145298	Gp6		1.00636	2.18365	1.68978		-	-	-
1190181	NM_018762	Gp9	Mus musculus glycoprotein 9 (platelet) (Gp9), mRNA.	1.10058	2.55143	2.3595		-	-	-
2470458	XM_130823	Gpr160		1.1652	1.86116	2.60932		-	-	-
105860487	NM_016886	Gria3	Mus musculus glutamate receptor, ionotropic, AMPA3 (alpha 3) (Gria3), mRNA.	0.843232	1.75293	2.14753		-	-	-
3520079	NM_010344	Gsr	Mus musculus glutathione reductase 1 (Gsr), mRNA.	1.14903	2.0958	4.01145		-	-	-
540402	NM_010369	Gypa	Mus musculus glycophorin A (Gypa), mRNA.	1.79353	2.25885	2.4525		-	-	-
2320102	NM_027863	Gypc	Mus musculus glycophorin C (Gypc), mRNA.	1.64008	2.17935	2.23039		-	-	-
540603	NM_008504	Gzmm	Mus musculus granzyme M (lymphocyte met-ase 1) (Gzmm), mRNA.	2.01852	0.934824	0.863895		-	-	-
3520082	NM_010436	H2afx	Mus musculus H2A histone family, member X (H2afx), mRNA.	1.93568	2.42013	2.69537		0.771846	1.95657	1.65395
670411	NM_053149	Hemgn	Mus musculus hemogen (Hemgn), mRNA.	2.02404	2.34947	2.03526		-	-	-
1410592	NM_020034	Hist1h1b	Mus musculus histone 1, H1b (Hist1h1b), mRNA.	1.44177	2.22002	2.29114		-	-	-
1340035	NM_175664	Hist1h2bb	Mus musculus histone 1, H2bb (Hist1h2bb), mRNA.	1.84074	2.59371	2.60686		-	-	-
730128	NM_178201	Hist1h2bn	Mus musculus histone 1, H2bn (Hist1h2bn), mRNA.	1.54884	2.07661	2.43176		-	-	-
4780092	NM_178203	Hist1h3b	Mus musculus histone 1, H3b (Hist1h3b), mRNA.	1.8157	2.34073	2.36138		-	-	-
730204	NM_175653	Hist1h3c	Mus musculus histone1, H3c (Hist1h3c), mRNA.	1.47182	2.3863	2.25688		-	-	-
840398	NM_178205	Hist1h3e	Mus musculus histone 1, H3e (Hist1h3e), mRNA.	1.58601	2.07783	2.18566		-	-	-
7100270	NM_178207	Hist1h3i	Mus musculus histone 1, H3i (Hist1h3i), mRNA.	1.79743	2.17529	2.28283		-	-	-
3520398	NM_175654	Hist1h4d	Mus musculus histone 1, H4d (Hist1h4d), mRNA.	1.44689	1.8086	2.48237		-	-	-
4060446	NM_153173	Hist1h4h	Mus musculus histone 1, H4h (Hist1h4h), mRNA.	1.58553	1.86345	2.15597		1.31078	0.947247	0.894614
3360184	NM_178214	Hist2h2be	Mus musculus histone 2, H2be (Hist2h2be), mRNA.	1.47186	2.0085	2.0925		-	-	-
2030725	NM_178215	Hist2h3b	Mus musculus histone 2, H3b (Hist2h3b), mRNA.	1.4963	1.81072	2.06705		-	-	-
4670372	NM_033596	Hist2h4	Mus musculus histone 2, H4 (Hist2h4), mRNA.	1.66216	1.98712	2.06734		-	-	-
1740022	NM_013551	Hmbs	Mus musculus hydroxymethylbilane synthase (Hmbs), mRNA.	2.23169	2.72348	2.28194		-	-	-
6650072	NM_013551	Hmbs	Mus musculus hydroxymethylbilane synthase (Hmbs), mRNA.	2.02911	2.25546	1.91163		-	-	-
6350068	NM_017370	Hp	Mus musculus haptoglobin (Hp), mRNA.	1.21118	8.98677	17.9922		-	-	-
1980551	NM_008284	Hras1	Mus musculus Harvey rat sarcoma virus oncogene 1 (Hras1), mRNA.	1.86142	2.08858	1.48072		-	-	-
3830059	NM_010492	Ica1	Mus musculus islet cell autoantigen 1 (Ica1), mRNA.	0.912928	1.55832	2.03454		1.10024	1.64645	1.84722
6770053	NM_023892	Icam4	Mus musculus intercellular adhesion molecule 4, Landsteiner-Wiener blood group (Icam4), mRNA.	1.9349	2.27439	2.40411		-	-	-
6110148	NM_008326	Ifi1	Mus musculus interferon inducible protein 1 (Ifi1), mRNA.	2.33082	1.01147	0.699833		1.75802	1.68775	0.640187
4810735	NM_008332	Ifit2	Mus musculus interferon-induced protein with tetratricopeptide repeats 2 (Ifit2), mRNA.	2.28736	0.52716	0.540421		-	-	-
2120500	XM_111348	Igh-V	Mus musculus immunoglobulin heavy chain variable region (Igh-V), mRNA.	1.48264	1.20895	2.40418		-	-	-
5360451	XM_111356	Igh-V7183		3.60725	3.13563	3.72743		-	-	-
3120685	XM_111357	Igh-VX24		2.51588	7.32875	18.8454		-	-	-
103190332		Igk-V1		1.44302	4.0796	1.41269		-	-	-
105910338		Igk-V5		2.45472	2.22807	3.71263		-	-	-
1410600	NM_010555	Il1r2	Mus musculus interleukin 1 receptor, type II (Il1r2), mRNA.	0.918882	1.94768	5.99195		-	-	-
4010075	NM_013893	Ingaprp	Mus musculus islet neogenesis associated protein-related protein (Ingaprp), mRNA.	0.362646	2.37572	0.199015		-	-	-
2680538	NM_010575	Itga2b	Mus musculus integrin alpha 2b (Itga2b), mRNA.	0.761009	2.19927	2.1685		-	-	-
3360164	NM_008405	Itgb2l	Mus musculus integrin beta 2-like (Itgb2l), mRNA.	0.974881	2.00493	4.76316		-	-	-
6940440	NM_032540	Kel	Mus musculus Kell blood group (Kel), mRNA.	2.31153	2.8639	2.22058		-	-	-
104760215	AK082913	KIF18A	kinesin superfamily protein KIF18A	1.54578	2.04265	1.70421		-	-	-
5570112	NM_024245	Kif23	Mus musculus kinesin family member 23 (Kif23), mRNA.	1.91293	2.11664	1.99031		-	-	-
2570332	NM_016761	Kifc1	Mus musculus kinesin family member C1 (Kifc1), mRNA.	2.03138	2.22425	2.58491		-	-	-
6840021	NM_053173	Kifc5a	Mus musculus kinesin family member C5A (Kifc5a), mRNA.	2.30628	2.70245	2.9433		1.1979	1.80478	1.86522
6860112	NM_008479	Lag3	Mus musculus lymphocyte-activation gene 3 (Lag3), mRNA.	2.15052	1.21259	1.0297		-	-	-
103120373	XM_194716	Lats1	Mus musculus large tumor supressor (Lats1), mRNA.	1.3593	1.81073	2.45927		-	-	-
6860019	NM_008489	Lbp	Mus musculus lipopolysaccharide binding protein (Lbp), mRNA.	0.868002	3.88673	7.12719		-	-	-
4210020	NM_019390	Lmna	Mus musculus lamin A (Lmna), mRNA.	1.81071	2.63444	1.91846		0.607055	1.26413	0.888376
520471	NM_019390	Lmna	Mus musculus lamin A (Lmna), mRNA.	1.99071	2.40996	1.87616		0.507078	1.13442	0.825443
104670086	XM_109794	LOC192950	Mus musculus similar to KIAA0363 (LOC192950), mRNA.	1.61447	2.67321	1.65574		-	-	-
103520156	XM_138351	LOC213156	Mus musculus similar to J558 Ig variable region (LOC213156), mRNA.	2.63916	2.01911	2.26428		-	-	-
106110592	XM_111241	LOC237890	Mus musculus similar to FLJ34922 protein (LOC237890), mRNA.	1.65101	1.71492	2.01356		-	-	-
103870670	XM_139543	LOC239434	Mus musculus similar to 60S ribosomal protein L15 (LOC239434), mRNA.	1.25014	1.20711	2.04976		-	-	-
103850288	XM_141028	LOC241525	Mus musculus similar to hypothetical protein FLJ30213 (LOC241525), mRNA.	2.00722	2.03487	2.24194		-	-	-
3140008	XM_144819	LOC243453	Mus musculus similar to immunoglobulin light chain variable region (LOC243453), mRNA.	2.15966	1.26313	1.93782		-	-	-
1570519	XM_144837	LOC243461	Mus musculus similar to immunoglobulin kappa light chain (LOC243461), mRNA.	0.753801	2.13325	0.722183		-	-	-
104210019	XM_193740	LOC268701	Mus musculus similar to cAMP-specific phosphodiesterase PDE4D7 (LOC268701), mRNA.	0.813934	1.60519	2.67507		0.871995	1.31378	1.84323
104070427	NM_173869	LOC268885	Mus musculus stefin 2-like (LOC268885), mRNA.	1.06249	1.25263	2.97267		-	-	-
100360672	XM_290084	LOC333670	Mus musculus similar to Homo sapiens fetal lung specific expression~unknown (LOC333670), mRNA.	2.12046	2.05888	2.02982		-	-	-
102970546	XM_354602	LOC380691	Mus musculus similar to hypothetical protein A230090E05 (LOC380691), mRNA.	2.17384	2.27846	2.66525		-	-	-
5900672	XM_354715	LOC380803		2.90101	3.46046	2.2352		-	-	-
840154	XM_354716	LOC380804		1.85443	0.923296	2.10301		-	-	-
1300392	XM_203589	LOC380823		2.70603	2.35448	3.52845		-	-	-
670010	XM_138369	LOC380824	Mus musculus similar to monoclonal antibody heavy chain (LOC380824), mRNA.	1.73666	1.78283	3.54916		-	-	-
104610152	XM_355602	LOC381640	Mus musculus similar to Nonhistone chromosomal protein HMG-17 (High-mobility group nucleosome binding domain 2) (LOC381640), mRNA.	1.53301	2.01666	2.87504		-	-	-
100840035	XM_355880	LOC381867	Mus musculus similar to comment for location 3447-3655: BLASTX gi|103290|pir||S16356 ovo protein - fruit fly (Drosophila melanogaster), PVal= 3.8e-47 (LOC381867), mRNA.	1.1025	1.87552	3.72485		-	-	-
101240059	XM_355989	LOC381957	Mus musculus similar to RIKEN cDNA 1190003K14 (LOC381957), mRNA.	0.913931	1.85316	4.36847		-	-	-
5080079	XM_357634	LOC384416	Mus musculus similar to immunoglobulin light chain variable region (LOC384416), mRNA.	9.71754	6.46405	5.88289		-	-	-
6380397	XM_357635	LOC384417	Mus musculus similar to immunoglobulin light chain variable region (LOC384417), mRNA.	9.26744	4.77139	1.4494		-	-	-
105890008	XM_357639	LOC384421	Mus musculus similar to variable region of immunoglobulin kappa light chain (LOC384421), mRNA.	2.18559	1.21345	1.32681		-	-	-
106940088	XM_358161	LOC385270	Mus musculus similar to variable region of immunoglobulin kappa light chain (LOC385270), mRNA.	3.65333	2.69022	2.40649		-	-	-
105910041	XM_359104	LOC386169	Mus musculus similar to RNP particle component (LOC386169), mRNA.	2.29789	3.3725	4.27042		-	-	-
4260390	NM_001034882	LOC432879	Mus musculus similar to Kelch repeat and BTB (POZ) domain containing 7 (predicted) (LOC432879), mRNA.	1.8859	2.20539	2.24392		1.19296	1.34058	1.53783
2850440	NM_010739	Ly64	Mus musculus lymphocyte antigen 64 (Ly64), mRNA.	0.737663	2.53597	2.13804		-	-	-
4850364	NM_026018	Map17	Mus musculus membrane-associated protein 17 (Map17), mRNA.	2.37019	2.78724	2.75845		-	-	-
6760215	NM_011950	Mapk13	Mus musculus mitogen activated protein kinase 13 (Mapk13), mRNA.	0.876327	2.38722	6.28081		-	-	-
2480707	NM_008572	Mcpt8	Mus musculus mast cell protease 8 (Mcpt8), mRNA.	1.65003	5.52372	3.38317		-	-	-
6860504	NM_008578	Mef2b	Mus musculus myocyte enhancer factor 2B (Mef2b), mRNA.	4.2452	3.70967	2.78678		-	-	-
2510438	XM_133071	Mgam		0.989197	2.36441	4.36579		-	-	-
4290133	NM_001037919	MGC129481	Mus musculus similar to spermatogenesis associated glutamate (E)-rich protein 2 (MGC129481), mRNA.	2.07031	1.08161	1.08905		-	-	-
6020605	NM_019946	Mgst1	Mus musculus microsomal glutathione S-transferase 1 (Mgst1), mRNA.	0.882184	1.9809	3.00934		-	-	-
3440750	XM_133912	Mki67	Mus musculus antigen identified by monoclonal antibody Ki 67 (Mki67), mRNA.	1.98926	1.81659	2.09648		-	-	-
7050278	XM_284198	Mmrn1		0.784234	2.10689	1.54634		1.16075	1.50752	1.78171
106350487	XM_484710	Mocos		0.99226	1.43124	2.17795		1.18576	0.806298	0.564606
4810338	NM_194464	Mrvi1	Mus musculus MRV integration site 1 (Mrvi1), transcript variant 1, mRNA.	0.718113	2.1111	1.72933		0.742861	1.98362	1.81579
2690086	NM_133246	Ms4a3	Mus musculus membrane-spanning 4-domains, subfamily A, member 3 (Ms4a3), mRNA.	1.37738	11.9343	20.7746		-	-	-
460471	NM_030054	Mscp	Mus musculus mitochondrial solute carrier protein (Mscp), mRNA.	2.10523	2.28435	2.86997		-	-	-
2690301	NM_010846	Mx1	Mus musculus myxovirus (influenza virus) resistance 1 (Mx1), mRNA.	2.01583	0.706596	0.712226		-	-	-
2030373	NM_013606	Mx2	Mus musculus myxovirus (influenza virus) resistance 2 (Mx2), mRNA.	2.70585	0.621462	0.55801		-	-	-
6220014	NM_016662	Mxd3		2.31452	2.37914	2.47011		-	-	-
6350601	NM_008654	Myd116	Mus musculus myeloid differentiation primary response gene 116 (Myd116), mRNA.	3.13637	3.56479	4.65284		-	-	-
4070377	NM_017373	Nfil3	Mus musculus nuclear factor, interleukin 3, regulated (Nfil3), mRNA.	1.49421	1.91218	2.61084		-	-	-
1340372	NM_020610	Nrip3	Mus musculus nuclear receptor interacting protein 3 (Nrip3), mRNA.	2.03959	2.15089	2.67996		-	-	-
1570075	NM_026004	Nt5c3	Mus musculus 5-nucleotidase, cytosolic III (Nt5c3), mRNA.	1.60268	1.70441	2.08841		-	-	-
3120435	NM_133851	Nusap1	Mus musculus nucleolar and spindle associated protein 1 (Nusap1), mRNA.	2.23486	2.08429	2.23853		-	-	-
1500563	NM_008768	Orm1	Mus musculus orosomucoid 1 (Orm1), mRNA.	1.13325	3.62957	8.76867		-	-	-
2570725	NM_026580	Otub2		1.83905	2.10326	1.4229		-	-	-
5420037	NM_181859	Oxct2b	Mus musculus 3-oxoacid CoA transferase 2B (Oxct2b), mRNA.	1.5484	1.70056	2.19819		-	-	-
2690524	NM_011036	Pap	Mus musculus pancreatitis-associated protein (Pap), mRNA.	0.314483	12.6709	0.293019		-	-	-
1780402	NM_211138	Pcyt1b	Mus musculus phosphate cytidylyltransferase 1, choline, beta isoform (Pcyt1b), transcript variant 1, mRNA.	2.13091	2.24799	2.04615		-	-	-
106550195	AK043227	Pglyrp	peptidoglycan recognition protein	0.661133	1.13904	2.25967		-	-	-
630025	NM_172603	Phf11	Mus musculus PHD finger protein 11 (Phf11), mRNA.	2.44577	0.555808	0.338236		-	-	-
2480215	NM_025951	Pi4k2b	Mus musculus phosphatidylinositol 4-kinase type 2 beta (Pi4k2b), mRNA.	1.8074	2.12654	1.69454		0.65445	0.603934	0.616951
6900427	NM_172439	Pib5pa	Mus musculus phosphatidylinositol (4,5) bisphosphate 5-phosphatase, A (Pib5pa), mRNA.	0.676145	1.35681	2.78063		-	-	-
104610427	NM_011822	Pigq	Mus musculus phosphatidylinositol glycan, class Q (Pigq), mRNA.	1.82417	2.1588	1.87436		-	-	-
630047	NM_008842	Pim1	Mus musculus proviral integration site 1 (Pim1), mRNA.	1.27577	2.40352	2.8667		-	-	-
60148	NM_013738	Plek2	Mus musculus pleckstrin 2 (Plek2), mRNA.	1.44785	2.79111	2.69029		-	-	-
105050433	NM_133244	Plekhk1	Mus musculus pleckstrin homology domain containing, family K member 1 (Plekhk1), mRNA.	1.31348	1.86109	2.64286		-	-	-
5130273	NM_025928	Pmf1	Mus musculus polyamine-modulated factor 1 (Pmf1), mRNA.	2.28069	2.4224	2.39167		0.598302	0.714223	0.636466
3990025	NM_173006	Pon3	Mus musculus paraoxonase 3 (Pon3), mRNA.	2.46621	2.51449	2.48118		-	-	-
2030056	NM_022318	Popdc2	Mus musculus popeye domain containing 2 (Popdc2), mRNA.	1.67274	2.41242	1.95522		-	-	-
2640678	NM_008911	Ppox	Mus musculus protoporphyrinogen oxidase (Ppox), mRNA.	2.21527	2.71388	2.40922		-	-	-
3850102	NM_008911	Ppox	Mus musculus protoporphyrinogen oxidase (Ppox), mRNA.	2.20093	2.57429	2.42047		-	-	-
2900441	NM_198168	Ppp2r5b	Mus musculus protein phosphatase 2, regulatory subunit B (B56), beta isoform (Ppp2r5b), mRNA.	1.69061	2.36324	1.84095		1.04409	1.19228	1.32392
5340577	NM_011563	Prdx2	Mus musculus peroxiredoxin 2 (Prdx2), mRNA.	2.16144	2.15835	2.2758		-	-	-
1660592	NM_012021	Prdx5	Mus musculus peroxiredoxin 5 (Prdx5), mRNA.	0.946656	1.5035	2.34862		-	-	-
2030091	NM_012021	Prdx5	Mus musculus peroxiredoxin 5 (Prdx5), mRNA.	1.03972	1.83414	2.70239		-	-	-
102470494	AK029921	Prom	prominin	0.869164	1.5714	2.35437		-	-	-
3170537	NM_008935	Prom1	Mus musculus prominin 1 (Prom1), mRNA.	0.674478	3.82257	6.73508		-	-	-
5910129	XM_196763	Prssl1		1.03896	2.49892	3.20968		-	-	-
101980450	AK021249	Ptdss2	phosphatidylserine synthase 2	2.34301	2.37901	2.24262		-	-	-
4200019	NM_013782	Ptdss2	Mus musculus phosphatidylserine synthase 2 (Ptdss2), mRNA.	1.73603	2.11369	1.43724		-	-	-
5550364	NM_009010	Rad23a	Mus musculus RAD23a homolog (S. cerevisiae) (Rad23a), mRNA.	2.20025	2.2988	2.60223		-	-	-
5360463	NM_009010	Rad23a	Mus musculus RAD23a homolog (S. cerevisiae) (Rad23a), mRNA.	1.81469	2.24106	2.33516		-	-	-
670082	NM_009010	Rad23a	Mus musculus RAD23a homolog (S. cerevisiae) (Rad23a), mRNA.	1.98385	2.29929	2.59579		0.765388	0.687857	0.558287
2470072	NM_009043	Reg2	Mus musculus regenerating islet-derived 2 (Reg2), mRNA.	0.170326	15.7491	0.0732428		-	-	-
4220202	NM_011259	Reg3a	Mus musculus regenerating islet-derived 3 alpha (Reg3a), mRNA.	0.608496	19.5517	0.522769		-	-	-
3190619	NM_009056	Rfx2	Mus musculus regulatory factor X, 2 (influences HLA class II expression) (Rfx2), mRNA.	1.90408	2.84935	2.24313		-	-	-
6370563	NM_011269	Rhag	Mus musculus Rhesus blood group-associated A glycoprotein (Rhag), mRNA.	1.96278	2.44543	2.54366		-	-	-
6350059	NM_009104	Rrm2	Mus musculus ribonucleotide reductase M2 (Rrm2), mRNA.	1.9034	2.40328	1.91425		-	-	-
102360093	NM_009104	Rrm2	Mus musculus ribonucleotide reductase M2 (Rrm2), mRNA.	1.56886	2.09665	1.66583		-	-	-
5130047	NM_173736	Samd11		1.85419	1.93787	2.13914		-	-	-
2230348	NM_011328	Sct	Mus musculus secretin (Sct), mRNA.	4.11327	0.760173	0.419072		-	-	-
103800035	AK005544	Sel1h	Sel1 (suppressor of lin-12) 1 homolog (C. elegans)	1.61972	2.00443	2.88681		0.944502	1.07589	1.94032
3450044	NM_011344	Sel1h	Mus musculus Sel1 (suppressor of lin-12) 1 homolog (C. elegans) (Sel1h), mRNA.	1.27473	1.76481	2.2167		-	-	-
460725	XM_359275	Sept5	Mus musculus septin 5 (Sept5), mRNA.	0.970713	1.53216	2.57535		0.925453	1.01908	1.46546
3710041	NM_013759	Sepx1		0.920866	1.58824	2.39726		-	-	-
1850180	NM_028230	Shmt2	Mus musculus serine hydroxymethyl transferase 2 (mitochondrial) (Shmt2), mRNA.	1.11109	2.16943	1.58526		-	-	-
540441	NM_009204	Slc2a4	Mus musculus solute carrier family 2 (facilitated glucose transporter), member 4 (Slc2a4), mRNA.	1.74506	2.16152	2.29483		-	-	-
100540377	XM_130259	Slc43a1	Mus musculus solute carrier family 43, member 1 (Slc43a1), mRNA.	2.3251	2.30214	2.08811		-	-	-
101400465	XM_130259	Slc43a1	Mus musculus solute carrier family 43, member 1 (Slc43a1), mRNA.	2.10458	2.34797	1.88576		-	-	-
100510746	AK078634	Slc6a4	solute carrier family 6 (neurotransmitter transporter, serotonin), member 4	0.735039	2.49009	1.54462		-	-	-
2230372	NM_010484	Slc6a4	Mus musculus solute carrier family 6 (neurotransmitter transporter, serotonin), member 4 (Slc6a4), mRNA.	0.866829	3.15624	1.87727		-	-	-
2470520	NM_008135	Slc6a9	Mus musculus solute carrier family 6 (neurotransmitter transporter, glycine), member 9 (Slc6a9), mRNA.	1.68158	2.26518	2.77466		-	-	-
3390164	NM_145533	Smox	Mus musculus spermine oxidase (Smox), mRNA.	1.85583	2.02441	2.64017		-	-	-
102360333	AK014472	Snca	synuclein, alpha	2.01854	1.91684	2.40713		-	-	-
2940725	NR_001586	Speer1-ps1	Mus musculus spermatogenesis associated glutamate (E)-rich protein 1, pseudogene 1 (Speer1-ps1) on chromosome 5.	2.31973	1.1102	1.06229		-	-	-
105420136	XM_358299	Syne1	Mus musculus synaptic nuclear envelope 1 (Syne1), mRNA.	0.958059	1.64231	2.51295		0.801664	1.01089	1.46922
105420670	AK041626	Syne1-pending		0.891178	1.46748	2.77689		1.00419	1.31893	1.86102
105690110	XM_283964	Tbc1d2		1.22731	3.01963	4.69044		1.02443	1.18999	1.64835
6200152	NM_025674	Tcf19	Mus musculus transcription factor 19 (Tcf19), mRNA.	2.8405	2.65391	1.99468		-	-	-
4050551	NM_011638	Tfrc	Mus musculus transferrin receptor (Tfrc), mRNA.	1.75049	3.43498	3.06352		0.610317	1.66758	1.24476
3800632	NM_009375	Tgn	Mus musculus thyroglobulin (Tgn), mRNA.	2.47218	2.18534	2.56694		-	-	-
5690494	NM_134249	Timd2	Mus musculus T-cell immunoglobulin and mucin domain containing 2 (Timd2), mRNA.	2.43796	1.99113	1.37118		-	-	-
540014	NM_009387	Tk1	Mus musculus thymidine kinase 1 (Tk1), mRNA.	1.87478	2.04982	1.82914		-	-	-
3850100	NM_021883	Tmod1	Mus musculus tropomodulin 1 (Tmod1), mRNA.	1.99795	2.3552	2.21801		-	-	-
6420324	NM_028109	Tpx2		2.35319	2.64499	2.29588		-	-	-
6860035	NM_021406	Trem1	Mus musculus triggering receptor expressed on myeloid cells 1 (Trem1), mRNA.	0.895161	1.20746	2.50648		0.980567	1.30375	1.77489
5890161	NM_144554	Trib3		1.14268	2.21994	2.05057		-	-	-
3710722	NM_144554	Trib3		0.956035	7.74626	5.56231		-	-	-
4850670	NM_175093	Trib3		1.06652	2.1462	1.89773		-	-	-
940451	NM_011280	Trim10	Mus musculus tripartite motif protein 10 (Trim10), mRNA.	1.65315	1.76168	2.09004		-	-	-
3140088	XM_110239	Trim15	Mus musculus tripartite motif protein 15 (Trim15), mRNA.	1.19475	2.13212	2.06515		-	-	-
4850170	NM_009099	Trim30	Mus musculus tripartite motif protein 30 (Trim30), mRNA.	2.16237	0.694587	0.471889		-	-	-
3060433	NM_145367	Txndc5	Mus musculus thioredoxin domain containing 5 (Txndc5), mRNA.	1.44481	1.63537	2.1399		0.812223	1.09085	1.45499
1090438	NM_020557	Tyki	Mus musculus thymidylate kinase family LPS-inducible member (Tyki), mRNA.	2.34842	1.59202	1.36479		-	-	-
1170300	NM_133835	Ubadc1	Mus musculus ubiquitin associated domain containing 1 (Ubadc1), mRNA.	1.77355	2.26181	1.97783		-	-	-
4120133	NM_009479	Uros	Mus musculus uroporphyrinogen III synthase (Uros), mRNA.	2.08776	2.43726	1.48392		-	-	-
3360139	NM_009479	Uros	Mus musculus uroporphyrinogen III synthase (Uros), mRNA.	2.07119	2.59674	1.83699		-	-	-
6370193	NM_009531	Xpc	Mus musculus xeroderma pigmentosum, complementation group C (Xpc), mRNA.	0.7172	1.19428	2.25621		-	-	-
4810152	NM_172893	Zc3hdc1	Mus musculus zinc finger CCCH type domain containing 1 (Zc3hdc1), mRNA.	2.41565	1.36281	0.933603		-	-	-
4570408				2.88752	2.68982	2.41053		-	-	-
70520				2.2165	2.09569	3.59677		-	-	-
6590324				3.75135	2.60636	3.40397		-	-	-
3440575				2.56279	2.5501	4.12172		-	-	-
5670471				7.8759	3.59696	3.82164		-	-	-
4760717				2.71335	2.2755	4.45779		-	-	-
2450239				2.38832	2.58422	3.31394		-	-	-
4570609				1.33783	2.13499	2.26155		-	-	-
4060035				20.1865	4.35516	1.902		-	-	-
5130239				1.70486	3.07219	5.99768		-	-	-
104570347				2.29885	1.65603	2.48076		-	-	-
100540537				1.8868	2.6832	3.30879		-	-	-
100780292				1.5541	2.29531	3.46831		-	-	-
6220079				2.41297	1.8773	2.1261		-	-	-
2260114				2.66056	1.88492	2.32463		-	-	-
6020402				1.55124	2.04902	2.1376		-	-	-
6200301				2.64423	1.08384	2.26187		-	-	-
2370020				1.96144	2.4284	3.50363		0.878964	1.0881	1.75897
103450722				1.53733	2.70305	1.80097		-	-	-
103830010				4.14942	1.51389	1.62976		-	-	-
4200609				2.01061	1.4715	1.91856		-	-	-
3360672				2.23735	1.25005	1.67082		-	-	-
5420333				1.41886	1.47427	2.17802		-	-	-
3390021				1.14997	1.29497	2.895		-	-	-
840722				1.39395	1.28784	2.73834		-	-	-

## Sheet: Down Spleen Only
					Spleen				Liver
Illumina ID	Accession Number	Gene Symbol	Description	4 weeks	6 weeks	7 weeks		4 weeks	6 weeks	7 weeks
102370050		0610008L17Rik		0.620687	0.308082	0.278721		-	-	-
460064	NM_029554	0610040J01Rik	Mus musculus RIKEN cDNA 0610040J01 gene (0610040J01Rik), mRNA.	0.441734	1.15357	1.55016		-	-	-
101980400		0710001D07Rik		0.584557	0.51227	0.46682		-	-	-
103840025		0710007G10Rik		0.584565	0.55617	0.413273		0.664799	0.79278	0.661737
104540722	NM_026719	0910001K20Rik	Mus musculus RIKEN cDNA 0910001K20 gene (0910001K20Rik), mRNA.	0.506941	0.317966	0.289796		-	-	-
100730398		1110004M10Rik		0.561121	0.401791	0.395292		-	-	-
1050685	NM_024170	1110012O05Rik	Mus musculus RIKEN cDNA 1110012O05 gene (1110012O05Rik), mRNA.	0.616144	0.468838	0.411459		-	-	-
5890341	NM_025391	1110017C15Rik	Mus musculus RIKEN cDNA 1110017C15 gene (1110017C15Rik), mRNA.	0.767354	0.663378	0.492366		-	-	-
6590347	NM_152808	1110028E10Rik	Mus musculus RIKEN cDNA 1110028E10 gene (1110028E10Rik), mRNA.	0.540829	0.375783	0.438667		-	-	-
100840300		1110036D12Rik		0.576974	0.460139	0.644423		-	-	-
106760014		1110046J11Rik		0.547358	0.388837	0.466443		-	-	-
103440025		1110060I01Rik		0.595672	0.469228	0.403084		-	-	-
102340577	NM_026168	1200009B18Rik	Mus musculus RIKEN cDNA 1200009B18 gene (1200009B18Rik), mRNA.	0.756183	0.564457	0.495675		-	-	-
4780242	NM_025817	1200009O22Rik	Mus musculus RIKEN cDNA 1200009O22 gene (1200009O22Rik), mRNA.	0.52843	0.418023	0.416158		-	-	-
3780673	NM_025831	1300014I06Rik	Mus musculus RIKEN cDNA 1300014I06 gene (1300014I06Rik), mRNA.	0.704712	0.360173	0.304978		-	-	-
6510139	NM_178149	1500004A08Rik	Mus musculus RIKEN cDNA 1500004A08 gene (1500004A08Rik), mRNA.	0.621939	0.390798	0.793818		-	-	-
3130368	NM_024283	1500015O10Rik	Mus musculus RIKEN cDNA 1500015O10 gene (1500015O10Rik), mRNA.	0.676729	0.484984	0.590314		-	-	-
5290519	XM_146151	1600016N20Rik	Mus musculus RIKEN cDNA 1600016N20 gene (1600016N20Rik), mRNA.	0.74099	0.492265	0.578128		-	-	-
105390242		1700013G10Rik	Mus musculus RIKEN cDNA 1700013G10 gene (1700013G10Rik), mRNA.	0.797748	0.510903	0.475418		-	-	-
103140154	XM_193728	1700013G10Rik	Mus musculus RIKEN cDNA 1700013G10 gene (1700013G10Rik), mRNA.	0.662831	0.471327	0.481158		-	-	-
940091	XM_134156	1700029J07Rik	Mus musculus RIKEN cDNA 1700029J07 gene (1700029J07Rik), mRNA.	0.636181	0.441334	0.439374		-	-	-
4780095	NM_028170	1700030K09Rik	Mus musculus RIKEN cDNA 1700030K09 gene (1700030K09Rik), mRNA.	0.398231	0.405315	0.30488		-	-	-
105360575	XM_203404	1700091G21Rik		1.17365	0.450964	0.429783		-	-	-
100060131	NM_029682	1700095N21Rik	Mus musculus RIKEN cDNA 1700095N21 gene (1700095N21Rik), mRNA.	0.64957	0.454046	0.496055		-	-	-
104230671	AK007145	1700108N18Rik		0.489105	0.321287	0.360191		1.16911	1.44129	1.90933
1240338	NM_026918	1810010M01Rik	Mus musculus RIKEN cDNA 1810010M01 gene (1810010M01Rik), mRNA.	0.598649	0.753997	0.01		-	-	-
106860411		1810014B01Rik		0.662342	0.664604	0.481629		-	-	-
5390026	NM_025459	1810015C04Rik	Mus musculus RIKEN cDNA 1810015C04 gene (1810015C04Rik), mRNA.	0.633296	0.426143	0.498315		-	-	-
6510048	NM_025458	1810015P03Rik	Mus musculus RIKEN cDNA 1810015P03 gene (1810015P03Rik), mRNA.	0.329617	0.511821	0.0719884		-	-	-
102900168	XM_489186	1810026B05Rik		0.743192	0.524877	0.475612		-	-	-
101660685	AK007605	1810026C22Rik		0.651914	0.368247	0.339964		-	-	-
100870020		1810028F09Rik		0.364092	0.518574	0.0559417		-	-	-
6380142	NM_026983	1810033M07Rik	Mus musculus RIKEN cDNA 1810033M07 gene (1810033M07Rik), mRNA.	0.409747	0.540992	0.176272		-	-	-
940465	NM_023397	1810034K20Rik	Mus musculus RIKEN cDNA 1810034K20 gene (1810034K20Rik), mRNA.	0.697092	0.586559	0.446678		-	-	-
102970273	XM_483957	1810038L18Rik		0.656735	0.411637	0.391227		-	-	-
103140594	AK075803	1810062O14Rik		0.772727	0.444273	0.460843		-	-	-
106400435		1810062O18Rik		0.784812	0.592517	0.449423		-	-	-
106770148	XM_484351	1810063B07Rik		0.687524	0.530346	0.43071		-	-	-
101660750		1810073G21Rik		0.470976	0.917541	0.191722		-	-	-
104760010	AK037305	2010015J01Rik	RIKEN cDNA 2010015J01 gene	0.71227	0.505431	0.474472		-	-	-
103610315		2010016I18Rik		0.661286	0.474525	0.502649		0.935836	1.41808	1.37181
5690332	NM_023333	2210010C04Rik	Mus musculus RIKEN cDNA 2210010C04 gene (2210010C04Rik), mRNA.	0.389761	0.473455	0.0241932		-	-	-
510064	XM_149712	2210010N04Rik	Mus musculus RIKEN cDNA 2210010N04 gene (2210010N04Rik), mRNA.	0.718375	0.470161	0.524331		-	-	-
103800088		2210408F11Rik		0.583496	0.345467	0.258429		-	-	-
100060400		2210411C18Rik		0.755398	0.424251	0.460112		-	-	-
104230164		2210418H06Rik		0.717728	0.445815	0.48766		-	-	-
3360215	NM_175391	2210421G13Rik	Mus musculus RIKEN cDNA 2210421G13 gene (2210421G13Rik), mRNA.	0.422801	0.159034	0.148801		-	-	-
3930041	XM_130301	2310032F03Rik	Mus musculus RIKEN cDNA 2310032F03 gene (2310032F03Rik), mRNA.	0.784749	0.492494	0.497359		-	-	-
104810195	NM_027992	2310036D22Rik	Mus musculus RIKEN cDNA 2310036D22 gene (2310036D22Rik), mRNA.	0.636362	0.538216	0.452354		-	-	-
4540504	NM_029385	2310041H06Rik	Mus musculus RIKEN cDNA 2310041H06 gene (2310041H06Rik), mRNA.	0.659809	0.488367	0.511552		0.813622	0.561996	0.548916
107000035	XM_484355	2310047A01Rik		0.555637	0.412095	0.39769		-	-	-
104050041		2310050P20Rik		0.647179	0.339794	0.287938		-	-	-
2340093	NM_029803	2310061N23Rik	Mus musculus RIKEN cDNA 2310061N23 gene (2310061N23Rik), mRNA.	2.48776	0.714441	0.384553		-	-	-
2450725	XM_134644	2410001E19Rik	Mus musculus RIKEN cDNA 2410001E19 gene (2410001E19Rik), mRNA.	0.681525	0.587068	0.449592		-	-	-
103780070	NM_025879	2410002O22Rik	Mus musculus RIKEN cDNA 2410002O22 gene (2410002O22Rik), mRNA.	0.695077	0.585098	0.496195		0.620679	0.650603	0.56445
70348	NM_199080	2610007K22Rik	Mus musculus RIKEN cDNA 2610007K22 gene (2610007K22Rik), transcript variant 1, mRNA.	0.441148	0.53891	0.458741		-	-	-
103830711		2610012C04Rik		0.752803	0.48312	0.549506		0.94255	1.30221	1.46005
2480670	NM_173744	2610019F03Rik	Mus musculus RIKEN cDNA 2610019F03 gene (2610019F03Rik), mRNA.	0.575991	0.221399	0.27865		-	-	-
3390706	NM_030199	2610029D06Rik		0.568622	0.525326	0.478756		-	-	-
107050047		2610301N02Rik		0.740718	0.444059	0.574543		0.610828	0.552475	0.656565
100770176		2700024H10Rik		0.661961	0.509635	0.464248		-	-	-
4210152	NM_028301	2700067D09Rik	Mus musculus RIKEN cDNA 2700067D09 gene (2700067D09Rik), mRNA.	0.595045	0.480065	0.608458		-	-	-
6860093	NM_026621	2810046M22Rik	Mus musculus RIKEN cDNA 2810046M22 gene (2810046M22Rik), mRNA.	0.618807	0.416574	0.421788		-	-	-
105860528	AK013060	2810409M01Rik		0.571889	0.493805	0.468397		-	-	-
101230670		2810410A03Rik		0.673134	0.498238	0.495602		-	-	-
104060504	XM_126673	2810411E22Rik	Mus musculus RIKEN cDNA 2810411E22 gene (2810411E22Rik), mRNA.	0.602973	0.527864	0.474858		0.548787	0.604409	0.636168
102120292		2810468A05Rik		0.74409	0.55928	0.455365		0.683245	0.83848	0.926218
7040300	NM_175386	2810489O06Rik	Mus musculus RIKEN cDNA 2810489O06 gene (2810489O06Rik), mRNA.	0.651421	0.474593	0.482728		-	-	-
6290435	NM_175386	2810489O06Rik	Mus musculus RIKEN cDNA 2810489O06 gene (2810489O06Rik), mRNA.	0.614515	0.426097	0.474725		-	-	-
104780278		2900011L18Rik		0.557971	0.449889	0.429473		-	-	-
102850064		2900016B01Rik		0.615374	0.381124	0.454457		-	-	-
1340154	NM_175188	2900024D24Rik	Mus musculus RIKEN cDNA 2900024D24 gene (2900024D24Rik), mRNA.	0.69954	0.44634	0.457402		-	-	-
102850577		2900052N06Rik		0.702274	0.428345	0.381854		-	-	-
630091	NM_028439	3110009E18Rik	Mus musculus RIKEN cDNA 3110009E18 gene (3110009E18Rik), mRNA.	0.62007	0.607362	0.463008		-	-	-
1050044	NM_028457	3110037I16Rik	Mus musculus RIKEN cDNA 3110037I16 gene (3110037I16Rik), mRNA.	0.58931	0.542439	0.476495		-	-	-
102900288	AK014201	3110050L10Rik		0.64517	0.463206	0.398393		-	-	-
100730176		3110054C06Rik		0.670465	0.402804	0.353693		0.663243	1.37412	1.55587
106130056	XM_129814	3222401M22Rik	Mus musculus RIKEN cDNA 3222401M22 gene (3222401M22Rik), mRNA.	0.614639	0.389396	0.387213		1.04676	1.54446	1.92374
105910064	XM_129814	3222401M22Rik	Mus musculus RIKEN cDNA 3222401M22 gene (3222401M22Rik), mRNA.	0.620886	0.417438	0.398517		-	-	-
105080446	AK031423	3230401L03Rik		0.660753	0.591835	0.487622		-	-	-
1690487	NM_029935	4631426J05Rik	Mus musculus RIKEN cDNA 4631426J05 gene (4631426J05Rik), mRNA.	0.520557	0.458291	0.675178		0.723272	1.24772	1.74689
105550142		4731420N21		0.627067	0.472823	0.427158		-	-	-
106040600		4732460K03Rik		0.577751	0.550727	0.465699		1.17755	1.44056	1.42643
100520408	AK028922	4732470M22Rik		0.738397	0.500097	0.476776		-	-	-
104070438	AK029263	4832404P21Rik	hypothetical ATP/GTP-binding site motif A (P-loop) containing protein	0.720198	0.465936	0.519844		-	-	-
106450706		4833423F13Rik		0.733476	0.504247	0.40993		0.603899	1.6392	1.57744
5890133	NM_133923	4833441J24Rik	Mus musculus RIKEN cDNA 4833441J24 gene (4833441J24Rik), mRNA.	0.661221	0.456629	0.508559		-	-	-
2120538	NM_023884	4921528G01Rik	Mus musculus RIKEN cDNA 4921528G01 gene (4921528G01Rik), mRNA.	0.88767	0.464816	0.434115		-	-	-
4780270	NM_023884	4921528G01Rik		0.745889	0.44795	0.378008		1.17794	1.22245	1.31989
102650465	AK044801	4930420O11Rik	Mus musculus RIKEN cDNA 4930420O11 gene (4930420O11Rik), mRNA.	0.564711	0.474167	0.442325		0.879008	1.24243	1.37188
106760546	AK015205	4930426D05Rik		0.585233	0.286546	0.21145		-	-	-
100110520		4930442M18Rik		0.702383	0.385511	0.410756		-	-	-
103190044	AK019617	4930447P04Rik	similar to NADPH-DEPENDENT FMN AND FAD CONTAINING OXIDOREDUCTASE [Homo sapiens]	0.692779	0.609329	0.437826		-	-	-
102680201		4930518I15Rik		0.791742	0.54827	0.483668		-	-	-
103390138		4930570N18Rik		0.690261	0.315794	0.328932		-	-	-
6100239	XM_110691	4930572L20Rik	Mus musculus RIKEN cDNA 4930572L20 gene (4930572L20Rik), mRNA.	0.310217	0.18597	0.127661		-	-	-
100130435	XM_486200	4931431C02Rik		0.495701	0.387246	0.535036		-	-	-
106900750	AK077074	4933401B08Rik		0.653742	0.560471	0.480365		-	-	-
105420020	AK030157	4933403K19Rik		0.74547	0.563891	0.448523		-	-	-
105890603	AK030163	4933407H13Rik		0.633265	0.497468	0.487639		-	-	-
103850605	XM_130015	4933428L19Rik	Mus musculus RIKEN cDNA 4933428L19 gene (4933428L19Rik), mRNA.	0.710207	0.435651	0.429948		-	-	-
7040671	NM_027758	4933431N12Rik	Mus musculus RIKEN cDNA 4933431N12 gene (4933431N12Rik), mRNA.	0.583896	0.423745	0.476294		1.35743	1.75599	1.78006
101780546	XM_128281	5031439G07Rik	Mus musculus RIKEN cDNA 5031439G07 gene (5031439G07Rik), mRNA.	0.593317	0.44423	0.399671		-	-	-
100620750		5330403D14Rik		0.620566	0.323522	0.306533		-	-	-
107050324		5330432J10Rik		0.486185	0.381428	0.365954		-	-	-
105910131		5430411C19Rik		0.60308	0.470105	0.465404		-	-	-
580364	NM_026235	5430431G03Rik	Mus musculus RIKEN cDNA 5430431G03 gene (5430431G03Rik), mRNA.	0.489823	0.386819	0.435889		-	-	-
1570537	NM_026235	5430431G03Rik	Mus musculus RIKEN cDNA 5430431G03 gene (5430431G03Rik), mRNA.	0.562743	0.475686	0.56912		-	-	-
101050044		5730402E23Rik		0.638798	0.473276	0.500401		-	-	-
100110528	AK017887	5830400N10Rik	similar to TRIPARTITE MOTIF PROTEIN TRIM14 ALPHA [Homo sapiens]	0.848302	0.51224	0.491279		-	-	-
5360494	NM_183264	5830405N20Rik	Mus musculus RIKEN cDNA 5830405N20 gene (5830405N20Rik), mRNA.	0.626939	0.277321	0.300097		-	-	-
104120114		5830408C22Rik		0.641448	0.415837	0.436001		-	-	-
100110239	XM_488664	5830431A10Rik		0.460882	0.218402	0.246428		-	-	-
102900397		5830431N17Rik		0.699906	0.47661	0.485048		-	-	-
2120309	NM_183115	5830436D01Rik	Mus musculus RIKEN cDNA 5830436D01 gene (5830436D01Rik), mRNA.	0.480364	0.533249	1.04036		-	-	-
106940408		5830444F18Rik		0.65325	0.289028	0.266658		-	-	-
105860301		5830449F15Rik		0.714379	0.498047	0.518945		-	-	-
102510735		5830453J16Rik		0.715451	0.399371	0.459493		-	-	-
100050358		5830456J23Rik		0.588748	0.395292	0.285609		-	-	-
107050575		5830472F04Rik		0.560057	0.487967	0.509378		-	-	-
3140048	NM_175233	5830472H07Rik	Mus musculus RIKEN cDNA 5830472H07 gene (5830472H07Rik), mRNA.	0.739354	0.455919	0.515491		0.791839	1.34267	1.37422
6550605	NM_153137	6030423D04Rik	Mus musculus RIKEN cDNA 6030423D04 gene (6030423D04Rik), mRNA.	0.765785	0.486582	0.463827		-	-	-
104670440		6330403M23Rik		0.666346	0.491932	0.37712		-	-	-
101340121	AK018112	6330404C01Rik		0.551039	0.537874	0.413376		-	-	-
106290022		6330509M05Rik		0.789085	0.382268	0.291627		-	-	-
1850504	NM_176915	6330581N18Rik	Mus musculus RIKEN cDNA 6330581N18 gene (6330581N18Rik), mRNA.	0.53403	0.368074	0.323462		-	-	-
101400673		6332415K15Rik		0.65071	0.490493	0.510011		-	-	-
4210538	NM_178706	6430529G09Rik	Mus musculus RIKEN cDNA 6430529G09 gene (6430529G09Rik), mRNA.	0.581083	0.319005	0.445687		-	-	-
105690161		6430537I21Rik		0.625398	0.476421	0.502202		-	-	-
5290041	NM_175560	6430604K15Rik	Mus musculus RIKEN cDNA 6430604K15 gene (6430604K15Rik), mRNA.	0.747281	0.559495	0.486407		-	-	-
103870341		6720418B01Rik		0.439106	0.246813	0.271441		-	-	-
3780537		6720475J19Rik		0.452562	0.427367	0.424464		-	-	-
1690133	NM_177745	8030476J24	Mus musculus hypothetical protein 8030476J24 (8030476J24), mRNA.	0.675588	0.423594	0.598365		-	-	-
102260427		8430401P03Rik		0.459225	0.462597	0.406625		-	-	-
105690180		8430408J09Rik		0.657575	0.465725	0.467854		-	-	-
1410619	NM_176831	8430432M10Rik	Mus musculus RIKEN cDNA 8430432M10 gene (8430432M10Rik), mRNA.	0.640571	0.480616	0.544364		-	-	-
100840286		9030607L02Rik		0.619436	0.384892	0.403959		-	-	-
1340494	NM_145562	9130213B05Rik	Mus musculus RIKEN cDNA 9130213B05 gene (9130213B05Rik), mRNA.	0.734815	0.571666	0.491383		0.9908	1.25562	1.31838
101780605	AK033707	9130227N12Rik	similar to INTERLEUKIN-1 RECEPTOR-ASSOCIATED KINASE-2 (EC 2.7.1.-) (IRAK-2) [Homo sapiens]	0.605024	0.419963	0.41733		-	-	-
6650546	NM_026240	9130427A09Rik	Mus musculus RIKEN cDNA 9130427A09 gene (9130427A09Rik), mRNA.	0.811413	0.440089	0.476294		-	-	-
102690332		9130430L19Rik		0.610533	0.268704	0.25292		1.44932	1.22702	0.990746
6020593	NM_175677	9230105E10Rik	Mus musculus RIKEN cDNA 9230105E10 gene (9230105E10Rik), mRNA.	0.80472	0.394831	0.44584		-	-	-
100780300		9230115F04Rik		0.813963	0.488355	0.433402		-	-	-
105220164	XM_128267	9330175B01Rik	Mus musculus RIKEN cDNA 9330175B01 gene (9330175B01Rik), mRNA.	0.579102	0.670589	0.42671		-	-	-
6450286	NM_194351	9330175B10Rik	Mus musculus RIKEN cDNA 9330175B10 gene (9330175B10Rik), mRNA.	0.634526	0.474113	0.506894		0.731768	0.677142	0.58615
2570142	NM_174849	9430057O19Rik	Mus musculus RIKEN cDNA 9430057O19 gene (9430057O19Rik), mRNA.	0.782972	0.846918	0.399698		-	-	-
4730131	NM_178080	9430063L05Rik	Mus musculus RIKEN cDNA 9430063L05 gene (9430063L05Rik), mRNA.	0.738248	0.497719	0.408387		-	-	-
106380039	AK035253	9530005P22Rik		0.577225	0.466809	0.611727		-	-	-
106660242		9530006C21Rik		0.541301	0.359553	0.411286		-	-	-
107000100	AK035292	9530010N18Rik		0.662122	0.544706	0.497335		-	-	-
105390520		9530018D06Rik		0.67791	0.370627	0.32771		-	-	-
104590270	AK020610	9530055J05Rik	hypothetical protein	0.580116	0.402813	0.368641		-	-	-
101570021	AK035814	9630007E23Rik		0.736939	0.555883	0.464229		-	-	-
100940315		9630023C09Rik		0.612412	0.322797	0.29433		-	-	-
103120315		9830166E18Rik		0.562094	0.345139	0.276558		1.24267	1.61318	1.7753
105890494	AK036773	9930005O13Rik		0.619966	0.418358	0.382034		-	-	-
105570458		A030011A13Rik		0.641628	0.417926	0.35686		0.570725	0.727204	0.734338
105270279	AK037292	A130003P22Rik		0.73701	0.488234	0.441723		-	-	-
103610044		A130004G11Rik		0.653389	0.455202	0.486156		-	-	-
103450528	AK037351	A130009M03Rik	hypothetical Eukaryotic protein kinase containing protein	0.709918	0.567744	0.471619		0.997175	1.20937	1.38482
103610537	AK037473	A130020K16Rik		0.534812	0.301312	0.29022		0.55406	0.86865	0.895281
105690735		A130024P18Rik		0.660855	0.228756	0.248771		-	-	-
102650180	AK037935	A130065C13Rik		0.61247	0.277099	0.276646		-	-	-
105860647		A130082F03Rik		0.434749	0.244384	0.275615		1.14546	1.72926	1.77202
103440068	AK038223	A130087I02Rik		0.473515	0.259023	0.514587		-	-	-
1850010	NM_178165	A230020G22Rik	Mus musculus RIKEN cDNA A230020G22 gene (A230020G22Rik), mRNA.	0.804252	0.540128	0.38764		-	-	-
6130494	XM_193573	A230046K03Rik	Mus musculus RIKEN cDNA A230046K03 gene (A230046K03Rik), mRNA.	0.584706	0.420192	0.383163		-	-	-
1660019	NM_175687	A230050P20Rik	Mus musculus RIKEN cDNA A230050P20 gene (A230050P20Rik), mRNA.	0.884676	0.577718	0.465195		-	-	-
101580601		A230061C15Rik		0.727021	0.494693	0.500592		-	-	-
106370348	AK039293	A330017A19Rik		0.656072	0.437316	0.414565		-	-	-
107100577	AK039302	A330019B12Rik		0.705776	0.503193	0.468806		-	-	-
104120142	AK039311	A330021D07Rik	SERINE-ARGININE-RICH SPLICING REGULATORY PROTEIN SRRP86 homolog [Rattus norvegicus]	0.501273	0.498911	0.499504		-	-	-
101690020	AK079588	A330031N05Rik	mitogen inducible gene mig-2 homolog [Homo sapiens]	0.524638	0.371373	0.431983		-	-	-
106380348	AK039696	A330089M16Rik		0.713537	0.465593	0.405753		0.690209	1.85847	1.7131
102650138		A330105D01Rik		0.566183	0.506751	0.372711		-	-	-
106110450		A430001F24Rik		0.733795	0.366222	0.319545		-	-	-
100460563	AK040071	A430056C07Rik	hypothetical Papain cysteine protease (C1) family containing protein	0.555771	0.505628	0.493493		-	-	-
102230706		A430061O12Rik		0.632835	0.438314	0.486187		0.841256	1.17558	1.24833
103120647		A430078G23Rik		0.63113	0.311546	0.417848		-	-	-
103390068	AK040487	A430102N13Rik	hypothetical Microbodies C-terminal targeting signal/RabGAP/TBC domain containing protein	0.712082	0.401359	0.388402		-	-	-
103990408	AK040499	A430103M24Rik		0.676333	0.477671	0.559199		-	-	-
460402	NM_177895	A530021J07	Mus musculus hypothetical protein A530021J07 (A530021J07), mRNA.	0.480026	0.345944	0.298343		-	-	-
940139	NM_175648	A530023O14Rik	Mus musculus RIKEN cDNA A530023O14 gene (A530023O14Rik), mRNA.	0.89317	0.368724	0.554088		-	-	-
103870193	AK041063	A530076E23Rik		0.471498	0.327041	0.298993		-	-	-
2320347	NM_175688	A530099J19Rik	Mus musculus RIKEN cDNA A530099J19 gene (A530099J19Rik), mRNA.	0.59904	0.452619	0.419179		-	-	-
106860019	XM_484889	A630001G21Rik	Mus musculus RIKEN cDNA A630001G21 gene (A630001G21Rik), mRNA.	0.64043	0.470491	0.431075		-	-	-
1500364	NM_174960	A630002K24	Mus musculus immune associated nucleotide family member (A630002K24), mRNA.	0.577363	0.356352	0.356733		-	-	-
107000609	AK041395	A630006M12Rik		0.704315	0.463354	0.465595		1.53803	1.38608	1.9929
105290133	AK041423	A630008H02Rik	hypothetical Dbl domain (dbl/cdc24 rhoGEF family) containing protein	0.484078	0.396492	0.529662		-	-	-
104060093		A630026N12Rik		0.72873	0.466464	0.431605		-	-	-
101850593	AK080287	A630031B20Rik		0.838905	0.539475	0.418061		-	-	-
3390609	NM_172602	A630038E17Rik	Mus musculus RIKEN cDNA A630038E17 gene (A630038E17Rik), mRNA.	0.670535	0.40213	0.37468		-	-	-
106040170	AK042052	A630054M16Rik		0.660498	0.51988	0.432861		1.27083	1.82542	1.34836
102370184	AK042186	A630067N03Rik	RETINOBLASTOMA-BINDING PROTEIN 1 (RBBP-1) homolog [Homo sapiens]	0.612947	0.497885	0.455718		-	-	-
106110575	AK042223	A630072I12Rik		0.717034	0.546479	0.458971		-	-	-
100380162		A630076E03Rik		0.599207	0.569218	0.469142		-	-	-
106590433	AK042488	A630096C01Rik		0.774805	0.515698	0.442906		-	-	-
105290176	AK042500	A630097D09Rik	hypothetical Ankyrin repeat profile/Ankyrin-repeat/Ankyrin repeat region circular profile/Yeast DNA-binding domain containing protein	0.699874	0.566852	0.478309		-	-	-
101690035	NM_177291	A630098A13Rik	Mus musculus RIKEN cDNA A630098A13 gene (A630098A13Rik), mRNA.	0.715301	0.469688	0.458723		-	-	-
102260066	AK042925	A730040I05Rik	hypothetical protein	0.644548	0.436298	0.388254		-	-	-
103190341	AK043167	A730062O07Rik	similar to UBIQUITIN CONJUGATING ENZYME (FRAGMENT) [Sus scrofa]	0.518455	0.301952	0.366691		-	-	-
104010528	AK080627	A830030H10Rik		0.362964	1.02375	0.242472		-	-	-
106130427		A830080H07Rik		0.592024	0.340103	0.2682		1.48554	1.75388	1.89932
100070072	AK044023	A830081I03Rik		0.593787	0.409257	0.428873		-	-	-
100460068	AK080681	A830089I03Rik	hypothetical KRAB box containing protein	0.840959	0.465461	0.591838		-	-	-
104810739		A930005H10Rik		0.690854	0.444847	0.374878		-	-	-
104230692		A930007D18Rik		0.764303	0.586193	0.480141		-	-	-
100540110	AK044382	A930010D23Rik		0.525875	0.524883	0.460176		-	-	-
100520170	AK044453	A930014B10Rik	PROTEIN PHOSPHATASE 1 REGULATORY SUBUNIT 16B homolog [Mus musculus]	0.794656	0.520172	0.461224		-	-	-
2760154	NM_178762	A930025D01Rik	Mus musculus RIKEN cDNA A930025D01 gene (A930025D01Rik), mRNA.	0.670866	0.588457	0.49501		-	-	-
4730601	NM_010156	AA175286	Mus musculus EST AA175286 (AA175286), mRNA.	1.04831	0.370452	0.38277		-	-	-
101090706		AA536717		0.636265	0.412577	0.356199		-	-	-
5550706	NM_147220	Abca9	Mus musculus ATP-binding cassette transporter sub-family A member 9 (Abca9), mRNA.	0.529842	0.423038	0.523494		-	-	-
580088	NM_145140	Abcc10	Mus musculus ATP-binding cassette, sub-family C (CFTR/MRP), member 10 (Abcc10), transcript variant mrp7A, mRNA.	0.812815	0.856552	0.27322		-	-	-
60008	NM_007392	Acta2	Mus musculus actin, alpha 2, smooth muscle, aorta (Acta2), mRNA.	0.706755	0.488288	0.545982		-	-	-
7560739	NM_001037723	Adcy7	Mus musculus adenylate cyclase 7 (Adcy7), transcript variant 2, mRNA.	0.614369	0.453019	0.443693		-	-	-
2760014	NM_007412	Admr	Mus musculus adrenomedullin receptor (Admr), mRNA.	0.490326	0.592919	0.608951		0.791931	1.48183	1.24924
3840577	NM_199060	AF067061	Mus musculus cDNA sequence AF067061 (AF067061), mRNA.	0.710198	0.453922	0.469677		-	-	-
870746	NM_021315	AF233884	Mus musculus cDNA sequence AF233884 (AF233884), mRNA.	0.620889	0.66313	0.48777		-	-	-
6040605	NM_007426	Agpt2	Mus musculus angiopoietin 2 (Agpt2), mRNA.	0.464024	0.31901	0.396617		-	-	-
1980161	NM_138752	AI194308	Mus musculus expressed sequence AI194308 (AI194308), mRNA.	0.798013	0.545722	0.466654		-	-	-
4780750	NM_134000	AI429613	Mus musculus expressed sequence AI429613 (AI429613), mRNA.	0.845112	0.504913	0.457954		-	-	-
2810142	NM_172393	Aim1	Mus musculus absent in melanoma 1 (Aim1), mRNA.	0.809452	0.452227	0.420877		-	-	-
1450739	NM_031185	Akap12	Mus musculus A kinase (PRKA) anchor protein (gravin) 12 (Akap12), mRNA.	0.610697	0.416754	0.470597		0.932601	1.23791	1.24518
5290452	NM_017476	Akap8l	Mus musculus A kinase (PRKA) anchor protein 8-like (Akap8l), mRNA.	0.640331	0.549786	0.46729		-	-	-
5390113	NM_009731	Akr1b7	Mus musculus aldo-keto reductase family 1, member B7 (Akr1b7), mRNA.	0.704307	0.497321	0.458509		-	-	-
840181	XM_129912	AL024069	Mus musculus expressed sequence AL024069 (AL024069), mRNA.	0.555855	0.426736	0.631064		-	-	-
2230440	NM_146033	Ankmy2		0.688774	0.56543	0.4754		-	-	-
103170440	NM_145611	Ankrd25	Mus musculus ankyrin repeat domain 25 (Ankrd25), mRNA.	0.52414	0.355205	0.408687		-	-	-
102190358	NM_133738	Antxr2		0.602914	0.468907	0.683922		-	-	-
104920132	XM_485064	Ap4e1		0.701997	0.510798	0.473248		-	-	-
6510364	NM_013474	Apoa2	Mus musculus apolipoprotein A-II (Apoa2), mRNA.	0.285646	0.255536	0.239065		-	-	-
6860411	NM_013474	Apoa2	Mus musculus apolipoprotein A-II (Apoa2), mRNA.	0.363585	0.31441	0.291735		-	-	-
360519	NM_177587	Aqp12		0.660555	0.799667	0.403718		-	-	-
4540025	NM_029270	Arhgap24	Mus musculus Rho GTPase activating protein 24 (Arhgap24), mRNA.	0.648983	0.430895	0.436066		-	-	-
540278	NM_146161	Arhgap24	Mus musculus Rho GTPase activating protein 24 (Arhgap24), mRNA.	0.645307	0.432638	0.464211		-	-	-
100110544	AK040093	Arhgef1	Mus musculus Rho guanine nucleotide exchange factor (GEF) 1 (Arhgef1), mRNA.	0.568537	0.344545	0.369458		0.87778	1.37196	1.75719
2120279	NM_133962	Arhgef18	Mus musculus rho/rac guanine nucleotide exchange factor (GEF) 18 (Arhgef18), mRNA.	0.582902	0.302689	0.454702		-	-	-
3440156	NM_027871	Arhgef3	Mus musculus Rho guanine nucleotide exchange factor (GEF) 3 (Arhgef3), mRNA.	0.749115	0.452499	0.477909		-	-	-
1190279	NM_177305	Arl7		0.672929	0.423642	0.448606		-	-	-
4850139	NM_153389	Atp10d	Mus musculus ATPase, Class V, type 10D (Atp10d), mRNA.	0.638296	0.391603	0.399693		-	-	-
103710546		Atp1b1		0.442875	0.225892	0.254031		-	-	-
102570400	AK047336	Atp2b2	ATPase, Ca++ transporting, plasma membrane 2	0.696538	0.544522	0.451624		1.01155	1.25062	1.28472
7000484	NM_177836	AW046396	Mus musculus expressed sequence AW046396 (AW046396), mRNA.	0.503317	0.374145	0.254866		0.955257	1.98411	1.98015
103290053	AK045005	B130018P07Rik	hypothetical CBL proto-oncogene N-terminal domain containing protein	0.5535	0.326708	0.399383		-	-	-
104570707	AK045070	B130024G19Rik		0.591753	0.496562	0.605515		-	-	-
104060647		B130038B15Rik		0.541214	0.4167	0.438062		-	-	-
100940112	AK045144	B130040C13Rik		0.784369	0.474977	0.541435		0.582284	0.708059	0.678181
103140048	AK045341	B130066H02Rik		0.872121	0.592372	0.431516		-	-	-
100540037	XM_196007	B230104P22Rik	Mus musculus RIKEN cDNA B230104P22 gene (B230104P22Rik), mRNA.	0.579785	0.438213	0.425164		-	-	-
2570632	NM_172740	B230312I18Rik	Mus musculus RIKEN cDNA B230312I18 gene (B230312I18Rik), mRNA.	0.631792	0.514989	0.436481		-	-	-
102350537	AK045826	B230312L03Rik		0.538982	0.416955	0.394914		-	-	-
101190446	AK046024	B230334I05Rik	weakly similar to PUTATIVE DIPHTHINE SYNTHASE [Schizosaccharomyces pombe]	0.677547	0.571292	0.375935		-	-	-
100610609	AK046219	B230353O14Rik		0.735457	0.603614	0.498623		-	-	-
101450736	AK013004	B3Gat3	beta-1,3-glucuronyltransferase 3 (glucuronosyltransferase I)	0.584434	0.477394	0.441679		-	-	-
4780528	NM_054052	B3gnt5	Mus musculus UDP-GlcNAc:betaGal beta-1,3-N-acetylglucosaminyltransferase 5 (B3gnt5), mRNA.	0.616585	0.282262	0.250985		-	-	-
100520500	AK046549	B430004P05Rik		0.667905	0.374021	0.412892		-	-	-
105130047	AK046584	B430109P06Rik	hypothetical Actin-like ATPase domain structure containing protein	0.73388	0.558772	0.495718		-	-	-
102810736	AK046764	B630019A10Rik		0.731571	0.505981	0.451488		-	-	-
7100010	NM_198034	B830021E24Rik	Mus musculus RIKEN cDNA B830021E24 gene (B830021E24Rik), mRNA.	1.00274	0.356978	0.407454		1.82391	1.81912	1.30287
103610181	AK046968	B930008G09Rik		0.565957	0.290317	0.399468		-	-	-
102480215		B930069K15Rik		0.63563	0.440602	0.595168		-	-	-
6760131	NM_007521	Bach2	Mus musculus BTB and CNC homology 2 (Bach2), mRNA.	1.02733	0.514365	0.438337		0.607327	0.636321	0.623372
50750	XM_143587	Bank1		0.728582	0.40373	0.363346		-	-	-
104670041		BB085087		0.563376	0.472893	0.431599		-	-	-
630369	NM_145141	BB219290	Mus musculus expressed sequence BB219290 (BB219290), mRNA.	0.655935	0.303141	0.231055		-	-	-
70280	NM_145141	BB219290	Mus musculus expressed sequence BB219290 (BB219290), mRNA.	0.625237	0.29039	0.290203		-	-	-
104210079	XM_485132	BC006779		1.29399	0.572832	0.449083		-	-	-
103830204	XM_144541	BC023744		0.5918	0.475929	0.539846		0.918711	1.48191	1.72231
105670053		BC032935		0.620866	0.451928	0.45242		-	-	-
102100093		BC032967		0.538012	0.289449	0.287676		-	-	-
3850468	NM_001001183	BC054438	Mus musculus cDNA sequence BC054438 (BC054438), mRNA.	0.477023	0.428637	0.51031		-	-	-
2680673	NM_021399	Bcl11b	Mus musculus B-cell leukemia/lymphoma 11B (Bcl11b), mRNA.	0.573376	0.273727	0.264287		1.65223	1.68363	1.46624
106860278	NM_021399	Bcl11b	Mus musculus B-cell leukemia/lymphoma 11B (Bcl11b), mRNA.	0.604483	0.29962	0.318946		-	-	-
5690068	NM_009741	Bcl2	Mus musculus B-cell leukemia/lymphoma 2 (Bcl2), mRNA.	0.535992	0.339557	0.325189		-	-	-
2470138	NM_009741	Bcl2	Mus musculus B-cell leukemia/lymphoma 2 (Bcl2), mRNA.	0.552403	0.368265	0.377212		-	-	-
7000408	NM_009742	Bcl2a1a	Mus musculus B-cell leukemia/lymphoma 2 related protein A1a (Bcl2a1a), mRNA.	0.849426	0.446214	0.350807		-	-	-
940100	NM_009744	Bcl6	Mus musculus B-cell leukemia/lymphoma 6 (Bcl6), mRNA.	0.677827	0.498989	0.441988		0.84991	1.86544	1.58694
5390053	NM_007549	Blk	Mus musculus B lymphoid kinase (Blk), mRNA.	0.731934	0.400695	0.318691		-	-	-
5420017	NM_007551	Blr1	Mus musculus Burkitt lymphoma receptor 1 (Blr1), mRNA.	0.73781	0.427785	0.300636		-	-	-
1500300	NM_007551	Blr1	Mus musculus Burkitt lymphoma receptor 1 (Blr1), mRNA.	0.995497	0.492949	0.432759		-	-	-
380113	NM_007554	Bmp4	Mus musculus bone morphogenetic protein 4 (Bmp4), mRNA.	0.551615	0.404157	0.649036		-	-	-
106760162	NM_133195	Brunol4	Mus musculus bruno-like 4, RNA binding protein (Drosophila) (Brunol4), mRNA.	0.526242	0.344717	0.308109		-	-	-
104560341	NM_028125	Btbd4	Mus musculus BTB (POZ) domain containing 4 (Btbd4), mRNA.	0.628819	0.525073	0.38068		-	-	-
3840022	NM_010638	Bteb1	Mus musculus basic transcription element binding protein 1 (Bteb1), mRNA.	0.39098	0.473989	0.665665		-	-	-
4200735	NM_007569	Btg1	Mus musculus B-cell translocation gene 1, anti-proliferative (Btg1), mRNA.	0.545289	0.301324	0.320906		-	-	-
6200133	NM_007569	Btg1	Mus musculus B-cell translocation gene 1, anti-proliferative (Btg1), mRNA.	0.536486	0.32787	0.356097		-	-	-
102370292		C030026E19Rik		0.783337	0.571932	0.424813		-	-	-
101980433	AK047780	C030036C03Rik		0.534796	0.460105	0.46235		-	-	-
105050347	NM_183183	C030038J10Rik		0.542155	0.42251	0.423694		-	-	-
102060091		C030044C12Rik		0.556084	0.56141	0.484436		0.894687	1.42285	1.77974
6590484	NM_198297	C030046M14Rik		0.543428	0.219497	0.241581		-	-	-
106510338	NM_198297	C030046M14Rik		0.574633	0.360013	0.35774		-	-	-
5130398	NM_198297	C030046M14Rik	Mus musculus RIKEN cDNA C030046M14 gene (C030046M14Rik), mRNA.	0.710174	0.477813	0.531488		-	-	-
101500577		C130045I22Rik		0.687016	0.47868	0.413675		-	-	-
102260441	AK048425	C130060B01Rik		0.614944	0.466989	0.442462		-	-	-
106130139	AK081652	C130061D10Rik		0.795556	0.470796	0.598215		-	-	-
105420685		C130078N17Rik		0.96751	0.537723	0.418481		-	-	-
5390465	NM_013484	C2	Mus musculus complement component 2 (within H-2S) (C2), mRNA.	0.881915	0.549867	0.461898		-	-	-
103130053		C230047C07Rik		0.591756	0.511755	0.476723		-	-	-
580524	NM_178694	C230075L19Rik	Mus musculus RIKEN cDNA C230075L19 gene (C230075L19Rik), mRNA.	0.568288	0.415498	0.427372		0.892668	0.546873	0.659955
102900671		C230085N15Rik		0.536342	0.278792	0.309095		-	-	-
6900075	NM_153560	C230093N12Rik	Mus musculus RIKEN cDNA C230093N12 gene (C230093N12Rik), mRNA.	0.864895	0.463968	0.454578		-	-	-
4050372	NM_172699	C330039G02Rik	Mus musculus RIKEN cDNA C330039G02 gene (C330039G02Rik), mRNA.	0.597551	0.517369	0.444443		-	-	-
100780280	AK049383	C430002D13Rik		0.624421	0.362969	0.314612		1.24184	1.64002	1.64161
105570594	AK049433	C430009E20Rik		0.687748	0.496184	0.522698		-	-	-
104850070	AK050333	C730038E05Rik	ADAPTOR PROTEIN homolog [Homo sapiens]	0.725119	0.475957	0.417201		-	-	-
103710685	AK083375	C920025C15Rik		0.797405	0.490277	0.389533		-	-	-
840142	NM_013878	Cabp2	Mus musculus calcium binding protein 2 (Cabp2), mRNA.	0.452186	0.656321	0.120673		-	-	-
106020520	AK020214	Camk2d	calcium/calmodulin-dependent protein kinase II, delta	0.810949	0.561557	0.45042		-	-	-
104760021	AK042722	Camk2d	calcium/calmodulin-dependent protein kinase II, delta	0.579717	0.444353	0.344247		-	-	-
104920025	NM_009793	Camk4	Mus musculus calcium/calmodulin-dependent protein kinase IV (Camk4), mRNA.	0.809611	0.455248	0.479996		-	-	-
3940035	NM_144811	Cbx7		0.68265	0.380309	0.452085		-	-	-
6620176	NM_021609	Ccbp2	Mus musculus chemokine binding protein 2 (Ccbp2), mRNA.	0.71364	0.494954	0.356541		-	-	-
3710397	NM_013653	Ccl5	Mus musculus chemokine (C-C motif) ligand 5 (Ccl5), mRNA.	1.04062	0.344902	0.390124		-	-	-
5720368	NM_009835	Ccr6	Mus musculus chemokine (C-C motif) receptor 6 (Ccr6), mRNA.	1.03273	0.522347	0.438259		-	-	-
6020176	NM_009835	Ccr6	Mus musculus chemokine (C-C motif) receptor 6 (Ccr6), mRNA.	1.04005	0.517287	0.480225		-	-	-
2060687	NM_007719	Ccr7	Mus musculus chemokine (C-C motif) receptor 7 (Ccr7), mRNA.	0.69295	0.246524	0.26525		-	-	-
4210377	NM_018767	Cd160	Mus musculus CD160 antigen (Cd160), mRNA.	0.90275	0.454536	0.442121		-	-	-
6940692	NM_009844	Cd19	Mus musculus CD19 antigen (Cd19), mRNA.	0.703127	0.353331	0.272444		-	-	-
430672	NM_013486	Cd2	Mus musculus CD2 antigen (Cd2), mRNA.	0.68464	0.319904	0.281425		-	-	-
5260647	NM_010818	Cd200	Mus musculus Cd200 antigen (Cd200), mRNA.	0.696211	0.465139	0.491755		-	-	-
4070685	NM_026972	Cd209b	Mus musculus CD209b antigen (Cd209b), mRNA.	0.416846	0.275711	0.26795		-	-	-
4210093	NM_007642	Cd28	Mus musculus CD28 antigen (Cd28), mRNA.	0.811483	0.355735	0.358346		-	-	-
1400739	NM_007642	Cd28	Mus musculus CD28 antigen (Cd28), mRNA.	0.976072	0.39259	0.392844		-	-	-
107050441	AK043442	Cd38	CD38 antigen	0.529128	0.420517	0.48409		-	-	-
5720136	NM_031162	Cd3z	Mus musculus CD3 antigen, zeta polypeptide (Cd3z), mRNA.	0.765521	0.469854	0.360176		-	-	-
6590338	NM_007650	Cd5	Mus musculus CD5 antigen (Cd5), mRNA.	0.840758	0.417604	0.402209		-	-	-
3390358	NM_008339	Cd79b	Mus musculus CD79B antigen (Cd79b), mRNA.	0.785811	0.383723	0.277995		-	-	-
4150242	NM_009856	Cd83	Mus musculus CD83 antigen (Cd83), mRNA.	1.03091	0.757638	0.446928		-	-	-
1940411	NM_009858	Cd8b	Mus musculus CD8 antigen, beta chain (Cd8b), mRNA.	0.61318	0.267488	0.239679		-	-	-
2320048	NM_032465	Cd96		0.614908	0.357949	0.339292		-	-	-
3360162	NM_172587	Cdc14b	Mus musculus CDC14 cell division cycle 14 homolog B (S. cerevisiae) (Cdc14b), mRNA.	0.614658	0.464177	0.511487		-	-	-
5570100	NM_144536	Cdkal1	Mus musculus CDK5 regulatory subunit associated protein 1-like 1 (Cdkal1), mRNA.	0.601356	0.441964	0.451919		-	-	-
6520577	NM_009876	Cdkn1c	Mus musculus cyclin-dependent kinase inhibitor 1C (P57) (Cdkn1c), mRNA.	0.529219	0.377984	0.586945		-	-	-
2640278	NM_009885	Cel	Mus musculus carboxyl ester lipase (Cel), mRNA.	0.403672	0.534526	0.01		-	-	-
2120093	NM_153788	Centb1	Mus musculus centaurin, beta 1 (Centb1), mRNA.	0.79768	0.486922	0.583104		-	-	-
2570592	XM_132099	Centd1		0.681564	0.478507	0.488526		-	-	-
103450541	AK017479	Cgef2-pending	cAMP-regulated guanine nucleotide exchange factor II	0.601642	0.318549	0.29354		-	-	-
6650577	NM_025844	Chordc1	Mus musculus cysteine and histidine-rich domain (CHORD)-containing, zinc-binding protein 1 (Chordc1), mRNA.	0.660729	0.6607	0.468111		-	-	-
520114	NM_145142	Chst10	Mus musculus carbohydrate sulfotransferase 10 (Chst10), mRNA.	0.857626	0.351363	0.405811		-	-	-
2370131	NM_016803	Chst3	Mus musculus carbohydrate (chondroitin 6/keratan) sulfotransferase 3 (Chst3), mRNA.	0.577789	0.28944	0.243424		-	-	-
4920097	NM_021386	Cldn10	Mus musculus claudin 10 (Cldn10), transcript variant 2, mRNA.	0.743082	0.687062	0.352785		-	-	-
6620270	NM_023878	Cldn10	Mus musculus claudin 10 (Cldn10), transcript variant 2, mRNA.	0.678329	0.670776	0.405697		-	-	-
6220524	NM_025469	Clps	Mus musculus colipase, pancreatic (Clps), mRNA.	0.43757	0.699535	0.01		-	-	-
1340056	NM_025469	Clps	Mus musculus colipase, pancreatic (Clps), mRNA.	0.813785	0.986488	0.01		-	-	-
100510452	AK045237	Clta	clathrin, light polypeptide (Lca)	0.678969	0.489309	0.488391		-	-	-
3390398	NM_007717	Cmah	Mus musculus cytidine monophospho-N-acetylneuraminic acid hydroxylase (Cmah), mRNA.	0.564685	0.412311	0.433019		-	-	-
1660497	NM_007717	Cmah	Mus musculus cytidine monophospho-N-acetylneuraminic acid hydroxylase (Cmah), mRNA.	0.550459	0.40829	0.519615		-	-	-
6110020	NM_028044	Cnn3	Mus musculus calponin 3, acidic (Cnn3), mRNA.	0.608486	0.37029	0.31324		0.616858	0.640646	0.555918
104920114	AK039251	Cnp1	cyclic nucleotide phosphodiesterase 1	0.736398	0.48516	0.52595		-	-	-
104060021	AK052963	Col14a1	procollagen, type XIV, alpha 1	0.710896	0.484037	0.638451		0.543461	1.05697	1.20019
2030358	NM_153393	Col23a1	Mus musculus procollagen, type XXIII, alpha 1 (Col23a1), mRNA.	0.9842	0.534723	0.412798		-	-	-
105390717		Commd6		0.678899	0.498457	0.510288		-	-	-
101580398	NM_007752	Cp	Mus musculus ceruloplasmin (Cp), mRNA.	0.605226	0.458377	0.530897		0.768347	1.10624	1.52071
4730022	XM_284174	Cpa1	Mus musculus carboxypeptidase A1 (Cpa1), mRNA.	0.589941	0.896396	0.01		-	-	-
290600	NM_029706	Cpb1	Mus musculus carboxypeptidase B1 (tissue) (Cpb1), mRNA.	0.417023	0.604484	0.01		-	-	-
5550066	XM_125830	Cpm		0.488168	0.292092	0.234771		-	-	-
103360519	XM_128751	Crim1	Mus musculus cysteine-rich motor neuron 1 (Crim1), mRNA.	0.489625	0.364618	0.365252		-	-	-
3120400	NM_007778	Csf1	Mus musculus colony stimulating factor 1 (macrophage) (Csf1), mRNA.	0.613109	0.40782	0.400948		-	-	-
103390487	X05010	CSF-1		0.748286	0.495906	0.516609		-	-	-
6350593	NM_007783	Csk	Mus musculus c-src tyrosine kinase (Csk), mRNA.	0.971831	0.643838	0.485194		-	-	-
3940110	NM_018737	Ctps2	Mus musculus cytidine 5-triphosphate synthase 2 (Ctps2), mRNA.	0.481499	0.408316	0.411177		1.34043	1.52333	1.31146
1050347	NM_025583	Ctrb1		1.02421	0.959262	0.01		-	-	-
3060152	XM_355529	Ctrc		0.579179	0.641681	0.212667		-	-	-
2120301	NM_023182	Ctrl	Mus musculus chymotrypsin-like (Ctrl), mRNA.	0.750412	0.946824	0.01		-	-	-
360368	NM_009985	Ctsw	Mus musculus cathepsin W (Ctsw), mRNA.	1.0001	0.3568	0.407446		-	-	-
7100673	NM_008411	Cuzd1	Mus musculus CUB and zona pellucida-like domains 1 (Cuzd1), mRNA.	0.448962	0.901364	0.0483667		-	-	-
4150750	NM_013655	Cxcl12	Mus musculus chemokine (C-X-C motif) ligand 12 (Cxcl12), transcript variant 2, mRNA.	0.482786	0.431291	0.512107		-	-	-
4570068	NM_021704	Cxcl12	Mus musculus chemokine (C-X-C motif) ligand 12 (Cxcl12), transcript variant 2, mRNA.	0.487346	0.368247	0.495475		-	-	-
101660066	NM_173369	Cyld	Mus musculus cylindromatosis (turban tumor syndrome) (Cyld), mRNA.	0.690468	0.476454	0.44742		-	-	-
103290400	NM_021282	Cyp2e1	Mus musculus cytochrome P450, family 2, subfamily e, polypeptide 1 (Cyp2e1), mRNA.	0.508196	0.410738	0.444462		1.22549	1.1618	0.949484
5290026	NM_010516	Cyr61	Mus musculus cysteine rich protein 61 (Cyr61), mRNA.	0.538159	0.400413	0.711096		-	-	-
5050747	NM_146155	D030015G18Rik	Mus musculus RIKEN cDNA D030015G18 gene (D030015G18Rik), mRNA.	0.568479	0.472486	0.445408		-	-	-
107050112	AK083529	D030041G07Rik		0.821527	0.574847	0.482943		0.723281	1.18619	1.19746
100050524	AK051309	D130032J17Rik	hypothetical Microbodies C-terminal targeting signal containing protein	0.550899	0.273995	0.245641		-	-	-
106100411	AK051608	D130059O18Rik	SPLICING FACTOR SRP55-1 (FRAGMENT) homolog [Canis familiaris]	0.621348	0.486545	0.382776		-	-	-
105910215	AK051661	D130062J21Rik		0.763178	0.404105	0.306704		-	-	-
104200167	AK084071	D130083G05Rik		0.706732	0.462251	0.464888		1.28717	1.67371	1.79831
100110095		D130086K05Rik		0.682295	0.492541	0.461181		-	-	-
106130524		D14Abb1e		0.753244	0.506321	0.435124		-	-	-
2190403	NM_029098	D15Ertd735e		0.68524	0.436067	0.621498		-	-	-
107040403	NM_175547	D230007K08Rik	Mus musculus RIKEN cDNA D230007K08 gene (D230007K08Rik), mRNA.	0.857014	0.454408	0.473047		-	-	-
4920519	NM_175547	D230007K08Rik	Mus musculus RIKEN cDNA D230007K08 gene (D230007K08Rik), mRNA.	0.826579	0.442438	0.511205		1.62967	1.85709	1.79907
103190047	AK051921	D230019G01Rik		0.756867	0.537766	0.473654		-	-	-
101230333	AK084423	D230044C07Rik		0.583375	0.449182	0.370642		-	-	-
103610400	AK084442	D230047F17Rik		0.649914	0.418913	0.421677		-	-	-
1660021	NM_138587	D6Wsu176e	Mus musculus DNA segment, Chr 6, Wayne State University 176, expressed (D6Wsu176e), mRNA.	0.674025	0.536131	0.49035		-	-	-
105420292	AK052794	D730006F06Rik		0.660705	0.410186	0.415991		-	-	-
101400121		D730035F11Rik		0.578376	0.296812	0.275388		1.18035	1.64532	1.8448
4070079	NM_175289	D930048N14Rik	Mus musculus RIKEN cDNA D930048N14 gene (D930048N14Rik), mRNA.	0.475618	0.360064	0.357059		0.988964	1.17299	0.576186
7040593	NM_010016	Daf1	Mus musculus decay accelerating factor 1 (Daf1), mRNA.	0.598348	0.498644	0.424882		-	-	-
380563	NM_020257	Dcl1	Mus musculus C-type lectin 1 (Dcl1), mRNA.	0.730453	0.413796	0.497492		-	-	-
5910121	NM_013932	Ddx25	Mus musculus DEAD (Asp-Glu-Ala-Asp) box polypeptide 25 (Ddx25), mRNA.	0.736644	0.408436	0.411283		-	-	-
2450075	NM_172689	Ddx58	Mus musculus DEAD (Asp-Glu-Ala-Asp) box polypeptide 58 (Ddx58), mRNA.	1.04199	0.488977	0.443274		-	-	-
100450176	NM_172689	Ddx58	Mus musculus DEAD (Asp-Glu-Ala-Asp) box polypeptide 58 (Ddx58), mRNA.	1.11798	0.45291	0.382186		-	-	-
5890328	NM_016811	Dgka	Mus musculus diacylglycerol kinase, alpha (Dgka), mRNA.	0.609387	0.302563	0.337979		-	-	-
1770377	NM_007865	Dll1	Mus musculus delta-like 1 (Drosophila) (Dll1), mRNA.	0.653847	0.478526	0.503773		-	-	-
7050270	NM_007769	Dmbt1	Mus musculus deleted in malignant brain tumors 1 (Dmbt1), mRNA.	0.37381	1.45131	0.0175892		-	-	-
670086	NM_007870	Dnase1l3	Mus musculus deoxyribonuclease 1-like 3 (Dnase1l3), mRNA.	1.10257	0.585389	0.42988		-	-	-
3060039	NM_026344	Dph2l2	Mus musculus diptheria toxin resistance protein required for diphthamide biosynthesis (Saccharomyces)-like 2 (Dph2l2), mRNA.	0.698881	0.623501	0.498495		-	-	-
6510072	NM_010286	Dsip1	Mus musculus delta sleep inducing peptide, immunoreactor (Dsip1), mRNA.	0.581037	0.413463	0.638349		-	-	-
5900372	NM_008052	Dtx1	Mus musculus deltex 1 homolog (Drosophila) (Dtx1), mRNA.	0.983648	0.59429	0.436214		-	-	-
103940440		E030004N02Rik		1.03375	0.48538	0.354379		-	-	-
103800047		E030022I16Rik		0.538367	0.398871	0.408766		-	-	-
4780068	NM_175553	E030026I10Rik	Mus musculus RIKEN cDNA E030026I10 gene (E030026I10Rik), mRNA.	0.546279	0.409458	0.423577		-	-	-
102370315	AK087261	E030040J04Rik	similar to RNA HELICASE [Homo sapiens]	0.986199	0.425119	0.366996		-	-	-
870551	NM_178791	E130203B14Rik	Mus musculus RIKEN cDNA E130203B14 gene (E130203B14Rik), mRNA.	0.555212	0.529221	0.498063		-	-	-
100870050	AK054093	E230017J10Rik		0.509257	0.436536	0.471707		-	-	-
7050725	NM_175035	E230026N22Rik	Mus musculus RIKEN cDNA E230026N22 gene (E230026N22Rik), mRNA.	0.561912	0.364085	0.40446		-	-	-
107000673	AK087634	E230029F23Rik	hypothetical Beta-Ig-H3/Fasciclin domain containing protein	0.708515	0.471989	0.657883		0.838702	1.67279	1.69082
100770603	XM_130845	E430012K20Rik	Mus musculus RIKEN cDNA E430012K20 gene (E430012K20Rik), mRNA.	0.652777	0.471775	0.467454		-	-	-
106350722		E430016L07Rik		0.49229	0.448202	0.557145		0.5519	0.965052	0.905335
102260605	AK088897	E430030L01Rik		0.606513	0.48748	0.381628		-	-	-
6220722	NM_183031	Ebi2	Mus musculus Epstein-Barr virus induced gene 2 (Ebi2), mRNA.	0.846073	0.458625	0.379276		1.20647	1.93929	1.77639
105690309	NM_133643	Edaradd	Mus musculus EDAR (ectodysplasin-A receptor)-associated death domain (Edaradd), mRNA.	0.655073	0.402463	0.400367		-	-	-
840180	NM_133643	Edaradd	Mus musculus EDAR (ectodysplasin-A receptor)-associated death domain (Edaradd), mRNA.	0.813735	0.532714	0.429687		-	-	-
4280717	NM_007904	Ednrb	Mus musculus endothelin receptor type B (Ednrb), mRNA.	0.593763	0.416582	0.431043		0.517604	1.29028	1.0187
4070358	NM_028889	Efhd1	Mus musculus EF hand domain containing 1 (Efhd1), mRNA.	0.512424	0.343642	0.362574		-	-	-
4610347	NM_007913	Egr1	Mus musculus early growth response 1 (Egr1), mRNA.	0.838995	0.54011	0.444188		-	-	-
101450452	NM_153402	Eif2c3	Mus musculus eukaryotic translation initiation factor 2C, 3 (Eif2c3), mRNA.	0.603976	0.489884	0.433068		-	-	-
5270129	NM_007919	Ela2	Mus musculus elastase 2 (Ela2), mRNA.	0.986676	0.918926	0.01		-	-	-
3990711	NM_026419	Ela3b	Mus musculus elastase 3B, pancreatic (Ela3b), mRNA.	0.460925	0.597325	0.01		-	-	-
4060731	NM_026419	Ela3b	Mus musculus elastase 3B, pancreatic (Ela3b), mRNA.	0.408259	0.634129	0.01		-	-	-
1770484	NM_145973	Ell3	Mus musculus elongation factor RNA polymerase II-like 3 (Ell3), mRNA.	0.709684	0.520819	0.348869		-	-	-
2350706	NM_080288	Elmo1	Mus musculus engulfment and cell motility 1, ced-12 homolog (C. elegans) (Elmo1), mRNA.	0.878381	0.492993	0.478962		-	-	-
110338	NM_080288	Elmo1	Mus musculus engulfment and cell motility 1, ced-12 homolog (C. elegans) (Elmo1), mRNA.	0.716442	0.497001	0.559895		-	-	-
2450129	NM_080288	Elmo1	Mus musculus engulfment and cell motility 1, ced-12 homolog (C. elegans) (Elmo1), mRNA.	0.759451	0.489329	0.530715		1.28606	1.70248	1.77888
6770494	NM_080288	Elmo1	Mus musculus engulfment and cell motility 1, ced-12 homolog (C. elegans) (Elmo1), mRNA.	0.759796	0.490902	0.575391		1.31144	1.7896	1.62616
5700373	NM_199466	Eml4	Mus musculus echinoderm microtubule associated protein like 4 (Eml4), mRNA.	0.739597	0.520374	0.461121		-	-	-
5270136	NM_007933	Eno3	Mus musculus enolase 3, beta muscle (Eno3), mRNA.	0.774022	0.624443	0.492432		-	-	-
100510161	XM_284250	Etnk1		0.846317	0.610922	0.486819		-	-	-
3290279	NM_007974	F2rl1	Mus musculus coagulation factor II (thrombin) receptor-like 1 (F2rl1), mRNA.	0.791982	0.490144	0.486451		-	-	-
104120136		F730002C09Rik		0.610381	0.345392	0.376734		-	-	-
107000162	AK089391	F730021A14Rik		0.555645	0.469918	0.427883		-	-	-
3520008	NM_013911	Fbxl12	Mus musculus F-box and leucine-rich repeat protein 12 (Fbxl12), mRNA.	0.555049	0.401557	0.383829		-	-	-
104610066	XM_110248	Fbxo11	Mus musculus F-box only protein 11 (Fbxo11), mRNA.	0.661697	0.479536	0.505398		-	-	-
5720403	NM_013517	Fcer2a	Mus musculus Fc receptor, IgE, low affinity II, alpha polypeptide (Fcer2a), mRNA.	0.474095	0.369765	0.276196		-	-	-
5550242	NM_013517	Fcer2a	Mus musculus Fc receptor, IgE, low affinity II, alpha polypeptide (Fcer2a), mRNA.	0.520541	0.275908	0.202641		-	-	-
5720092	NM_199012	Fchsd2	Mus musculus FCH and double SH3 domains 2 (Fchsd2), mRNA.	0.791544	0.499664	0.378326		-	-	-
6350176	NM_007995	Fcna	Mus musculus ficolin A (Fcna), mRNA.	0.526823	0.495357	0.48006		-	-	-
100780364	NM_010207	Fgfr2	Mus musculus fibroblast growth factor receptor 2 (Fgfr2), transcript variant 1, mRNA.	0.624127	0.468335	0.474702		-	-	-
101410736	AK008093	Fibp	fibroblast growth factor (acidic) intracellular binding protein	0.636516	0.480001	0.430107		-	-	-
3120670	NM_019739	Foxo1	Mus musculus forkhead box O1 (Foxo1), mRNA.	0.770455	0.381675	0.360512		0.632823	0.640716	0.649758
103120376	AK031837	Foxp1	forkhead box P1	0.582997	0.368142	0.345886		-	-	-
6510433	NM_053202	Foxp1	Mus musculus forkhead box P1 (Foxp1), mRNA.	0.60017	0.342119	0.392173		-	-	-
5390273	XM_131241	Fpgt	Mus musculus fucose-1-phosphate guanylyltransferase (Fpgt), mRNA.	0.592577	0.567325	0.458192		-	-	-
4760520	NM_008054	Fyn	Mus musculus Fyn proto-oncogene (Fyn), mRNA.	0.676947	0.551243	0.439025		1.2842	1.98211	1.32611
103610008	AK090072	G430091H17Rik	weakly similar to GLUCOCORTICOID-ATTENUATED RESPONSE GENE 16 PRODUCT [Rattus norvegicus]	1.91568	0.449555	0.316787		-	-	-
103120487	AK090210	G630019A19Rik		0.741769	0.538681	0.497558		-	-	-
101990717	AK090243	G630024G08Rik		0.554658	0.484932	0.526897		-	-	-
6400020	NM_178394	Gababrbp		0.683025	0.322151	0.295656		-	-	-
101780504	NM_019439	Gabbr1	Mus musculus gamma-aminobutyric acid (GABA-B) receptor, 1 (Gabbr1), mRNA.	0.597755	0.490503	0.609657		1.07783	1.36596	1.3676
106130400	NM_010249	Gabpb1	Mus musculus GA repeat binding protein, beta 1 (Gabpb1), transcript variant 2, mRNA.	0.593413	0.442521	0.398294		-	-	-
3140167	NM_008077	Gad1	Mus musculus glutamic acid decarboxylase 1 (Gad1), mRNA.	0.57511	0.443775	0.360081		-	-	-
3930279	NM_010253	Gal	Mus musculus galanin (Gal), mRNA.	0.434647	0.364866	0.170282		-	-	-
5360500	NM_144908	Galnt11	Mus musculus UDP-N-acetyl-alpha-D-galactosamine:polypeptide N-acetylgalactosaminyltransferase 11 (Galnt11), mRNA.	0.729595	0.525613	0.485802		-	-	-
6020687	NM_010273	Gdi1	Mus musculus guanosine diphosphate (GDP) dissociation inhibitor 1 (Gdi1), mRNA.	0.528778	0.485666	0.526012		-	-	-
7000040	NM_023608	Gdpd2	Mus musculus glycerophosphodiester phosphodiesterase domain containing 2 (Gdpd2), mRNA.	0.465353	0.378933	0.50348		-	-	-
1240082	XM_133801	Gga2	Mus musculus golgi associated, gamma adaptin ear containing, ARF binding protein 2 (Gga2), mRNA.	0.851854	0.589543	0.439023		-	-	-
2650332	XM_133801	Gga2	Mus musculus golgi associated, gamma adaptin ear containing, ARF binding protein 2 (Gga2), mRNA.	0.88048	0.685346	0.469537		-	-	-
104200020	NM_008136	Gna-rs1	Mus musculus guanine nucleotide binding protein, related sequence 1 (Gna-rs1), mRNA.	0.64239	0.463105	0.408562		-	-	-
106380014	NM_010309	Gnas	Mus musculus GNAS (guanine nucleotide binding protein, alpha stimulating) complex locus (Gnas), mRNA.	0.482557	0.36735	0.358864		-	-	-
102030091	NM_010309	Gnas	Mus musculus GNAS (guanine nucleotide binding protein, alpha stimulating) complex locus (Gnas), mRNA.	0.522102	0.489165	0.455782		-	-	-
5860563	NM_025989	Gp2	Mus musculus glycoprotein 2 (zymogen granule membrane) (Gp2), mRNA.	0.410383	0.958964	0.0174349		-	-	-
6180735	NM_016697	Gpc3	Mus musculus glypican 3 (Gpc3), mRNA.	0.506156	0.442324	0.57131		1.17808	1.58319	1.94751
6370632	XM_128001	Gpihbp1		0.439666	0.41829	0.505247		1.36523	1.66885	1.72095
6760035	NM_173398	Gpr171		0.819827	0.387827	0.269665		-	-	-
4070022	NM_011823	Gpr34	Mus musculus G protein-coupled receptor 34 (Gpr34), mRNA.	0.717008	0.466374	0.505106		-	-	-
1190537	NM_175493	Gpr68	Mus musculus G protein-coupled receptor 68 (Gpr68), mRNA.	0.631933	0.356937	0.346283		1.34877	1.7386	1.89779
3360538	NM_026081	Gprasp1		0.526991	0.483444	0.500368		0.738014	0.865808	0.800654
2230735	NM_153410	Gpsm1	Mus musculus G-protein signalling modulator 1 (AGS3-like, C. elegans) (Gpsm1), mRNA.	0.56592	0.5056	0.455072		0.925646	1.72968	1.67726
1770195	NM_027817	Grap	Mus musculus GRB2-related adaptor protein (Grap), mRNA.	0.556148	0.415543	0.338496		-	-	-
3840279	NM_013535	Grcc10	Mus musculus gene rich cluster, C10 gene (Grcc10), mRNA.	0.641008	0.479521	0.438884		-	-	-
2470193	NM_010356	Gsta3	Mus musculus glutathione S-transferase, alpha 3 (Gsta3), mRNA.	0.494195	0.445449	0.603544		1.06709	0.818193	0.64378
4730341	NM_008183	Gstm2	Mus musculus glutathione S-transferase, mu 2 (Gstm2), mRNA.	0.700663	0.551726	0.496321		0.845653	1.01682	0.553396
110253	NM_021896	Gucy1a3	Mus musculus guanylate cyclase 1, soluble, alpha 3 (Gucy1a3), mRNA.	0.571415	0.480588	0.390245		0.715831	1.397	1.76278
4220482	NM_010395	H2-T10	Mus musculus histocompatibility 2, T region locus 10 (H2-T10), mRNA.	1.16062	0.766597	0.491581		-	-	-
6860592	NM_134250	Havcr2	Mus musculus hepatitis A virus cellular receptor 2 (Havcr2), mRNA.	0.506621	0.344426	0.34196		-	-	-
2570278	NM_019572	Hdac7a	Mus musculus histone deacetylase 7A (Hdac7a), mRNA.	0.738175	0.5223	0.475774		1.04667	1.54669	1.9182
6770192	NM_008278	Hpgd	Mus musculus hydroxyprostaglandin dehydrogenase 15 (NAD) (Hpgd), mRNA.	0.575826	0.504588	0.395426		-	-	-
6650348	NM_080634	Hps3	Mus musculus Hermansky-Pudlak syndrome 3 homolog (human) (Hps3), mRNA.	0.5921	0.446578	0.517672		-	-	-
670039	NM_133182	Hrmt1l1	Mus musculus heterogeneous nuclear ribonucleoprotein methyltransferase-like 1 (S. cerevisiae) (Hrmt1l1), mRNA.	0.418894	0.399219	0.319062		1.05092	1.80735	1.69033
2230497	NM_178870	Hs3st3a1		0.459635	0.23242	0.242878		0.641338	0.931977	1.08547
60097	NM_010477	Hspd1	Mus musculus heat shock protein 1 (chaperonin) (Hspd1), mRNA.	0.566099	0.703942	0.484428		-	-	-
1740605	NM_031247	Ian4	Mus musculus immune associated nucleotide 4 (Ian4), nuclear gene encoding mitochondrial protein, mRNA.	0.614916	0.309025	0.298718		-	-	-
102230551	AK041320	Icosl	icos ligand	0.660556	0.383367	0.575469		1.15541	1.26417	1.6977
6450403	NM_008321	Idb3	Mus musculus inhibitor of DNA binding 3 (Idb3), mRNA.	0.621146	0.514456	0.447199		-	-	-
2760019	NM_172648	Ifi205	Mus musculus interferon activated gene 205 (Ifi205), mRNA.	1.24678	0.465157	0.405577		-	-	-
2370500	NM_008343	Igfbp3	Mus musculus insulin-like growth factor binding protein 3 (Igfbp3), mRNA.	0.594442	0.41448	0.527098		0.663881	1.14718	1.24936
5420441	NM_010517	Igfbp4	Mus musculus insulin-like growth factor binding protein 4 (Igfbp4), mRNA.	0.47749	0.568972	0.567682		0.815942	0.611136	0.566028
2360592	NM_010518	Igfbp5	Mus musculus insulin-like growth factor binding protein 5 (Igfbp5), mRNA.	0.923505	0.258699	0.24537		-	-	-
460288	XM_354717	Igh-VS107	Mus musculus immunoglobulin heavy chain (S107 family) (Igh-VS107), mRNA.	0.566353	0.484866	0.669395		-	-	-
100430750	NM_018770	Igsf4a	Mus musculus immunoglobulin superfamily, member 4A (Igsf4a), transcript variant 3, mRNA.	0.628277	0.4456	0.435701		-	-	-
6620128	NM_018770	Igsf4a	Mus musculus immunoglobulin superfamily, member 4A (Igsf4a), transcript variant 3, mRNA.	0.67773	0.443802	0.497197		-	-	-
6840072	NM_010546	Ikbkb	Mus musculus inhibitor of kappaB kinase beta (Ikbkb), mRNA.	0.649133	0.430949	0.47954		-	-	-
104810338	NM_010546	Ikbkb	Mus musculus inhibitor of kappaB kinase beta (Ikbkb), mRNA.	0.611308	0.475504	0.513024		-	-	-
3850168	NM_010551	Il16	Mus musculus interleukin 16 (Il16), mRNA.	0.656172	0.378799	0.383315		-	-	-
6180039	NM_008360	Il18	Mus musculus interleukin 18 (Il18), mRNA.	0.872891	0.562479	0.478862		-	-	-
270546	NM_008365	Il18r1	Mus musculus interleukin 18 receptor 1 (Il18r1), mRNA.	0.726594	0.412587	0.510722		-	-	-
7000273	NM_021887	Il21r	Mus musculus interleukin 21 receptor (Il21r), mRNA.	0.734212	0.463177	0.412151		1.41767	1.61625	1.49197
940093	NM_016671	Il27ra	Mus musculus interleukin 27 receptor, alpha (Il27ra), mRNA.	0.820104	0.385009	0.322965		-	-	-
105700301	AK037584	Il2rg	interleukin 2 receptor, gamma chain	0.508505	0.29019	0.268749		1.51303	1.21089	0.992617
5360440	NM_008371	Il7	Mus musculus interleukin 7 (Il7), mRNA.	0.38691	0.301351	0.322295		1.57761	1.6048	1.59873
103780026	AK040740	Il7r	interleukin 7 receptor	0.5304	0.381992	0.385343		-	-	-
100870368	AK041838	Il7r	interleukin 7 receptor	0.483284	0.43503	0.474877		-	-	-
3990452	NM_008376	Imap38	Mus musculus immunity-associated protein (Imap38), transcript variant 1, mRNA.	0.637238	0.334973	0.311129		-	-	-
4010075	NM_013893	Ingaprp	Mus musculus islet neogenesis associated protein-related protein (Ingaprp), mRNA.	0.362646	2.37572	0.199015		-	-	-
670368	NM_008384	Inpp1	Mus musculus inositol polyphosphate-1-phosphatase (Inpp1), mRNA.	0.830516	0.490127	0.632959		-	-	-
6200504	XM_134427	Inpp4b		0.6771	0.458889	0.492853		1.10991	1.5051	1.38816
60010	NM_178641	Inpp5f	Mus musculus inositol polyphosphate-5-phosphatase F (Inpp5f), mRNA.	0.591921	0.414881	0.32365		-	-	-
110717	NM_010567	Inppl1	Mus musculus inositol polyphosphate phosphatase-like 1 (Inppl1), mRNA.	0.565704	0.509554	0.467528		-	-	-
6620528	NM_010569	Invs	Mus musculus inversin (Invs), mRNA.	0.653495	0.592735	0.45318		-	-	-
6180162	NM_016849	Irf3	Mus musculus interferon regulatory factor 3 (Irf3), mRNA.	0.642822	0.547387	0.468262		-	-	-
5700022	XM_192925	Itch	Mus musculus itchy (Itch), mRNA.	0.661096	0.492765	0.528424		-	-	-
2230592	NM_010583	Itk	Mus musculus IL2-inducible T-cell kinase (Itk), mRNA.	0.780774	0.253015	0.257093		-	-	-
104850056	NM_010583	Itk	Mus musculus IL2-inducible T-cell kinase (Itk), mRNA.	0.571437	0.3434	0.338573		-	-	-
104920601	AK087694	Itpr1	Mus musculus inositol 1,4,5-triphosphate receptor 1 (Itpr1), mRNA.	0.642475	0.458711	0.478753		0.684751	0.800952	0.91155
6660181	NM_010600	Kcnh1	Mus musculus potassium voltage-gated channel, subfamily H (eag-related), member 1 (Kcnh1), mRNA.	0.636021	0.566042	0.485085		-	-	-
4780273	NM_010604	Kcnj16	Mus musculus potassium inwardly-rectifying channel, subfamily J, member 16 (Kcnj16), mRNA.	0.444672	0.409307	0.584748		0.890468	1.02636	1.0117
870494	NM_008428	Kcnj8	Mus musculus potassium inwardly-rectifying channel, subfamily J, member 8 (Kcnj8), mRNA.	0.451769	0.439678	0.616703		-	-	-
103360133	AK039046	Kcnq5	potassium voltage-gated channel, subfamily Q, member 5	0.712352	0.4993	0.449772		-	-	-
7050091	NM_177715	Kctd12	Mus musculus potassium channel tetramerisation domain containing 12 (Kctd12), mRNA.	0.54725	0.40653	0.4487		-	-	-
101850092	NM_010644	Klk26	Mus musculus kallikrein 26 (Klk26), mRNA.	0.509895	0.738777	0.0139947		-	-	-
5900632	NM_020268	Klk27	Mus musculus kallikrein 27 (Klk27), mRNA.	0.358097	0.731273	0.017724		-	-	-
2810008	NM_020268	Klk27	Mus musculus kallikrein 27 (Klk27), mRNA.	0.422556	0.711564	0.0512732		-	-	-
2350528	NM_008456	Klk5	Mus musculus kallikrein 5 (Klk5), mRNA.	0.394266	0.778421	0.0197901		-	-	-
6590139	NM_008456	Klk5	Mus musculus kallikrein 5 (Klk5), mRNA.	0.641168	0.974811	0.424163		-	-	-
105420707	NM_008456	Klk5	Mus musculus kallikrein 5 (Klk5), mRNA.	0.581525	0.723394	0.235136		-	-	-
4010706	NM_010639	Klk6	Mus musculus kallikrein 6 (Klk6), mRNA.	0.468019	0.743639	0.0113509		-	-	-
104730373	NM_010639	Klk6	Mus musculus kallikrein 6 (Klk6), mRNA.	0.405207	0.694816	0.0295716		-	-	-
106040338	NM_016659	Klra1	Mus musculus killer cell lectin-like receptor, subfamily A, member 1 (Klra1), mRNA.	0.783007	0.492581	0.496519		-	-	-
3360280	NM_008459	Klra10	Mus musculus killer cell lectin-like receptor subfamily A, member 10 (Klra10), mRNA.	0.753454	0.353157	0.322342		-	-	-
360026	NM_010646	Klra12	Mus musculus killer cell lectin-like receptor subfamily A, member 12 (Klra12), mRNA.	0.856966	0.48337	0.396107		-	-	-
104230100	NM_010647	Klra13	Mus musculus killer cell lectin-like receptor subfamily A, member 13 (Klra13), mRNA.	0.619968	0.232761	0.205786		-	-	-
1450113	NM_010647	Klra13	Mus musculus killer cell lectin-like receptor subfamily A, member 13 (Klra13), mRNA.	0.673498	0.256378	0.250624		-	-	-
6290433	NM_133203	Klra17	Mus musculus killer cell lectin-like receptor, subfamily A, member 17 (Klra17), mRNA.	0.486032	0.725797	1.11933		-	-	-
1340176	NM_053153	Klra18	Mus musculus killer cell lectin-like receptor, subfamily A, member 18 (Klra18), mRNA.	0.367501	0.140629	0.123762		-	-	-
6040332	NM_053150	Klra20	Mus musculus killer cell lectin-like receptor subfamily A, member 20 (Klra20), mRNA.	0.823017	0.382751	0.326653		-	-	-
101770048	NM_010648	Klra3	Mus musculus killer cell lectin-like receptor, subfamily A, member 3 (Klra3), mRNA.	0.717052	0.265093	0.275969		-	-	-
1980097	NM_010648	Klra3	Mus musculus killer cell lectin-like receptor, subfamily A, member 3 (Klra3), mRNA.	0.690901	0.388245	0.389655		-	-	-
101400091	NM_010649	Klra4	Mus musculus killer cell lectin-like receptor, subfamily A, member 4 (Klra4), mRNA.	0.589268	0.362362	0.346108		-	-	-
102810088	NM_014194	Klra7	Mus musculus killer cell lectin-like receptor, subfamily A, member 7 (Klra7), mRNA.	0.775117	0.395894	0.386039		-	-	-
4050022	NM_008527	Klrb1c	Mus musculus killer cell lectin-like receptor subfamily B member 1C (Klrb1c), mRNA.	0.623217	0.285441	0.307429		-	-	-
3190114	NM_010654	Klrd1	Mus musculus killer cell lectin-like receptor, subfamily D, member 1 (Klrd1), mRNA.	0.603715	0.194356	0.24205		-	-	-
4850500	NM_153590	Klre1	Mus musculus killer cell lectin-like receptor family E member 1 (Klre1), mRNA.	0.738872	0.27145	0.239905		-	-	-
7000132	NM_133809	Kmo	Mus musculus kynurenine 3-monooxygenase (kynurenine 3-hydroxylase) (Kmo), mRNA.	1.23656	0.581624	0.430707		-	-	-
6400576	NM_023125	Kng1		0.43622	0.438891	0.416233		-	-	-
1410435	NM_027552	Kynu	Mus musculus kynureninase (L-kynurenine hydrolase) (Kynu), mRNA.	0.770617	0.533671	0.410684		-	-	-
103870504	NM_172787	L3mbtl3	Mus musculus l(3)mbt-like 3 (Drosophila) (L3mbtl3), mRNA.	0.629681	0.455915	0.417944		-	-	-
7100288	NM_010703	Lef1	Mus musculus lymphoid enhancer binding factor 1 (Lef1), mRNA.	0.603154	0.372691	0.4078		-	-	-
3060072	NM_175529	Leng9		0.546495	0.467559	0.471175		-	-	-
6840059	NM_018886	Lgals8	Mus musculus lectin, galactose binding, soluble 8 (Lgals8), mRNA.	0.746154	0.534037	0.480772		-	-	-
1980309	NM_008506	Lmyc1	Mus musculus lung carcinoma myc related oncogene 1 (Lmyc1), mRNA.	0.69478	0.387357	0.432976		-	-	-
4810451	NM_008507	Lnk	Mus musculus linker of T-cell receptor pathways (Lnk), mRNA.	0.726354	0.606358	0.481152		-	-	-
100060731	XM_149324	LOC192195	Mus musculus putative chromatin remodeling factor (LOC192195), mRNA.	0.583399	0.446833	0.443248		-	-	-
106130253	XM_111555	LOC195296	Mus musculus similar to Tcell receptor alpha chain (LOC195296), mRNA.	0.767203	0.498502	0.505343		-	-	-
6450050	NM_199146	LOC209387	Mus musculus tripartite motif protein 30-like (LOC209387), mRNA.	1.30347	0.489585	0.531296		-	-	-
102480056	XM_142040	LOC213439	Mus musculus similar to putative purinergic receptor FKSG79 (LOC213439), mRNA.	0.701667	0.463019	0.40779		-	-	-
103780161	XM_148897	LOC225897	Mus musculus hypothetical LOC225897 (LOC225897), mRNA.	0.662132	0.559448	0.478422		0.810079	0.603671	0.575667
100510075	XM_131103	LOC229665	Mus musculus similar to AMP DEAMINASE 1 (MYOADENYLATE DEAMINASE) (AMP DEAMINASE ISOFORM M) (LOC229665), mRNA.	0.70727	0.439889	0.449638		-	-	-
100380021	XM_133021	LOC232680	Mus musculus similar to Carboxypeptidase A2 precursor (LOC232680), mRNA.	0.365742	0.539232	0.01		-	-	-
104570372	XM_150129	LOC234582	Mus musculus hypothetical LOC234582 (LOC234582), mRNA.	0.646045	0.414515	0.411166		-	-	-
104010594	XM_204704	LOC237751	Mus musculus similar to hypothetical protein 9930111J21 (LOC237751), mRNA.	0.924062	0.586423	0.475249		-	-	-
103610338	XM_139193	LOC239102	Mus musculus similar to KIAA1762 protein (LOC239102), mRNA.	0.537116	0.407949	0.37163		-	-	-
102640195	XM_136331	LOC240921	Mus musculus similar to Ifi204 protein (LOC240921), mRNA.	1.59022	0.300208	0.207142		-	-	-
105550524	XM_136557	LOC241041	Mus musculus similar to class-alpha glutathione S-transferase (LOC241041), mRNA.	0.471688	0.344132	0.399653		-	-	-
1780253	XM_144781	LOC243431	Mus musculus similar to Ig kappa light chain precursor (LOC243431), mRNA.	0.719818	0.472354	1.42577		-	-	-
102640528	XM_193552	LOC268288	Mus musculus similar to hypothetical protein MGC35163 (LOC268288), mRNA.	0.867011	0.373884	0.342239		-	-	-
106350097	XM_203404	LOC276837	Mus musculus similar to SKAP55 adaptor protein (LOC276837), mRNA.	0.863718	0.375241	0.330325		-	-	-
100380435	XM_204822	LOC277136	Mus musculus similar to T-cell receptor alpha chain V region (LOC277136), mRNA.	0.641145	0.400624	0.385237		-	-	-
100580026	XM_204824	LOC278666	Mus musculus similar to T-cell receptor alpha-chain precursor (VJC) (LOC278666), mRNA.	0.717988	0.525827	0.498392		-	-	-
360040	NM_181547	LOC329416	Mus musculus nitric oxide synthase trafficker (LOC329416), mRNA.	0.697125	0.392562	0.380394		-	-	-
101850706	XM_289916	LOC333818	Mus musculus similar to Retrovirus-related POL polyprotein (LOC333818), mRNA.	0.621102	0.49984	0.55162		-	-	-
101240373	XM_354631	LOC380716	Mus musculus similar to SSH2 protein (LOC380716), mRNA.	0.683594	0.450479	0.51163		-	-	-
103850025	XM_354636	LOC380718	Mus musculus similar to hypothetical protein FLJ20345 (LOC380718), mRNA.	0.654437	0.459121	0.464319		-	-	-
104120309	XM_354663	LOC380749	Mus musculus similar to Cox7a2l protein (LOC380749), mRNA.	0.76749	0.531235	0.48511		-	-	-
101400114	XM_358419	LOC380763	Mus musculus hypothetical gene supported by AK039829 (LOC380763), mRNA.	0.8118	0.535913	0.49445		1.14582	1.34689	1.73272
4480301	XM_354709	LOC380797	Mus musculus similar to immunoglobulin delta-chain (LOC380797), mRNA.	0.459608	0.250267	0.237845		-	-	-
103360129	XM_355244	LOC381302	Mus musculus similar to N2,N2-dimethylguanosine tRNA methyltransferase-like (LOC381302), mRNA.	0.897434	0.609829	0.493618		-	-	-
102100497	XM_356084	LOC382015	Mus musculus similar to B-cell novel protein 1 (LOC382015), mRNA.	0.782279	0.652753	0.484726		-	-	-
104280471	XM_356279	LOC382177	Mus musculus similar to 5830484A20Rik protein (LOC382177), mRNA.	1.1552	0.609955	0.499208		-	-	-
100360600	XM_356568	LOC382557	Mus musculus similar to HCH (LOC382557), mRNA.	0.594	0.424783	0.440841		-	-	-
520278	XM_356604	LOC382646	Mus musculus similar to Ig delta chain C region, membrane-bound form - mouse (LOC382646), mRNA.	0.626892	0.263823	0.290252		-	-	-
3450066	XM_356604	LOC382646	Mus musculus similar to Ig delta chain C region, membrane-bound form - mouse (LOC382646), mRNA.	0.59427	0.24714	0.280101		-	-	-
3360008	XM_356604	LOC382646	Mus musculus similar to Ig delta chain C region, membrane-bound form - mouse (LOC382646), mRNA.	0.6892	0.438219	0.484243		-	-	-
102190471	XM_356775	LOC382962	Mus musculus similar to T-cell receptor alpha-chain precursor VJC (LOC382962), mRNA.	0.454419	0.265726	0.24654		-	-	-
104920368	XM_357160	LOC383619	Mus musculus similar to AIM2 protein (LOC383619), mRNA.	0.791817	0.526647	0.497905		-	-	-
103130088	XM_357601	LOC384370	Mus musculus similar to T-cell receptor beta V(E1)-D(1)-J(2.5) (LOC384370), mRNA.	0.717061	0.475427	0.479434		-	-	-
101980364	XM_358015	LOC385047	Mus musculus similar to T-cell receptor alpha chain V region (LOC385047), mRNA.	0.69526	0.443768	0.403245		-	-	-
103870021	XM_358041	LOC385081	Mus musculus similar to TRAV9-1 (LOC385081), mRNA.	0.677125	0.299048	0.291691		-	-	-
103440309	XM_359357	LOC386508	Mus musculus similar to TRADV16D (LOC386508), mRNA.	0.788239	0.482697	0.521675		-	-	-
106400736	XM_359388	LOC386545	Mus musculus similar to T-cell receptor beta chain VNDNJC precursor (LOC386545), mRNA.	0.711927	0.424569	0.354588		-	-	-
2760446	NM_019909	LOC56628	Mus musculus MHC (A.CA/J(H-2K-f) class I antigen (LOC56628), mRNA.	0.918515	0.690972	0.462672		-	-	-
5130603	NM_023624	Lrat	Mus musculus lecithin-retinol acyltransferase (phosphatidylcholine-retinol-O-acyltransferase) (Lrat), mRNA.	0.598619	0.400379	0.378764		-	-	-
1740088	NM_010735	Lta	Mus musculus lymphotoxin A (Lta), mRNA.	0.896519	0.594515	0.433572		-	-	-
1780301	NM_175641	Ltbp4	Mus musculus latent transforming growth factor beta binding protein 4 (Ltbp4), mRNA.	0.546024	0.345993	0.419123		0.608543	0.59765	0.913982
102940601	AK089750	Ly108	lymphocyte antigen 108	0.686863	0.410737	0.385198		-	-	-
103710041	AK080934	Ly116	lymphocyte antigen 116	0.702285	0.378559	0.442763		-	-	-
103390215	AK040306	Ly9	lymphocyte antigen 9	0.662301	0.521373	0.496684		-	-	-
6660022	NM_011838	Lynx1	Mus musculus Ly6/neurotoxin 1 (Lynx1), mRNA.	0.668325	0.427817	0.378367		-	-	-
2640288	M12052	Lyt-2		0.667929	0.266392	0.271901		-	-	-
5700609	NM_013590	Lzp-s	Mus musculus P lysozyme structural (Lzp-s), mRNA.	1.34082	0.537429	0.339457		-	-	-
6020195	NM_013590	Lzp-s	Mus musculus P lysozyme structural (Lzp-s), mRNA.	1.98663	0.5672	0.307086		-	-	-
4670292	NM_172833	Malt1	Mus musculus mucosa associated lymphoid tissue lymphoma translocation gene 1 (Malt1), mRNA.	0.677807	0.4697	0.395835		-	-	-
101400066	AK045200	MALT-1		0.720285	0.432941	0.433785		-	-	-
3830091	NM_008548	Man1a	Mus musculus mannosidase 1, alpha (Man1a), mRNA.	0.601914	0.52755	0.445842		-	-	-
106550112	NM_009006	Map4k2	Mus musculus mitogen activated protein kinase kinase kinase kinase 2 (Map4k2), mRNA.	0.519813	0.292784	0.375168		-	-	-
130452	NM_011161	Mapk11	Mus musculus mitogen-activated protein kinase 11 (Mapk11), mRNA.	0.561133	0.424871	0.400254		-	-	-
3120440	NM_011161	Mapk11	Mus musculus mitogen-activated protein kinase 11 (Mapk11), mRNA.	0.568016	0.389236	0.404605		-	-	-
7050484	NM_013871	Mapk12	Mus musculus mitogen-activated protein kinase 12 (Mapk12), mRNA.	0.538461	0.497273	0.554667		-	-	-
101230484	NM_016700	Mapk8	Mus musculus mitogen activated protein kinase 8 (Mapk8), mRNA.	0.551822	0.445899	0.457717		-	-	-
6110309	NM_183195	Marveld1		0.558225	0.439251	0.596333		-	-	-
450402	NM_199308	Mast3		0.58773	0.489571	0.530329		-	-	-
2690239	NM_133653	Mat1a	Mus musculus methionine adenosyltransferase I, alpha (Mat1a), mRNA.	0.485583	0.548968	0.465347		-	-	-
5890082	NM_026656	Mcoln2	Mus musculus mucolipin 2 (Mcoln2), mRNA.	0.760691	0.434067	0.430987		1.31919	1.56178	1.80836
2850398	NM_134160	Mcoln3	Mus musculus mucolipin 3 (Mcoln3), mRNA.	0.66293	0.476722	0.447409		-	-	-
106980372	AK047994	Mef2c	myocyte enhancer factor 2C	0.556824	0.375961	0.287523		-	-	-
780338	NM_025282	Mef2c	Mus musculus myocyte enhancer factor 2C (Mef2c), mRNA.	0.6728	0.472216	0.401586		0.911463	1.7763	1.9687
670025	NM_025282	Mef2c	Mus musculus myocyte enhancer factor 2C (Mef2c), mRNA.	0.637795	0.396778	0.340552		1.11084	1.86145	1.70987
4280348	NM_008595	Mfng	Mus musculus manic fringe homolog (Drosophila) (Mfng), mRNA.	0.810374	0.467738	0.498067		-	-	-
6940017	NM_207229	MGC41689	Mus musculus hypothetical LOC211623 (MGC41689), mRNA.	0.734391	0.457481	0.637381		-	-	-
5270066	NM_198619	MGC67181		0.723448	0.530395	0.493491		-	-	-
107040520	XM_139743	Mllt4		0.537602	0.438087	0.484762		-	-	-
102850408	NM_153127	Mmrn2	Mus musculus multimerin 2 (Mmrn2), mRNA.	0.385615	0.313361	0.297525		-	-	-
1190133	NM_008622	Mpv17	Mus musculus Mpv17 transgene, kidney disease mutant (Mpv17), mRNA.	0.629615	0.484906	0.488045		0.56649	0.70904	0.645284
4210598	NM_007641	Ms4a1	Mus musculus membrane-spanning 4-domains, subfamily A, member 1 (Ms4a1), mRNA.	0.701544	0.4467	0.385176		-	-	-
105900040	AK087001	Msn	moesin	0.582171	0.385186	0.424473		1.29903	1.98719	1.78734
430685	NM_031188	Mup1	Mus musculus major urinary protein 1 (Mup1), mRNA.	0.225973	0.19346	0.195709		-	-	-
7100273	NM_013607	Myh11	Mus musculus myosin heavy chain 11, smooth muscle (Myh11), mRNA.	0.661766	0.408695	0.41575		-	-	-
6860288	NM_010858	Myl4	Mus musculus myosin, light polypeptide 4, alkali; atrial, embryonic (Myl4), mRNA.	1.16025	0.725531	0.491767		0.961198	1.36197	1.34164
7000364	NM_139300	Mylk	Mus musculus myosin, light polypeptide kinase (Mylk), mRNA.	0.551649	0.482333	0.568557		-	-	-
3850097	XM_198225	Myo5c		0.553812	0.647964	0.47759		-	-	-
5670075	NM_010882	Ndn	Mus musculus necdin (Ndn), mRNA.	0.607364	0.391363	0.324537		-	-	-
6380368	NM_031881	Nedd4l	Mus musculus neural precursor cell expressed, developmentally down-regulated gene 4-like (Nedd4l), mRNA.	0.609896	0.519587	0.489026		-	-	-
1740373	NM_017464	Nedd9	Mus musculus neural precursor cell expressed, developmentally down-regulated gene 9 (Nedd9), mRNA.	0.763896	0.528807	0.496563		-	-	-
2510411	NM_133957	Nfat5	Mus musculus nuclear factor of activated T-cells 5 (Nfat5), mRNA.	0.568278	0.474023	0.485785		-	-	-
5890195	NM_133957	Nfat5	Mus musculus nuclear factor of activated T-cells 5 (Nfat5), mRNA.	0.721029	0.550296	0.451791		-	-	-
2320348	NM_016791	Nfatc1	Mus musculus nuclear factor of activated T-cells, cytoplasmic, calcineurin-dependent 1 (Nfatc1), mRNA.	0.647061	0.425737	0.490253		-	-	-
6290136	NM_198429	Nfatc1	Mus musculus nuclear factor of activated T-cells, cytoplasmic, calcineurin-dependent 1 (Nfatc1), mRNA.	0.679324	0.467359	0.472622		-	-	-
510400	NM_198429	Nfatc1	Mus musculus nuclear factor of activated T-cells, cytoplasmic, calcineurin-dependent 1 (Nfatc1), mRNA.	0.645645	0.49839	0.524208		-	-	-
100450082	AK039929	Nfatc3	nuclear factor of activated T-cells, cytoplasmic 3	0.546855	0.337763	0.31629		-	-	-
2470735	NM_023699	Nfatc4	Mus musculus nuclear factor of activated T-cells, cytoplasmic, calcineurin-dependent 4 (Nfatc4), mRNA.	0.642662	0.491632	0.526508		-	-	-
630348	NM_010915	Ngfa	Mus musculus nerve growth factor, alpha (Ngfa), mRNA.	0.402979	0.758902	0.0208657		-	-	-
103390750	NM_022018	Niban	Mus musculus niban protein (Niban), mRNA.	0.554415	0.460644	0.64658		-	-	-
60603	NM_138315	Nical	Mus musculus NEDD9 interacting protein with calponin homology and LIM domains (Nical), mRNA.	0.846771	0.470878	0.544923		1.26006	1.57416	1.77647
6940088	XM_129268	Nkx2-3	Mus musculus NK2 transcription factor related, locus 3 (Drosophila) (Nkx2-3), mRNA.	0.644291	0.478982	0.505931		-	-	-
4560519	NM_008739	Nsd1	Mus musculus nuclear receptor-binding SET-domain protein 1 (Nsd1), mRNA.	0.608385	0.435331	0.412551		-	-	-
101410020	AK051430	Nsf	N-ethylmaleimide sensitive fusion protein	0.610608	0.529267	0.479375		-	-	-
4760575	NM_008741	Nsg2	Mus musculus neuron specific gene family member 2 (Nsg2), mRNA.	0.983296	0.452384	0.522074		-	-	-
101690095	AK086527	Nxf1	nuclear RNA export factor 1 homolog (S. cerevisiae)	0.636261	0.449094	0.472087		-	-	-
7050358	NM_145363	Ocsp	Mus musculus oculospanin (Ocsp), mRNA.	0.81319	0.524529	0.439134		-	-	-
5860010	NM_172907	Olfml1		0.630197	0.484665	0.767136		-	-	-
3840537	NM_024289	Osbpl5	Mus musculus oxysterol binding protein-like 5 (Osbpl5), mRNA.	0.693753	0.372773	0.375059		-	-	-
2630692	NM_011030	P4ha1	Mus musculus procollagen-proline, 2-oxoglutarate 4-dioxygenase (proline 4-hydroxylase), alpha 1 polypeptide (P4ha1), mRNA.	0.535335	0.479834	0.467323		-	-	-
3870632	NM_011861	Pacsin1	Mus musculus protein kinase C and casein kinase substrate in neurons 1 (Pacsin1), mRNA.	0.998285	0.515193	0.465601		-	-	-
2690524	NM_011036	Pap	Mus musculus pancreatitis-associated protein (Pap), mRNA.	0.314483	12.6709	0.293019		-	-	-
5860487	NM_145481	Parp14		1.57261	0.699343	0.489059		1.81846	1.84556	1.1066
106760632	NM_146131	Pbxip1	Mus musculus pre-B-cell leukemia transcription factor interacting protein 1 (Pbxip1), mRNA.	0.591058	0.408582	0.48747		-	-	-
105360114	NM_017378	Pcdh12	Mus musculus protocadherin 12 (Pcdh12), mRNA.	0.66772	0.412556	0.470537		-	-	-
6370035	NM_183408	Pde4a	Mus musculus phosphodiesterase 4A, cAMP specific (Pde4a), mRNA.	0.773333	0.474177	0.550948		-	-	-
107100471	AK011999	Pde4b	phosphodiesterase 4B, cAMP specific	0.586326	0.289157	0.265317		-	-	-
2190041	NM_008802	Pde7a	Mus musculus phosphodiesterase 7A (Pde7a), mRNA.	0.733627	0.458656	0.407223		-	-	-
1690746	NM_008802	Pde7a	Mus musculus phosphodiesterase 7A (Pde7a), mRNA.	0.536587	0.348563	0.316015		-	-	-
102630132	NM_008808	Pdgfa	Mus musculus platelet derived growth factor, alpha (Pdgfa), mRNA.	0.517391	0.411894	0.371097		0.633732	1.75483	1.66666
5360706	XM_128552	Pdip		0.535412	0.648766	0.149987		-	-	-
3870215	NM_023324	Peli1	Mus musculus pellino 1 (Peli1), mRNA.	0.744302	0.397908	0.368161		-	-	-
2470427	NM_022889	Pes1	Mus musculus pescadillo homolog 1, containing BRCT domain (zebrafish) (Pes1), mRNA.	0.633375	0.62279	0.390125		-	-	-
106450037	AK037872	Pex13	Mus musculus peroxisomal biogenesis factor 13 (Pex13), mRNA.	0.639772	0.563899	0.479691		-	-	-
730040	NM_019410	Pfn2	Mus musculus profilin 2 (Pfn2), mRNA.	0.633674	0.53279	0.487057		-	-	-
520195	NM_007905	Phc1	Mus musculus polyhomeotic-like 1 (Drosophila) (Phc1), mRNA.	0.598582	0.504645	0.448243		1.07323	1.49125	1.63641
630025	NM_172603	Phf11	Mus musculus PHD finger protein 11 (Phf11), mRNA.	2.44577	0.555808	0.338236		-	-	-
101660008	XM_358384	Phip	Mus musculus pleckstrin homology domain interacting protein (Phip), mRNA.	0.717452	0.485315	0.510542		-	-	-
4810494	NM_009434	Phlda2	Mus musculus pleckstrin homology-like domain, family A, member 2 (Phlda2), mRNA.	0.361277	0.478032	0.545813		-	-	-
1770161	NM_008835	Phxr4	Mus musculus per-hexamer repeat gene 4 (Phxr4), mRNA.	0.507819	0.231285	0.228874		-	-	-
100840270	NM_145823	Pitpnc1		0.705754	0.54564	0.477579		-	-	-
106110593	AK005281	Pkib	protein kinase inhibitor beta, cAMP dependent, testis specific	1.0213	0.602267	0.406156		-	-	-
3710048	NM_019762	Pkp3	Mus musculus plakophilin 3 (Pkp3), mRNA.	0.71746	0.416294	0.450713		1.51571	1.49869	1.4297
460500	NM_011107	Pla2g1b	Mus musculus phospholipase A2, group IB, pancreas (Pla2g1b), mRNA.	0.313106	0.568669	0.0173278		-	-	-
6290398	NM_011117	Plec1	Mus musculus plectin 1 (Plec1), transcript variant 1, mRNA.	0.515878	0.452421	0.565196		-	-	-
6450341	NM_026925	Pnlip	Mus musculus pancreatic lipase (Pnlip), mRNA.	0.79919	0.927371	0.01		-	-	-
360433	NM_018874	Pnliprp1	Mus musculus pancreatic lipase related protein 1 (Pnliprp1), mRNA.	0.738244	0.988697	0.01		-	-	-
130131	NM_011128	Pnliprp2	Mus musculus pancreatic lipase-related protein 2 (Pnliprp2), mRNA.	0.241839	0.559122	0.0353194		-	-	-
3190397	NM_080555	Ppap2b	Mus musculus phosphatidic acid phosphatase type 2B (Ppap2b), mRNA.	0.526636	0.38741	0.390769		0.683893	0.635856	0.519589
100380113	NM_029632	Ppp1r11	Mus musculus protein phosphatase 1, regulatory (inhibitor) subunit 11 (Ppp1r11), mRNA.	0.635672	0.416199	0.35995		-	-	-
5900390	NM_054077	Prelp	Mus musculus proline arginine-rich end leucine-rich repeat (Prelp), mRNA.	0.561708	0.348107	0.36581		0.722912	1.83404	1.66961
3450601	NM_019564	Prss11	Mus musculus protease, serine, 11 (Igf binding) (Prss11), mRNA.	0.899522	0.522586	0.419327		-	-	-
2340440	NM_008940	Prss19	Mus musculus protease, serine, 19 (neuropsin) (Prss19), mRNA.	0.678219	0.357559	0.400933		-	-	-
1090286	NM_009430	Prss2	Mus musculus protease, serine, 2 (Prss2), mRNA.	0.41007	0.594396	0.0252834		-	-	-
6450377	NM_018809	Ptf1a	Mus musculus pancreas specific transcription factor, 1a (Ptf1a), mRNA.	0.448958	0.767226	0.28803		-	-	-
6650075	NM_016933	Ptprcap	Mus musculus protein tyrosine phosphatase, receptor type, C polypeptide-associated protein (Ptprcap), mRNA.	0.768006	0.397846	0.318233		-	-	-
5570315	NM_145458	Pxk	Mus musculus PX domain containing serine/threonine kinase (Pxk), transcript variant L, mRNA.	0.712465	0.496799	0.510591		-	-	-
780280	XM_125586	Qrsl1		0.661243	0.516987	0.418321		-	-	-
106760451	NM_016858	Rab33b	Mus musculus RAB33B, member of RAS oncogene family (Rab33b), mRNA.	0.636593	0.471634	0.486589		-	-	-
5860121	NM_173781	Rab6b		0.45184	0.263434	0.313318		-	-	-
4760427	NM_019400	Rabep1	Mus musculus rabaptin, RAB GTPase binding effector protein 1 (Rabep1), mRNA.	0.795161	0.577945	0.497924		-	-	-
6130673	NM_030566	Rabep2		0.721543	0.579152	0.498496		-	-	-
4200551	NM_011232	Rad1	Mus musculus RAD1 homolog (S. pombe) (Rad1), mRNA.	0.592423	0.527685	0.395302		-	-	-
2680471	NM_019491	Rala	Mus musculus v-ral simian leukemia viral oncogene homolog A (ras related) (Rala), mRNA.	0.681098	0.474867	0.459101		-	-	-
101850672	XM_149500	Rap1ga1	Mus musculus Rap1, GTPase-activating protein 1 (Rap1ga1), mRNA.	0.547161	0.596739	0.268322		-	-	-
101660048	NM_053268	Rasa2	Mus musculus RAS p21 protein activator 2 (Rasa2), mRNA.	0.626662	0.486419	0.50419		-	-	-
6510671	NM_011246	Rasgrp1	Mus musculus RAS guanyl releasing protein 1 (Rasgrp1), mRNA.	0.605242	0.451695	0.473593		-	-	-
6020504	NM_207246	Rasgrp3	Mus musculus RAS guanyl releasing protein 3 (Rasgrp3), mRNA.	0.896329	0.549719	0.346524		0.941514	1.4748	1.29759
101230279	XM_355606	Rasl11b		0.461536	0.419509	0.691586		-	-	-
104210632	XM_134870	Rasl12		0.538252	0.378983	0.395936		1.12589	1.40625	1.52172
103520097	NM_019733	Rbpms	Mus musculus RNA binding protein gene with multiple splicing (Rbpms), mRNA.	0.583247	0.413107	0.520978		-	-	-
5390019	NM_009036	Rbpsuhl	Mus musculus recombining binding protein suppressor of hairless-like (Drosophila) (Rbpsuhl), mRNA.	0.452561	0.646839	0.177256		-	-	-
7400528	NM_009042	Reg1	Mus musculus regenerating islet-derived 1 (Reg1), mRNA.	0.29865	0.971639	0.01		-	-	-
2470072	NM_009043	Reg2	Mus musculus regenerating islet-derived 2 (Reg2), mRNA.	0.170326	15.7491	0.0732428		-	-	-
2340112	NM_009047	Rem1	Mus musculus rad and gem related GTP binding protein 1 (Rem1), mRNA.	0.573406	0.422349	0.458883		-	-	-
100020356	NM_017395	Rfx5	Mus musculus regulatory factor X, 5 (influences HLA class II expression) (Rfx5), mRNA.	0.842799	0.556889	0.415884		-	-	-
4060347	NM_015811	Rgs1	Mus musculus regulator of G-protein signaling 1 (Rgs1), mRNA.	0.836513	0.458977	0.49992		-	-	-
380538	NM_010117	Rhbdf1	Mus musculus rhomboid family 1 (Drosophila) (Rhbdf1), mRNA.	0.547288	0.506191	0.491573		0.9546	1.50129	1.7091
940504	NM_028810	Rhoe	Mus musculus ras homolog gene family, member E (Rhoe), mRNA.	0.680542	0.451567	0.687498		-	-	-
6550364	NM_011271	Rnase1	Mus musculus ribonuclease, RNase A family, 1 (pancreatic) (Rnase1), mRNA.	0.407271	0.543713	0.01		-	-	-
6900519	NM_201239	Rnase4	Mus musculus ribonuclease, RNase A family 4 (Rnase4), mRNA.	0.462581	1.25881	0.457		-	-	-
6040471	NM_028783	Robo4	Mus musculus roundabout homolog 4 (Drosophila) (Robo4), mRNA.	0.561016	0.478243	0.682849		-	-	-
6450673	NM_022891	Rpl23	Mus musculus ribosomal protein L23 (Rpl23), mRNA.	0.650664	0.506729	0.440158		-	-	-
102690538	AK052480	Rps24	ribosomal protein S24	0.663595	0.545231	0.422848		-	-	-
6290170	NM_025846	Rras2	Mus musculus related RAS viral (r-ras) oncogene homolog 2 (Rras2), mRNA.	0.741045	0.45141	0.371683		-	-	-
102370022	NM_153457	Rtn1	Mus musculus reticulon 1 (Rtn1), mRNA.	0.688318	0.463796	0.461564		-	-	-
103290373	AK040502	Satb1	special AT-rich sequence binding protein 1	0.763436	0.381617	0.322993		-	-	-
100070465	NM_009122	Satb1	Mus musculus special AT-rich sequence binding protein 1 (Satb1), mRNA.	0.602264	0.330992	0.397094		-	-	-
5890487	NM_172604	Scara3	Mus musculus scavenger receptor class A, member 3 (Scara3), mRNA.	0.656537	0.456004	0.404367		0.840531	0.929225	1.77033
2680441	NM_009127	Scd1	Mus musculus stearoyl-Coenzyme A desaturase 1 (Scd1), mRNA.	0.971899	0.536824	0.474192		-	-	-
2850088	NM_172938	Scml4	Mus musculus sex comb on midleg-like 4 (Drosophila) (Scml4), mRNA.	0.551816	0.22577	0.264726		-	-	-
2230348	NM_011328	Sct	Mus musculus secretin (Sct), mRNA.	4.11327	0.760173	0.419072		-	-	-
1190500	NM_011346	Sell	Mus musculus selectin, lymphocyte (Sell), mRNA.	0.760282	0.469282	0.512167		-	-	-
6520435	NM_009154	Sema5a	Mus musculus sema domain, seven thrombospondin repeats (type 1 and type 1-like), transmembrane domain (TM) and short cytoplasmic domain, (semaphorin) 5A (Sema5a), mRNA.	0.484963	0.348855	0.367148		-	-	-
5220402	NM_019942	Sept6	Mus musculus septin 6 (Sept6), mRNA.	0.633163	0.333666	0.307706		-	-	-
5130722	NM_009244	Serpina1b	Mus musculus serine (or cysteine) proteinase inhibitor, clade A, member 1b (Serpina1b), mRNA.	0.6939	0.392789	0.388892		-	-	-
106770193	NM_009244	Serpina1b	Mus musculus serine (or cysteine) proteinase inhibitor, clade A, member 1b (Serpina1b), mRNA.	0.843563	0.404298	0.474143		-	-	-
4150079	NM_009244	Serpina1b	Mus musculus serine (or cysteine) proteinase inhibitor, clade A, member 1b (Serpina1b), mRNA.	0.67957	0.400766	0.44215		-	-	-
3120692	NM_009246	Serpina1d	Mus musculus serine (or cysteine) proteinase inhibitor, clade A, member 1d (Serpina1d), mRNA.	0.653064	0.414553	0.440711		-	-	-
1570427	NM_026460	Serpini2	Mus musculus serine (or cysteine) proteinase inhibitor, clade I,member 1 (Serpini2), mRNA.	0.487586	0.638899	0.236189		-	-	-
101770750	NM_030261	Sesn3	Mus musculus sestrin 3 (Sesn3), mRNA.	0.719193	0.372336	0.262392		-	-	-
1400131	NM_011361	Sgk	Mus musculus serum/glucocorticoid regulated kinase (Sgk), mRNA.	0.702762	0.488264	0.771164		0.922011	1.50647	1.63437
4760025	NM_011364	Sh2d1a	Mus musculus SH2 domain protein 1A (Sh2d1a), mRNA.	0.902535	0.485188	0.471204		1.82997	1.31346	1.39011
105420711	AK006263	Siat10	Mus musculus sialyltransferase 10 (alpha-2,3-sialyltransferase VI) (Siat10), mRNA.	0.849839	0.560186	0.460013		-	-	-
50292	NM_172579	Sipa1l1	Mus musculus signal-induced proliferation-associated 1 like 1 (Sipa1l1), mRNA.	0.588401	0.435335	0.446331		-	-	-
102680139	XM_485674	Sirt4		0.746874	0.659798	0.482903		-	-	-
107050632	NM_030710	Slamf6		0.878446	0.484353	0.454834		-	-	-
2680348	NM_144539	Slamf7	Mus musculus SLAM family member 7 (Slamf7), mRNA.	0.714356	0.427675	0.352441		-	-	-
4610019	NM_009194	Slc12a2	Mus musculus solute carrier family 12, member 2 (Slc12a2), mRNA.	0.509802	0.504581	0.431825		-	-	-
100060707	AK028984	Slc37a1	solute carrier family 37 (glycerol-3-phosphate transporter), member 1	0.616317	0.525681	0.403852		1.23084	1.98586	1.53213
4610440	NM_028051	Slc39a5	Mus musculus solute carrier family 39 (metal ion transporter), member 5 (Slc39a5), mRNA.	0.587533	0.612127	0.416416		-	-	-
3360088	NM_023055	Slc9a3r2	Mus musculus solute carrier family 9 (sodium/hydrogen exchanger), isoform 3 regulator 2 (Slc9a3r2), mRNA.	0.513109	0.388085	0.377181		0.586974	0.74683	0.743279
1770722	NM_139307	Slitl2	Mus musculus Slit-like 2 (Drosophila) (Slitl2), mRNA.	0.668113	0.490897	0.626594		0.678064	1.59516	1.57891
101090400	NM_008540	Smad4		0.592317	0.441602	0.523662		0.608998	0.694086	0.75131
5670519	NM_008540	Smad4		0.677181	0.467398	0.51955		-	-	-
104060465	NM_009762	Smyd1	Mus musculus SET and MYND domain containing 1 (Smyd1), mRNA.	0.563701	0.414818	0.40875		-	-	-
6860082	NM_172463	Sned1		0.466199	0.281266	0.257411		-	-	-
102030601	AK012272	Snrp70	U1 small nuclear ribonucleoprotein 70 kDa polypeptide A	0.662038	0.48892	0.444589		-	-	-
3360364	NM_026386	Snx2	Mus musculus sorting nexin 2 (Snx2), mRNA.	0.667036	0.421428	0.351795		-	-	-
2470068	NM_026386	Snx2	Mus musculus sorting nexin 2 (Snx2), mRNA.	0.782741	0.442175	0.406176		1.33569	1.77528	1.41495
6510064	NM_026386	Snx2	Mus musculus sorting nexin 2 (Snx2), mRNA.	0.896516	0.565638	0.429906		-	-	-
100520368	AK042095	Sp100	nuclear antigen Sp100	0.983479	0.337369	0.301553		1.70194	1.709	1.55441
102630538		Spib	Mus musculus Spi-B transcription factor (Spi-1/PU.1 related) (Spib), mRNA.	0.69609	0.440089	0.286239		1.25212	1.95129	1.51059
102900576	AK041480	Spn	sialophorin	0.644634	0.521568	0.355044		-	-	-
101660010	AK031315	Spnr	spermatid perinuclear RNA binding protein	0.587056	0.472673	0.554734		0.605407	0.907333	0.95533
6130215	NM_153070	Srgap2		0.587788	0.486029	0.490428		-	-	-
580717	NM_016911	Srpx	Mus musculus sushi-repeat-containing protein (Srpx), mRNA.	0.679682	0.490167	0.574134		0.807684	1.18862	1.69878
105690465	AK037598	Stat4	signal transducer and activator of transcription 4	0.668012	0.496737	0.570216		-	-	-
1660373	NM_011487	Stat4	Mus musculus signal transducer and activator of transcription 4 (Stat4), mRNA.	0.653841	0.425393	0.426492		-	-	-
2480278	NM_019684	Stk23	Mus musculus serine/threonine kinase 23 (Stk23), mRNA.	0.542535	0.276852	0.225888		-	-	-
3060273	NM_016801	Stx1a	Mus musculus syntaxin 1A (brain) (Stx1a), mRNA.	0.458311	0.375385	0.422171		-	-	-
106290037	NM_172294	Sulf1	Mus musculus sulfatase 1 (Sulf1), mRNA.	0.78955	0.57432	0.481587		1.11331	1.41127	1.7924
104120484	NM_009297	Supt6h	Mus musculus suppressor of Ty 6 homolog (S. cerevisiae) (Supt6h), mRNA.	0.512765	0.373115	0.350526		-	-	-
104010440	AK043984	Surf6	surfeit gene 6	0.853263	0.572342	0.466468		-	-	-
107040047	AK045295	Swap70	SWAP complex protein, 70 kDa	0.509214	0.484235	0.463668		-	-	-
2850739	NM_009302	Swap70	Mus musculus SWAP complex protein (Swap70), mRNA.	0.814553	0.579604	0.453853		-	-	-
2810577	NM_009302	Swap70	Mus musculus SWAP complex protein (Swap70), mRNA.	0.883431	0.555129	0.400363		-	-	-
2570040	NM_026716	Sycn	Mus musculus syncollin (Sycn), mRNA.	0.311818	0.455003	0.01		-	-	-
2510707	NM_021466	Taf1a	Mus musculus TATA box binding protein (Tbp)-associated factor, RNA polymerase I, A (Taf1a), mRNA.	0.560802	0.462719	0.444423		-	-	-
3520575		Tcrb-V8.2		0.713979	0.263446	0.245776		-	-	-
105130594		Tcrb-V8.3		0.655403	0.24731	0.213939		-	-	-
103990403	AK045683	Tcrd-V1	T-cell receptor delta, variable 1	0.74689	0.490025	0.495363		-	-	-
102350348		Tcrg-V4		0.500767	0.989112	0.358615		-	-	-
940156	NM_009363	Tff2	Mus musculus trefoil factor 2 (spasmolytic protein 1) (Tff2), mRNA.	0.440789	0.556666	0.01		-	-	-
6590286	NM_009372	Tgif	Mus musculus TG interacting factor (Tgif), mRNA.	0.807106	0.44351	0.39788		-	-	-
7510148	NM_145585	Thumpd1		0.763579	0.691827	0.495553		-	-	-
7100129	XM_144820	Tigd2	Mus musculus tigger transposable element derived 2 (Tigd2), mRNA.	0.630576	0.474614	0.438452		-	-	-
520731	NM_178759	Timd4		0.896597	0.561664	0.49152		-	-	-
5550673	NM_205819	Tlr11	Mus musculus toll-like receptor 11 (Tlr11), mRNA.	0.587599	0.474787	0.456541		1.67545	1.3732	0.977756
105050278	NM_031999	Tm7sf1	Mus musculus transmembrane 7 superfamily member 1 (Tm7sf1), mRNA.	0.690267	0.512417	0.424201		-	-	-
4780195	NM_144792	Tmem23		0.487053	0.412665	0.467903		-	-	-
840088	NM_016963	Tmod3	Mus musculus tropomodulin 3 (Tmod3), mRNA.	0.710105	0.375122	0.490677		-	-	-
106130204	NM_016963	Tmod3	Mus musculus tropomodulin 3 (Tmod3), mRNA.	0.63982	0.37542	0.464139		-	-	-
6620575	NM_013921	Tmprss8	Mus musculus transmembrane protease, serine 8 (intestinal) (Tmprss8), mRNA.	0.623139	0.459438	0.52403		-	-	-
1990373	NM_021349	Tnfrsf13b	Mus musculus tumor necrosis factor receptor superfamily, member 13b (Tnfrsf13b), mRNA.	0.720592	0.458475	0.492145		-	-	-
430253	NM_009400	Tnfrsf18	Mus musculus tumor necrosis factor receptor superfamily, member 18 (Tnfrsf18), mRNA.	0.670323	0.373337	0.430177		-	-	-
3170746	NM_009400	Tnfrsf18	Mus musculus tumor necrosis factor receptor superfamily, member 18 (Tnfrsf18), mRNA.	0.643561	0.429372	0.443373		-	-	-
3850707	NM_033042	Tnfrsf25	Mus musculus tumor necrosis factor receptor superfamily, member 25 (Tnfrsf25), mRNA.	0.749461	0.398179	0.437043		-	-	-
2940390	NM_170701	Tnfrsf5	Mus musculus tumor necrosis factor receptor superfamily, member 5 (Tnfrsf5), mRNA.	0.735727	0.485588	0.409896		1.82636	1.92728	1.36077
610020	XM_284241	Tnfrsf7	Mus musculus tumor necrosis factor receptor superfamily, member 7 (Tnfrsf7), mRNA.	0.760742	0.342872	0.400228		-	-	-
2810044	NM_010177	Tnfsf6	Mus musculus tumor necrosis factor (ligand) superfamily, member 6 (Tnfsf6), mRNA.	0.887248	0.530726	0.468741		-	-	-
5910739	NM_009405	Tnni2	Mus musculus troponin I, skeletal, fast 2 (Tnni2), mRNA.	0.871895	0.493227	0.399671		-	-	-
2450364	NM_011619	Tnnt2	Mus musculus troponin T2, cardiac (Tnnt2), mRNA.	0.466665	0.435188	0.512111		0.980502	0.756847	1.79574
3830020	NM_031176	Tnxb	Mus musculus tenascin XB (Tnxb), mRNA.	0.597379	0.362545	0.43121		-	-	-
5360497	NM_031176	Tnxb	Mus musculus tenascin XB (Tnxb), mRNA.	0.585469	0.351017	0.407234		-	-	-
107100050	NM_031176	Tnxb	Mus musculus tenascin XB (Tnxb), mRNA.	0.811201	0.481467	0.502069		-	-	-
1050193	NM_133977	Trf	Mus musculus transferrin (Trf), mRNA.	0.543157	0.46146	0.477079		-	-	-
4120605	NM_144551	Trib2		0.637749	0.437537	0.414919		-	-	-
1400687	NM_030698	Trim26	Mus musculus tripartite motif protein 26 (Trim26), mRNA.	0.749441	0.486498	0.406401		-	-	-
4850170	NM_009099	Trim30	Mus musculus tripartite motif protein 30 (Trim30), mRNA.	2.16237	0.694587	0.471889		-	-	-
4760450	NM_030684	Trim34	Mus musculus tripartite motif protein 34 (Trim34), mRNA.	1.02158	0.380048	0.297257		-	-	-
2970142	NM_030684	Trim34	Mus musculus tripartite motif protein 34 (Trim34), mRNA.	1.05814	0.393093	0.300665		-	-	-
5860044	NM_011646	Try4	Mus musculus trypsin 4 (Try4), mRNA.	0.693411	1.00523	0.01		-	-	-
6370400	NM_053243	Trygn16		0.462548	0.809909	0.01		-	-	-
3290162	NM_053243	Trygn16	Mus musculus trypsinogen 16 (Trygn16), mRNA.	0.654183	0.707089	0.123174		-	-	-
4150072	NM_013697	Ttr	Mus musculus transthyretin (Ttr), mRNA.	0.263145	0.262743	0.188843		-	-	-
6100113	NM_018879	Tusc4	Mus musculus tumor suppressor candidate 4 (Tusc4), mRNA.	0.595854	0.573797	0.47907		-	-	-
102640017	NM_023719	Txnip		0.641199	0.388475	0.561925		-	-	-
4120286	NM_025299	Txnl4	Mus musculus thioredoxin-like 4 (Txnl4), mRNA.	0.557008	0.538503	0.384923		-	-	-
610053	NM_144839	Ube2e2		0.675049	0.414772	0.430392		-	-	-
6130735	NM_011669	Usp12	Mus musculus ubiquitin specific protease 12 (Usp12), mRNA.	0.5512	0.478238	0.549156		1.07849	1.50419	1.04116
450735	NM_009496	Vamp1	Mus musculus vesicle-associated membrane protein 1 (Vamp1), mRNA.	0.591393	0.328367	0.28515		-	-	-
4150102	NM_016796	Vamp4	Mus musculus vesicle-associated membrane protein 4 (Vamp4), mRNA.	0.659941	0.493764	0.559461		0.984154	1.20183	1.42879
5910494	NM_009506	Vegfc	Mus musculus vascular endothelial growth factor C (Vegfc), mRNA.	0.565956	0.427757	0.538561		-	-	-
3360044	NM_011707	Vtn	Mus musculus vitronectin (Vtn), mRNA.	0.624994	1.00667	0.379111		-	-	-
3140168	NM_145125	Wdr9	Mus musculus WD repeat domain 9 (Wdr9), mRNA.	0.630584	0.403816	0.331872		0.507293	0.537415	0.55904
3130048	NM_145125	Wdr9	Mus musculus WD repeat domain 9 (Wdr9), mRNA.	0.585861	0.343096	0.281358		0.593413	0.525233	0.522738
6200451	XM_196324	Whrn		0.47215	0.368541	0.272933		0.946491	1.06138	1.27983
3800192	NM_183319	Xkrx	Mus musculus X Kell blood group precursor related X linked (Xkrx), mRNA.	0.729335	0.454857	0.394792		-	-	-
130603	NM_011917	Xrn2	Mus musculus 5-3 exoribonuclease 2 (Xrn2), mRNA.	0.60496	0.491114	0.496952		-	-	-
103850315	AK029441	Ybx3	Y box protein 3	0.615277	0.347063	0.430327		0.800799	1.55738	1.36336
3190373	XM_358776	Zdhhc8		0.555841	0.416624	0.449723		-	-	-
5860301	NM_009552	Zfp28	Mus musculus zinc finger protein 28 (Zfp28), mRNA.	0.510945	0.40287	0.470201		-	-	-
5720450	XM_147215	Zfp288		0.74445	0.548873	0.495599		-	-	-
6130021	NM_207671	Zfp318	Mus musculus zinc finger protein 318 (Zfp318), transcript variant 1, mRNA.	0.653761	0.310656	0.34922		0.594468	0.604868	0.511873
4120048	NM_007564	Zfp36l1	Mus musculus zinc finger protein 36, C3H type-like 1 (Zfp36l1), mRNA.	0.81105	0.498347	0.360528		-	-	-
2510138	NM_007564	Zfp36l1	Mus musculus zinc finger protein 36, C3H type-like 1 (Zfp36l1), mRNA.	0.849872	0.505786	0.495613		-	-	-
1500670	NM_152814	Zfp566		0.666489	0.548908	0.475936		-	-	-
2120286	NM_009572	Zhx1	Mus musculus zinc fingers and homeoboxes protein 1 (Zhx1), mRNA.	0.595025	0.647744	0.498026		-	-	-
105130592	NM_177263	Zhx3	Mus musculus zinc fingers and homeoboxes 3 (Zhx3), mRNA.	0.720853	0.487946	0.510105		0.695821	0.754366	0.820415
630181	NM_144516	Zmynd11		0.497551	0.424978	0.461028		0.642402	0.746149	0.72417
2570019	NM_144516	Zmynd11		0.536193	0.482636	0.550284		-	-	-
2900040				0.653868	0.396431	0.400218		-	-	-
2510711				0.784811	0.37139	0.370654		-	-	-
6520687				0.53894	0.237243	0.214088		-	-	-
4540358				0.749188	0.343965	0.439417		-	-	-
540148				0.560399	0.231038	0.198996		-	-	-
101770037				0.640762	0.338133	0.328191		-	-	-
1850494				0.805652	0.331232	0.320029		-	-	-
100070722				0.776596	0.450562	0.373461		-	-	-
100510364				0.635233	0.312805	0.292734		-	-	-
105570471				0.909326	0.484569	0.462935		-	-	-
101990021				0.569547	0.473772	0.529108		-	-	-
101850142				0.670999	0.439894	0.53123		-	-	-
4780010	AK005333		Mus musculus adult male cerebellum cDNA, RIKEN full-length enriched library, clone:1500031O23 product:similar to DJ858B16.2 (PHOSPHATIDYLSERINE DECARBOXYLASE (PSSC, EC 4.1.1.65)) [Homo sapiens], full insert sequence.	0.513073	0.411497	0.44095		-	-	-
104210358	AK037551		Mus musculus 16 days neonate thymus cDNA, RIKEN full-length enriched library, clone:A130026C24 product:platelet/endothelial cell adhesion molecule, full insert sequence.	0.625264	0.523781	0.455065		-	-	-
106100093	AK041729		Mus musculus 3 days neonate thymus cDNA, RIKEN full-length enriched library, clone:A630032L17 product:myc box dependent interacting protein 1, full insert sequence.	0.624662	0.394789	0.425094		-	-	-
100520180	AK052138		Mus musculus 12 days embryo eyeball cDNA, RIKEN full-length enriched library, clone:D230050C01 product:unclassifiable, full insert sequence.	0.687916	0.392597	0.40629		-	-	-
106450369	AK054299		Mus musculus 2 days pregnant adult female ovary cDNA, RIKEN full-length enriched library, clone:E330013B01 product:erythrocyte protein band 4.1-like 2, full insert sequence.	0.537721	0.563225	0.481449		-	-	-
103990035	AK081590		Mus musculus 16 days embryo head cDNA, RIKEN full-length enriched library, clone:C130048D21 product:NADRIN homolog [Rattus norvegicus], full insert sequence.	0.686969	0.510078	0.499898		-	-	-
2030750	AY188690		Mus musculus clone 10D4 T-cell receptor beta chain mRNA, complete cds.	0.654775	0.428133	0.468369		-	-	-
104480750	BC038148		Mus musculus, Similar to Protein kinase C beta, clone IMAGE:1445957, mRNA.	0.595629	0.329787	0.37172		-	-	-
3440152	M10093		Mouse T-cell receptor active beta-chain V-region V1DJ mRNA.	0.844249	0.467511	0.474511		-	-	-
105290064	M16681		Mouse MHC class II I-A-beta mRNA (H-2b), 5prime end, hybridoma ZZ38.	0.7234	0.358394	0.311136		-	-	-
103830605	M17320		Mus musculus alternatively spliced Ly-5 glycoprotein mRNA, 5prime end.	0.590128	0.417176	0.364796		-	-	-
104480035	M30880		Mouse T-cell receptor beta-chain V-region (V12-D1.1-J1.1-C0-C2) mRNA, partial cds.	0.481666	0.199548	0.141922		-	-	-
770600	X01641		Mouse mRNA fragment for T-cell receptor beta chain variable region (cell line C5).	0.656162	0.306515	0.354001		-	-	-
100870025	X98059		M.musculus mRNA for partial T cell receptor (hybridoma HM1R.2; 84bp).	0.715788	0.438747	0.43265		1.52467	1.96395	1.94806

## Sheet: Up Liver Only
					Spleen				Liver
Illumina ID	Accession Number	Gene Symbol	Description	4 weeks	6 weeks	7 weeks		4 weeks	6 weeks	7 weeks
102320338	AK007719	0610007N19Rik	RIKEN cDNA 0610007N19 gene	0.65577	0.559839	0.513704		0.784441	2.59392	3.59665
106650369		0610007P22Rik		-	-	-		2.30844	1.93326	1.89891
6840128	NM_026660	0610009O03Rik	Mus musculus RIKEN cDNA 0610009O03 gene (0610009O03Rik), mRNA.	-	-	-		1.90187	2.31944	3.08344
1580168	NM_030243	0610033I05Rik	Mus musculus RIKEN cDNA 0610033I05 gene (0610033I05Rik), mRNA.	-	-	-		1.92297	2.32587	1.96474
460133	NM_028752	0610039P13Rik	Mus musculus RIKEN cDNA 0610039P13 gene (0610039P13Rik), mRNA.	0.985281	0.631293	0.653481		1.35823	3.42534	4.49454
6200048	NM_025383	1110005F07Rik	Mus musculus RIKEN cDNA 1110005F07 gene (1110005F07Rik), mRNA.	-	-	-		1.92029	3.52205	3.30396
3940215	NM_029097	1110012E06Rik	Mus musculus RIKEN cDNA 1110012E06 gene (1110012E06Rik), mRNA.	-	-	-		1.21966	2.44248	2.15722
6110292	NM_024228	1110015E22Rik	Mus musculus RIKEN cDNA 1110015E22 gene (1110015E22Rik), mRNA.	0.837378	1.0281	1.90567		1.03697	1.8926	3.05643
103450156	AK003755	1110017L21Rik		-	-	-		1.81573	3.74444	4.16399
7100300	NM_152808	1110028E10Rik	Mus musculus RIKEN cDNA 1110028E10 gene (1110028E10Rik), mRNA.	0.74687	0.556182	0.66025		1.67434	3.46261	3.42067
102810239	XM_485698	1110065D03Rik		0.699106	0.516146	0.798801		1.06802	1.92945	2.19616
105290494		1190002F15Rik		-	-	-		1.61308	2.50098	2.5062
6620136	NM_027878	1200002N14Rik	Mus musculus RIKEN cDNA 1200002N14 gene (1200002N14Rik), mRNA.	-	-	-		2.64669	8.56787	6.53913
2450452	NM_024263	1200013A08Rik	Mus musculus RIKEN cDNA 1200013A08 gene (1200013A08Rik), mRNA.	-	-	-		0.999571	2.09795	3.34923
7100411	NM_024263	1200013A08Rik	Mus musculus RIKEN cDNA 1200013A08 gene (1200013A08Rik), mRNA.	0.684502	0.51831	0.572009		0.881417	2.20242	4.04286
520519	NM_028773	1200013B08Rik	Mus musculus RIKEN cDNA 1200013B08 gene (1200013B08Rik), mRNA.	1.01491	0.673907	0.638503		4.13099	8.17809	7.5862
4200288	NM_028766	1200015A22Rik	Mus musculus RIKEN cDNA 1200015A22 gene (1200015A22Rik), mRNA.	-	-	-		1.21732	2.36846	2.29188
4480402	NM_025829	1300018P11Rik	Mus musculus RIKEN cDNA 1300018P11 gene (1300018P11Rik), mRNA.	-	-	-		2.91352	3.11622	2.54649
6290451	NM_025893	1500031H04Rik	Mus musculus RIKEN cDNA 1500031H04 gene (1500031H04Rik), mRNA.	1.32924	0.717983	0.576451		1.53615	2.04382	2.55407
1980528	XM_355365	1700127F16Rik		-	-	-		1.02141	2.85366	1.40584
106660072	AK007432	1810011E08Rik	MICROSOMAL SIGNAL PEPTIDASE 23 KDA SUBUNIT (EC 3.4.-.-) (SPASE 22 KDA SUBUNIT) (SPC22/23) homolog [Canis familiaris]	1.70985	1.98342	1.87044		0.754535	1.22443	2.13668
7000600	NM_027206	1810019A08Rik	Mus musculus RIKEN cDNA 1810019A08 gene (1810019A08Rik), mRNA.	-	-	-		1.75711	4.01616	3.0743
5670181	NM_027218	1810046I24Rik	Mus musculus RIKEN cDNA 1810046I24 gene (1810046I24Rik), mRNA.	0.616426	0.628244	0.564206		1.30293	2.78677	1.93606
2060575	NM_026436	1810054O13Rik	Mus musculus RIKEN cDNA 1810054O13 gene (1810054O13Rik), mRNA.	-	-	-		2.28923	4.32635	2.2921
6520136	NM_027222	2010001M09Rik	Mus musculus RIKEN cDNA 2010001M09 gene (2010001M09Rik), mRNA.	-	-	-		2.85969	20.829	63.3441
103060746		2010004M13Rik		-	-	-		1.18283	2.19633	2.51775
103190136		2010007H06Rik		-	-	-		0.965291	1.73348	2.56378
104730397		2010109N18Rik		-	-	-		0.575462	2.00162	2.82162
104060242		2210415K03Rik		-	-	-		0.889235	2.79172	11.2406
3850113	NM_172398	2310005E10Rik	Mus musculus RIKEN cDNA 2310005E10 gene (2310005E10Rik), mRNA.	0.782851	0.672282	0.626116		2.09593	4.50796	3.2983
2340068	NM_172398	2310005E10Rik	Mus musculus RIKEN cDNA 2310005E10 gene (2310005E10Rik), mRNA.	0.705621	0.663766	0.685745		1.5453	2.43608	2.02313
4730685	XM_355011	2310014H01Rik	Mus musculus RIKEN cDNA 2310014H01 gene (2310014H01Rik), mRNA.	-	-	-		3.04461	6.51682	7.09433
130152	NM_023516	2310016C08Rik	Mus musculus RIKEN cDNA 2310016C08 gene (2310016C08Rik), mRNA.	0.672024	0.609577	0.678537		1.75281	2.90094	1.92981
6760204	NM_027127	2310016C16Rik	Mus musculus RIKEN cDNA 2310016C16 gene (2310016C16Rik), mRNA.	-	-	-		1.14624	2.87005	3.2045
3450497	NM_027127	2310016C16Rik	Mus musculus RIKEN cDNA 2310016C16 gene (2310016C16Rik), mRNA.	0.713434	0.588781	0.613175		0.995315	2.32891	2.45662
2480687	XM_134537	2310061F22Rik	Mus musculus RIKEN cDNA 2310061F22 gene (2310061F22Rik), mRNA.	-	-	-		1.10506	2.15083	1.78638
4560093	NM_133715	2310069I04Rik	Mus musculus RIKEN cDNA 2310069I04 gene (2310069I04Rik), mRNA.	0.88473	0.790521	0.673621		1.50526	2.05571	2.28644
1400377	NM_029621	2410004L22Rik	Mus musculus RIKEN cDNA 2410004L22 gene (2410004L22Rik), mRNA.	-	-	-		1.43274	3.35337	2.94221
1780180	NM_023716	2410129E14Rik	Mus musculus RIKEN cDNA 2410129E14 gene (2410129E14Rik), mRNA.	0.977614	0.634732	0.616975		1.60528	2.70211	4.39723
101780180	NM_023716	2410129E14Rik	Mus musculus RIKEN cDNA 2410129E14 gene (2410129E14Rik), mRNA.	-	-	-		1.61613	2.8292	4.76851
2120619	NM_021384	2510004L01Rik	Mus musculus RIKEN cDNA 2510004L01 gene (2510004L01Rik), mRNA.	-	-	-		4.33861	1.58283	0.797588
101190039	NM_001001881	2510009E07Rik		-	-	-		1.12474	2.14555	1.70084
7050746	NM_028243	2510048K03Rik	Mus musculus RIKEN cDNA 2510048K03 gene (2510048K03Rik), mRNA.	-	-	-		1.67537	3.08364	2.86555
105700605	NM_027373	2600003E23Rik	Mus musculus RIKEN cDNA 2600003E23 gene (2600003E23Rik), mRNA.	-	-	-		1.00664	1.91574	2.55393
101230735	NM_026439	2610001E17Rik	Mus musculus RIKEN cDNA 2610001E17 gene (2610001E17Rik), mRNA.	-	-	-		1.12294	7.16927	9.31066
580017	NM_026439	2610001E17Rik	Mus musculus RIKEN cDNA 2610001E17 gene (2610001E17Rik), mRNA.	-	-	-		1.5244	5.7192	7.53655
2360524	NM_025638	2610020H15Rik	Mus musculus RIKEN cDNA 2610020H15 gene (2610020H15Rik), mRNA.	-	-	-		1.31527	2.65071	2.65181
101740673	AK011854	2610200O14Rik		-	-	-		0.969867	1.55182	2.25568
360577	XM_128954	2610307O08Rik	Mus musculus RIKEN cDNA 2610307O08 gene (2610307O08Rik), mRNA.	0.740431	0.611218	0.53727		1.24144	2.08461	1.74972
1580500	XM_149213	2610318C08Rik	Mus musculus RIKEN cDNA 2610318C08 gene (2610318C08Rik), mRNA.	1.51731	1.90212	1.41999		2.08045	4.07494	3.41616
520341	NM_198164	2700084L06Rik	Mus musculus RIKEN cDNA 2700084L06 gene (2700084L06Rik), mRNA.	0.787265	0.668979	0.758863		1.49183	2.03412	2.37351
105550131		2810012G08Rik		-	-	-		1.15623	2.5122	2.52396
4850091	NM_026515	2810417H13Rik	Mus musculus RIKEN cDNA 2810417H13 gene (2810417H13Rik), mRNA.	-	-	-		1.46745	3.90837	3.71827
106590739	AK013109	2810417K24Rik	weakly similar to CHROMOSOME-ASSOCIATED PROTEIN-E HOMOLOG (FRAGMENT) [Arabidopsis thaliana]	-	-	-		1.34521	2.06698	2.09549
103840048	XM_110121	2900008M13Rik	Mus musculus RIKEN cDNA 2900008M13 gene (2900008M13Rik), mRNA.	-	-	-		1.48921	3.52003	3.42323
103610735		2900056N03Rik		1.03302	1.12504	1.3908		1.07449	1.57952	2.41376
102900722		2900076A13Rik		-	-	-		2.78526	7.725	5.50251
102060390		2900084I15Rik		-	-	-		0.771786	1.30074	2.1974
105050279		3110068G20Rik		-	-	-		1.19453	2.81535	4.14842
2680286	XM_196166	3300005D01Rik	Mus musculus RIKEN cDNA 3300005D01 gene (3300005D01Rik), mRNA.	0.849632	0.721424	0.506054		1.32225	1.67756	2.31391
101030368		3830612M24		-	-	-		1.04101	1.7688	2.2354
4200400	NM_153551	4432409M07Rik	Mus musculus RIKEN cDNA 4432409M07 gene (4432409M07Rik), mRNA.	-	-	-		1.57856	3.09256	2.67066
102690156	AK019479	4632401N01Rik	hypothetical protein	-	-	-		1.15621	1.98718	2.73169
4760369	NM_026640	4632417K18Rik		-	-	-		2.20052	4.06225	4.00795
4250053	NM_145437	4732429D16Rik	Mus musculus RIKEN cDNA 4732429D16 gene (4732429D16Rik), mRNA.	0.660201	0.639336	0.731763		1.64044	2.97922	2.06542
101980132	AK028848	4732462B05Rik		-	-	-		0.707541	1.58818	2.28295
430402	NM_173018	4732465J09Rik	Mus musculus RIKEN cDNA 4732465J09 gene (4732465J09Rik), mRNA.	-	-	-		1.42164	2.32974	1.38873
1940288	NM_177757	4832420M10	Mus musculus hypothetical protein 4832420M10 (4832420M10), mRNA.	-	-	-		0.970484	1.64739	2.20006
101450112	AK029383	4833419P04Rik		0.741976	0.520033	0.554799		1.19639	2.15962	1.99476
4760609	NM_029021	4833422F24Rik	Mus musculus RIKEN cDNA 4833422F24 gene (4833422F24Rik), mRNA.	-	-	-		1.32802	2.51925	1.82719
104730440		4833424O12Rik		0.725914	0.515548	0.624171		1.84738	3.02972	4.94366
104760465	XM_195728	4833427B12Rik	Mus musculus RIKEN cDNA 4833427B12 gene (4833427B12Rik), mRNA.	-	-	-		1.32124	2.05775	1.56461
2360600	NM_028728	4921501M20Rik	Mus musculus RIKEN cDNA 4921501M20 gene (4921501M20Rik), mRNA.	-	-	-		1.68933	3.56415	3.66773
2850093	NM_029035	4930422J18Rik	Mus musculus RIKEN cDNA 4930422J18 gene (4930422J18Rik), mRNA.	0.620598	0.593678	0.621826		0.983059	3.40502	3.48381
100940100	AK029701	4930483L24Rik		-	-	-		1.66613	3.05668	3.99942
1170341	NM_026260	4930521E07Rik	Mus musculus RIKEN cDNA 4930521E07 gene (4930521E07Rik), mRNA.	0.768444	0.818274	0.668369		1.38677	2.06203	2.06932
105220279		4930533K18Rik		-	-	-		0.917348	2.53061	3.84957
100460692		4933412E12Rik		1.28777	0.743023	0.549949		1.94942	2.21123	1.80387
6550064	NM_025760	4933428I03Rik	Mus musculus RIKEN cDNA 4933428I03 gene (4933428I03Rik), mRNA.	0.83067	1.25201	1.48677		1.24431	2.73741	2.9471
104150519	AK050281	5133400O11Rik		-	-	-		1.66405	2.71621	2.08132
105360092		5430416B10Rik		-	-	-		0.992431	1.60452	2.11009
100450706		5830411K21Rik		-	-	-		1.85883	3.4931	2.81794
520739	NM_197981	5930416I19Rik	Mus musculus RIKEN cDNA 5930416I19 gene (5930416I19Rik), mRNA.	-	-	-		1.38446	1.70078	2.02267
5390332	XM_355635	5930418K15Rik		0.808353	0.909129	1.20305		1.19259	2.01769	2.22268
106450576	AK077882	6030404G09Rik	hypothetical protein	-	-	-		1.44918	5.04877	4.48045
106220156		6230400I06Rik		-	-	-		2.55317	4.64271	4.93676
4730735	NM_027519	6330406I15Rik	Mus musculus RIKEN cDNA 6330406I15 gene (6330406I15Rik), mRNA.	-	-	-		0.952514	2.0667	3.14146
6900711	NM_027521	6330406L22Rik	Mus musculus RIKEN cDNA 6330406L22 gene (6330406L22Rik), mRNA.	0.761663	0.514972	0.62321		2.04725	3.85808	5.54399
101580021		6330414G02Rik		-	-	-		2.22809	4.04683	3.17197
3870315	NM_144905	6330416G13Rik	Mus musculus RIKEN cDNA 6330416G13 gene (6330416G13Rik), mRNA.	-	-	-		2.22811	4.60541	3.04772
100360452	XM_484234	6330500D04Rik	Mus musculus RIKEN cDNA 6330500D04 gene (6330500D04Rik), mRNA.	-	-	-		1.23828	2.19819	2.53873
104780128	NM_172286	6430548M08Rik	Mus musculus RIKEN cDNA 6430548M08 gene (6430548M08Rik), mRNA.	-	-	-		0.983643	2.37348	2.5786
2100504	NM_177138	6720469N11Rik	Mus musculus RIKEN cDNA 6720469N11 gene (6720469N11Rik), mRNA.	-	-	-		0.957296	1.96433	2.67544
103850286	AK078662	7420404O03Rik		-	-	-		2.28303	3.22393	2.74917
106450725		8430426K15Rik		-	-	-		1.72913	3.7095	3.59368
104210196	NM_133733	9030425E11Rik	Mus musculus RIKEN cDNA 9030425E11 gene (9030425E11Rik), mRNA.	-	-	-		0.979696	1.58557	2.4674
106590537	NM_027840	9130017C17Rik	Mus musculus RIKEN cDNA 9130017C17 gene (9130017C17Rik), mRNA.	-	-	-		2.89554	4.84529	5.07184
5290280	NM_027840	9130017C17Rik	Mus musculus RIKEN cDNA 9130017C17 gene (9130017C17Rik), mRNA.	1.21371	0.792096	0.960892		1.2757	2.4936	2.72097
100580541	NM_030060	9130211I03Rik		-	-	-		3.20127	4.74182	3.13977
100520133		9130221J18Rik		-	-	-		0.605352	1.79216	2.68589
102230372	AK078972	9130422H11Rik		-	-	-		1.51421	4.46477	3.318
101050280	AK018686	9130422I10Rik		-	-	-		1.77462	3.2498	4.51188
6590687	NM_133775	9230117N10Rik	Mus musculus RIKEN cDNA 9230117N10 gene (9230117N10Rik), mRNA.	-	-	-		0.781126	4.3615	3.66335
1500091	NM_178781	9330186A19Rik	Mus musculus RIKEN cDNA 9330186A19 gene (9330186A19Rik), mRNA.	-	-	-		0.868599	1.91978	2.51108
101050161		9530018I07Rik		-	-	-		2.05998	3.27129	3.3431
1170066	NM_026739	9530077C05Rik	Mus musculus RIKEN cDNA 9530077C05 gene (9530077C05Rik), mRNA.	-	-	-		1.09261	2.4824	2.47468
100940605		9630007J19Rik		-	-	-		1.08442	2.05363	3.30829
106940037	AK036315	9630055N22Rik		-	-	-		1.28851	2.27037	2.11186
6130427	XM_126365	9830002I17Rik	Mus musculus RIKEN cDNA 9830002I17 gene (9830002I17Rik), mRNA.	0.537474	0.585176	1.06347		1.15282	1.81899	2.48959
104050725	AK036567	9830134K01Rik	ALPHA-1,3(6)-MANNOSYLGLYCOPROTEIN BETA-1,6-N-ACETYL- GLUCOSAMINYLTRANSFERASE V (EC 2.4.1.155) (ALPHA-MANNOSIDE BETA-1,6-N- ACETYLGLUCOSAMINYLTRANSFERASE) (N-ACETYLGLUCOSAMINYL-TRANSFERASE V) (GNT-V) (GLCNAC-T V) homolog [Rattus norvegicus]	0.661486	0.671332	0.557723		1.43658	2.28659	2.34317
5890253	NM_172564	9930017A07Rik	Mus musculus RIKEN cDNA 9930017A07 gene (9930017A07Rik), mRNA.	-	-	-		1.56403	2.1396	1.70423
3130746	NM_198405	9930027N05Rik		-	-	-		1.42438	5.88391	4.42363
5340162	NM_177260	9930117H01Rik	Mus musculus RIKEN cDNA 9930117H01 gene (9930117H01Rik), mRNA.	-	-	-		1.68861	2.35106	4.87801
102340435	AK037271	A130002I06Rik		-	-	-		1.36993	1.91036	2.09701
101940092	AK037541	A130024J05Rik		-	-	-		1.25853	2.34507	2.54698
101780010		A130038J17Rik		-	-	-		1.23661	2.19925	4.74127
101660128	AK037758	A130047F11Rik	hypothetical protein	0.642358	0.609982	0.601992		1.62654	2.92721	3.01796
105860110	AK037815	A130052C08Rik	hypothetical Phorbol esters/diacylglycerol binding domain containing protein	-	-	-		1.72662	3.25863	2.96172
6110164	NM_175511	A130092J06Rik	Mus musculus RIKEN cDNA A130092J06 gene (A130092J06Rik), mRNA.	0.797547	0.656938	0.507174		2.61152	3.76225	3.27391
103840070		A230048O21Rik		-	-	-		1.34746	2.37713	2.44759
106220603	AK038845	A230068D05Rik		1.2994	1.14679	1.19638		5.5838	2.86099	1.46927
105900446	AK039405	A330040H08Rik		-	-	-		1.23779	2.65367	1.77977
520541	NM_173014	A330042H22	Mus musculus hypothetical protein A330042H22 (A330042H22), mRNA.	0.687678	0.61356	0.90208		1.93761	4.47645	3.55972
106020242		A430042E23Rik		-	-	-		1.35733	2.08034	2.36375
100110411	AK079805	A430073A17Rik		-	-	-		1.46944	2.01679	1.88978
5860048	NM_183024	A430091O22Rik	Mus musculus RIKEN cDNA A430091O22 gene (A430091O22Rik), mRNA.	-	-	-		1.45544	3.00054	1.84594
106510711		A430104N18Rik		0.777377	0.569231	0.550439		2.96034	7.14977	9.06311
105270390	AK042261	A630076G18Rik	similar to BA541N10.2 (NOVEL PROTEIN (ORTHOLOG OF MOUSE FISH PROTEIN)) (FRAGMENT) [Homo sapiens]	-	-	-		1.27337	2.05028	1.93545
106350008		A630081D01Rik		-	-	-		1.71105	3.7006	3.0196
104210114	AK042505	A630097K09Rik		-	-	-		1.41424	2.08348	2.0661
106980647		A730054J21Rik		-	-	-		0.95987	2.1361	3.68676
105050068	AK043324	A730085F06Rik	similar to BA541N10.2 (NOVEL PROTEIN (ORTHOLOG OF MOUSE FISH PROTEIN)) (FRAGMENT) [Homo sapiens]	0.882093	0.790305	0.747605		1.5673	2.579	2.7731
5550438	NM_146115	A830007P12Rik	Mus musculus RIKEN cDNA A830007P12 gene (A830007P12Rik), mRNA.	-	-	-		1.62076	3.4673	2.51633
106110035	NM_146115	A830007P12Rik	Mus musculus RIKEN cDNA A830007P12 gene (A830007P12Rik), mRNA.	-	-	-		1.10502	2.95313	2.2253
102680129		A930007I19Rik		-	-	-		1.11727	2.0509	2.24722
5340132	XM_130065	A930008K15Rik	Mus musculus RIKEN cDNA A930008K15 gene (A930008K15Rik), mRNA.	-	-	-		0.780132	1.51757	2.03919
630039	NM_013726	AA545217	Mus musculus expressed sequence AA545217 (AA545217), mRNA.	-	-	-		0.874562	2.06685	1.75015
2190180	NM_206536	AB124611		-	-	-		1.50485	3.15784	2.42395
6900364	NM_013850	Abca7	Mus musculus ATP-binding cassette, sub-family A (ABC1), member 7 (Abca7), mRNA.	1.2945	1.62865	1.73769		1.24065	2.86517	3.5872
5050692	NM_176839	Abcc5	Mus musculus ATP-binding cassette, sub-family C (CFTR/MRP), member 5 (Abcc5), transcript variant 2, mRNA.	-	-	-		1.38916	2.10138	1.82321
60692	NM_009593	Abcg1	Mus musculus ATP-binding cassette, sub-family G (WHITE), member 1 (Abcg1), mRNA.	-	-	-		2.32556	5.42287	3.32254
106840372	NM_009593	Abcg1	Mus musculus ATP-binding cassette, sub-family G (WHITE), member 1 (Abcg1), mRNA.	-	-	-		1.34917	2.46017	1.718
1980609	NM_029638	Abp1	Mus musculus amiloride binding protein 1 (amine oxidase, copper-containing) (Abp1), mRNA.	-	-	-		1.02074	3.96362	8.86608
610079	NM_198894	Abr	Mus musculus active BCR-related gene (Abr), transcript variant 1, mRNA.	-	-	-		1.73566	3.79196	3.13069
6580037	NM_080575	Acas2l	Mus musculus acetyl-Coenzyme A synthetase 2 (AMP forming)-like (Acas2l), mRNA.	-	-	-		1.44481	2.7596	3.3249
103440537	NM_009598	Ace	Mus musculus angiotensin converting enzyme (Ace), transcript variant 2, mRNA.	-	-	-		1.26111	1.49316	2.84722
1660736	NM_007393	Actb	Mus musculus actin, beta, cytoplasmic (Actb), mRNA.	-	-	-		1.59941	2.50981	2.24048
5050047	NM_007393	Actb	Mus musculus actin, beta, cytoplasmic (Actb), mRNA.	-	-	-		1.08476	2.00781	1.92915
5890707	NM_009614	Adam15	Mus musculus a disintegrin and metalloproteinase domain 15 (metargidin) (Adam15), mRNA.	-	-	-		0.984064	2.14535	2.24979
5340075	NM_009616	Adam19	Mus musculus a disintegrin and metalloproteinase domain 19 (meltrin beta) (Adam19), mRNA.	-	-	-		1.91722	3.17619	3.55506
5670609	NM_007403	Adam8	Mus musculus a disintegrin and metalloprotease domain 8 (Adam8), mRNA.	0.878512	0.79996	1.5918		1.24838	2.52505	3.46516
450347	NM_007403	Adam8	Mus musculus a disintegrin and metalloprotease domain 8 (Adam8), mRNA.	-	-	-		1.42452	2.91535	3.8021
105270070	NM_175501	Adamts12	Mus musculus a disintegrin-like and metalloprotease (reprolysin type) with thrombospondin type 1 motif, 12 (Adamts12), mRNA.	-	-	-		1.25233	5.5749	6.78188
3310044	NM_001024139	Adamts15	Mus musculus a disintegrin-like and metallopeptidase (reprolysin type) with thrombospondin type 1 motif, 15 (Adamts15), mRNA.	-	-	-		0.888306	1.52763	2.51906
6370133	NM_175643	Adamts2	Mus musculus a disintegrin-like and metalloprotease (reprolysin type) with thrombospondin type 1 motif, 2 (Adamts2), mRNA.	-	-	-		0.822209	2.79179	3.70222
430435	NM_172845	Adamts4	Mus musculus a disintegrin-like and metalloprotease (reprolysin type) with thrombospondin type 1 motif, 4 (Adamts4), mRNA.	-	-	-		1.21662	3.06983	2.99228
101580446		Adamts9	Mus musculus a disintegrin-like and metalloprotease (reprolysin type) with thrombospondin type 1 motif, 9 (Adamts9), mRNA.	-	-	-		1.05494	2.27212	1.47755
5220309	NM_080435	Adcy4	Mus musculus adenylate cyclase 4 (Adcy4), mRNA.	0.612872	0.72946	0.611683		1.50699	2.35201	1.60416
103360671	AK012436	Adcy7	adenylate cyclase 7	-	-	-		2.06775	3.30395	3.61811
3840035	NM_007414	Adprh	Mus musculus ADP-ribosylarginine hydrolase (Adprh), mRNA.	-	-	-		1.40376	2.66851	2.30373
3290373	NM_007420	Adrb2	Mus musculus adrenergic receptor, beta 2 (Adrb2), mRNA.	-	-	-		1.41306	3.22196	4.00601
6450707	NM_009636	Aebp1	Mus musculus AE binding protein 1 (Aebp1), mRNA.	-	-	-		1.46096	5.51954	10.667
6040079	NM_026644	Agpat4	Mus musculus 1-acylglycerol-3-phosphate O-acyltransferase 1 (lysophosphatidic acid acyltransferase, delta) (Agpat4), mRNA.	-	-	-		1.25225	1.90539	2.13969
6590066	NM_178911	AI132321	Mus musculus expressed sequence AI132321 (AI132321), mRNA.	-	-	-		3.48259	6.72641	4.53585
2450148	NM_198640	AI324046	Mus musculus expressed sequence AI324046 (AI324046), mRNA.	1.14502	1.62795	1.98582		2.4101	25.7181	207.507
101340390	NM_198640	AI324046	Mus musculus expressed sequence AI324046 (AI324046), mRNA.	-	-	-		3.33484	32.6204	216.723
6290685	NM_198640	AI324046	Mus musculus expressed sequence AI324046 (AI324046), mRNA.	-	-	-		2.81936	32.5286	221.056
106380397	XM_136041	AI448196	Mus musculus expressed sequence AI448196 (AI448196), mRNA.	-	-	-		1.02737	3.58589	2.77078
1090767	NM_001033476	AI450948	Mus musculus expressed sequence AI450948 (AI450948), mRNA.	-	-	-		0.913515	1.12329	2.07559
1190612	XM_287711	AI452102	Mus musculus expressed sequence AI452102 (AI452102), mRNA.	-	-	-		1.24044	2.79099	1.97748
4230369	NM_178901	AI467606	Mus musculus expressed sequence AI467606 (AI467606), mRNA.	-	-	-		1.92337	2.90013	5.1085
7000072	NM_054098	AI481214	Mus musculus expressed sequence AI481214 (AI481214), mRNA.	-	-	-		1.53441	8.14371	4.08662
5670619	NM_054098	AI481214		-	-	-		1.00895	2.19644	1.30838
105080594		AI605517		0.606399	0.551738	0.525103		1.73878	3.09811	2.60564
2190575	NM_153119	AI840980	Mus musculus expressed sequence AI840980 (AI840980), mRNA.	-	-	-		2.08991	5.19402	4.29491
103190672	XM_128597	AI854251	Mus musculus expressed sequence AI854251 (AI854251), mRNA.	-	-	-		1.96359	2.99877	2.92578
3120288	NM_008012	Akr1b8	Mus musculus aldo-keto reductase family 1, member B8 (Akr1b8), mRNA.	-	-	-		0.787663	2.23687	1.52315
105700162	AK043530	Aldh1a3	aldehyde dehydrogenase family 1, subfamily A3	-	-	-		1.04981	2.35608	2.19284
4210010	NM_026316	Aldh3b1	Mus musculus aldehyde dehydrogenase 3 family, member B1 (Aldh3b1), mRNA.	0.946017	1.11308	1.49201		2.79923	5.37385	5.78621
6290093	NM_007440	Alox12	Mus musculus arachidonate 12-lipoxygenase (Alox12), mRNA.	0.628389	1.79684	1.44296		1.06167	3.7958	1.95191
102650156	NM_009667	Ampd3	Mus musculus AMP deaminase 3 (Ampd3), mRNA.	-	-	-		1.38752	2.60672	3.45646
2850056	NM_054041	Antxr1	Mus musculus anthrax toxin receptor 1 (Antxr1), mRNA.	0.779239	0.59509	0.537633		0.682658	1.63997	2.38314
3140402	NM_007585	Anxa2	Mus musculus annexin A2 (Anxa2), mRNA.	-	-	-		1.58644	6.66408	7.11554
5570494	NM_013470	Anxa3	Mus musculus annexin A3 (Anxa3), mRNA.	0.730464	1.33913	1.89644		2.22005	6.071	5.90025
104070692	NM_026887	Ap1s2	Mus musculus adaptor-related protein complex 1, sigma 2 subunit (Ap1s2), mRNA.	-	-	-		1.15141	2.52549	2.4278
4560441	NM_019456	Apbb1ip	Mus musculus amyloid beta (A4) precursor protein-binding, family B, member 1 interacting protein (Apbb1ip), mRNA.	-	-	-		1.42476	2.04554	2.29014
2810070	NM_138310	Apob48r	Mus musculus apolipoprotein B48 receptor (Apob48r), mRNA.	-	-	-		1.502	2.08876	2.50896
4610022	NM_031159	Apobec1	Mus musculus apolipoprotein B editing complex 1 (Apobec1), mRNA.	-	-	-		1.58038	2.65682	2.57168
2630315	NM_007477	Arf2	Mus musculus ADP-ribosylation factor 2 (Arf2), mRNA.	-	-	-		1.02724	2.10606	1.96827
6940463	NM_009705	Arg2	Mus musculus arginase type II (Arg2), mRNA.	-	-	-		0.878935	2.28363	1.62162
2810010	NM_146124	Arhgap1	Mus musculus Rho GTPase activating protein 1 (Arhgap1), mRNA.	-	-	-		1.16995	2.1142	1.99804
2900438	NM_153820	Arhgap15	Mus musculus Rho GTPase activating protein 15 (Arhgap15), mRNA.	0.809295	0.567105	0.731095		1.45795	2.00861	2.51637
610446	NM_153820	Arhgap15	Mus musculus Rho GTPase activating protein 15 (Arhgap15), mRNA.	-	-	-		1.05769	2.11991	2.06291
1940022	NM_138630	Arhgap4	Mus musculus Rho GTPase activating protein 4 (Arhgap4), mRNA.	0.684251	0.500848	0.566995		1.94037	4.23782	3.7482
2230301	NM_146011	Arhgap9	Mus musculus Rho GTPase activating protein 9 (Arhgap9), mRNA.	-	-	-		2.18169	3.89222	4.47837
6380450	NM_152801	Arhgef6	Mus musculus Rac/Cdc42 guanine nucleotide exchange factor (GEF) 6 (Arhgef6), mRNA.	-	-	-		1.46257	3.73159	4.57521
5910136	NM_023142	Arpc1b	Mus musculus actin related protein 2/3 complex, subunit 1B (Arpc1b), mRNA.	-	-	-		1.20197	3.06993	3.49526
5080736	NM_023142	Arpc1b	Mus musculus actin related protein 2/3 complex, subunit 1B (Arpc1b), mRNA.	-	-	-		1.76568	3.27435	3.48575
1850064	NM_019915	Art2b	Mus musculus ADP-ribosyltransferase 2b (Art2b), mRNA.	0.85152	0.652715	0.575706		2.40031	2.28838	1.19409
510152	NM_019734	Asah1	Mus musculus N-acylsphingosine amidohydrolase 1 (Asah1), mRNA.	-	-	-		1.66893	2.48676	2.32041
1940546	NM_007498	Atf3	Mus musculus activating transcription factor 3 (Atf3), mRNA.	-	-	-		1.25911	2.29841	1.72723
6040128	NM_007502	Atp1b3	Mus musculus ATPase, Na+/K+ transporting, beta 3 polypeptide (Atp1b3), mRNA.	-	-	-		1.80019	2.9541	1.66094
130440	NM_016745	Atp2a3	Mus musculus ATPase, Ca++ transporting, ubiquitous (Atp2a3), mRNA.	-	-	-		3.26732	8.33865	17.2066
101580136	AK039919	Atp8a1	ATPase, aminophospholipid transporter (APLT), class I, type 8A, member 1	-	-	-		1.28972	2.17693	1.97074
106290215	XM_141343	Atp8b4	Mus musculus ATPase, class I, type 8B, member 4 (Atp8b4), mRNA.	0.623581	1.08694	1.64634		1.11402	1.68463	2.70948
102760735		AU020206		-	-	-		2.03986	3.38732	4.03759
3830731	NM_175003	AU040829	Mus musculus expressed sequence AU040829 (AU040829), mRNA.	-	-	-		0.950842	2.73245	2.67214
106100563	NM_198617	AW212607	Mus musculus expressed sequence AW212607 (AW212607), mRNA.	0.825248	0.602561	0.502107		1.32194	2.03148	2.16115
2030059	NM_144879	B130052G07Rik	Mus musculus RIKEN cDNA B130052G07 gene (B130052G07Rik), mRNA.	-	-	-		1.22122	1.65822	2.23326
100540735		B230343A10Rik		-	-	-		1.15341	2.10885	2.59045
6900368	NM_177083	B430306N03Rik	Mus musculus RIKEN cDNA B430306N03 gene (B430306N03Rik), mRNA.	-	-	-		1.70452	2.30076	2.13346
101990309	NM_027395	Basp1	Mus musculus brain abundant, membrane attached signal protein 1 (Basp1), mRNA.	-	-	-		2.89411	9.14663	6.91252
510451	NM_030249	BC003236	Mus musculus cDNA sequence BC003236 (BC003236), mRNA.	0.75818	0.745314	0.654606		1.66069	2.92006	2.02629
3610717	NM_146040	BC006933	Mus musculus cDNA sequence BC006933 (BC006933), mRNA.	0.981226	1.42767	1.2708		1.94418	3.26072	3.02471
5550369	XM_131779	BC013712	Mus musculus cDNA sequence BC013712 (BC013712), mRNA.	0.853817	0.552468	0.607793		3.26006	4.62744	3.12141
940603	NM_144941	BC019977	Mus musculus cDNA sequence BC019977 (BC019977), mRNA.	-	-	-		0.839343	2.03093	1.64631
102650324		BC020108	Mus musculus cDNA sequence BC020108 (BC020108), mRNA.	0.890293	0.627211	0.514757		1.24601	1.77369	2.34052
2640400	NM_201352	BC024955	Mus musculus cDNA sequence BC024955 (BC024955), mRNA.	0.697675	0.664037	0.547428		1.3664	2.4805	1.73929
6040408	NM_175002	BC025076	Mus musculus cDNA sequence BC025076 (BC025076), mRNA.	-	-	-		1.11794	2.41914	2.15937
6040280	NM_178593	BC025872	Mus musculus cDNA sequence BC025872 (BC025872), mRNA.	-	-	-		1.582	2.8664	4.29788
6110435	NM_153558	BC027556	Mus musculus cDNA sequence BC027556 (BC027556), mRNA.	-	-	-		0.902453	1.16712	2.4336
6980017	NM_153795	BC032204	Mus musculus cDNA sequence BC032204 (BC032204), mRNA.	1.19508	1.51708	1.43442		2.73592	7.44931	5.74536
5290338	NM_153161	BC037034	Mus musculus cDNA sequence BC037034 (BC037034), mRNA.	0.642633	0.745004	0.771455		1.74154	2.55201	2.2892
102030528		BC042423		-	-	-		1.58605	4.04952	4.38759
3450059	NM_198861	BC046404	Mus musculus cDNA sequence BC046404 (BC046404), mRNA.	0.802788	0.611528	0.543193		0.94229	2.55566	1.88742
2060102	XM_194289	BC049354		-	-	-		1.66573	5.72072	4.06754
2260082	NM_181409	BC051083	Mus musculus cDNA sequence BC051083 (BC051083), mRNA.	-	-	-		0.867334	2.49522	2.36735
106020348	NM_198301	BC052328	Mus musculus cDNA sequence BC052328 (BC052328), mRNA.	-	-	-		1.30277	2.07489	1.76036
6650053	NM_172502	BC057552	Mus musculus cDNA sequence BC057552 (BC057552), mRNA.	-	-	-		2.37773	1.87634	1.91368
6520288	NM_177782	BC067047		-	-	-		1.87369	3.27394	2.6528
4730176	NM_007542	Bgn	Mus musculus biglycan (Bgn), mRNA.	-	-	-		0.535618	1.75111	2.24521
101980411	NM_016668	Bhmt	Mus musculus betaine-homocysteine methyltransferase (Bhmt), mRNA.	-	-	-		2.82896	1.04988	0.914127
4670647	NM_031397	Bicc1	Mus musculus bicaudal C homolog 1 (Drosophila) (Bicc1), mRNA.	0.663111	0.656097	0.730559		1.03108	2.87696	4.95255
6380121	NM_010870	Birc1e	Mus musculus baculoviral IAP repeat-containing 1e (Birc1e), mRNA.	0.723855	0.540284	0.813159		1.711	3.24476	2.44444
1770632	NM_009689	Birc5	Mus musculus baculoviral IAP repeat-containing 5 (Birc5), mRNA.	1.75295	1.99859	1.74905		1.8006	4.09257	3.92192
70288	NM_008528	Blnk	Mus musculus B-cell linker (Blnk), mRNA.	1.07443	0.74664	0.566845		1.26356	3.14639	4.67379
4780520	NM_028472	Bmper	Mus musculus BMP-binding endothelial regulator (Bmper), mRNA.	-	-	-		1.36164	3.84272	4.12434
1170373	NM_016778	Bok	Mus musculus Bcl-2-related ovarian killer protein (Bok), mRNA.	0.545204	0.528931	0.512001		1.53297	2.49193	2.67757
1980463	NM_173013	Bpy2ip1		-	-	-		1.06134	2.16992	1.86725
7050079	NM_009770	Btg3	Mus musculus B-cell translocation gene 3 (Btg3), mRNA.	-	-	-		1.31891	2.45336	3.17231
3130044	NM_013482	Btk	Mus musculus Bruton agammaglobulinemia tyrosine kinase (Btk), mRNA.	-	-	-		2.61294	6.01715	5.54256
104760138		C030027H14Rik		-	-	-		1.18654	1.89083	2.04775
101580047	AK048072	C130033B18Rik	similar to GLUTAMINASE, LIVER ISOFORM, MITOCHONDRIAL PRECURSOR (EC 3.5.1.2) (GLS) (L-GLUTAMINE AMIDOHYDROLASE) (L-GLUTAMINASE) [Rattus norvegicus]	-	-	-		1.90393	2.70661	2.7105
102030673		C130081G24		-	-	-		1.37213	2.21178	2.41712
5390687	NM_007572	C1qa	Mus musculus complement component 1, q subcomponent, alpha polypeptide (C1qa), mRNA.	-	-	-		4.16587	5.992	3.96236
5910292	NM_009777	C1qb	Mus musculus complement component 1, q subcomponent, beta polypeptide (C1qb), mRNA.	-	-	-		4.0455	6.35315	4.93396
5700131	NM_007574	C1qg	Mus musculus complement component 1, q subcomponent, gamma polypeptide (C1qg), mRNA.	-	-	-		3.78288	7.02001	4.88195
110739	NM_019959	C1qtnf1	Mus musculus C1q and tumor necrosis factor related protein 1 (C1qtnf1), mRNA.	-	-	-		0.891714	2.05164	2.76149
1690402	NM_145613	C1qtnf5	Mus musculus C1q and tumor necrosis factor related protein 5 (C1qtnf5), mRNA.	-	-	-		0.873312	1.60158	2.11917
3710288	NM_207265	C230071H18Rik	Mus musculus RIKEN cDNA C230071H18 gene (C230071H18Rik), mRNA.	0.943749	0.507503	0.59106		1.10114	1.65089	2.30324
2850537	NM_173019	C230090D14	Mus musculus hypothetical protein C230090D14 (C230090D14), mRNA.	0.715926	1.14301	1.89521		2.03801	5.43071	8.26293
2900129	NM_016704	C6	Mus musculus complement component 6 (C6), mRNA.	-	-	-		2.01559	3.87893	2.68806
4810692	NM_172832	C630049M13	Mus musculus hypothetical protein C630049M13 (C630049M13), mRNA.	-	-	-		1.08996	2.21294	2.02705
101780373	AK050083	C730013O11Rik		-	-	-		1.22533	2.16988	2.57816
3130497	NM_177800	C730049P21	Mus musculus hypothetical protein C730049P21 (C730049P21), mRNA.	-	-	-		0.977104	1.70008	2.10666
103390440	AK083397	C920030L09Rik	hypothetical Fibrinogen beta and gamma chains C-terminal globular domain containing protein	-	-	-		1.34763	1.99563	2.03267
4730465	XM_358335	Cacna1s	Mus musculus calcium channel, voltage-dependent, L type, alpha 1S subunit (Cacna1s), mRNA.	-	-	-		1.37259	1.48996	2.1876
2370685	NM_023813	Camk2d	Mus musculus calcium/calmodulin-dependent protein kinase II, delta (Camk2d), mRNA.	-	-	-		1.10144	2.01659	1.97148
770373	NM_007599	Capg	Mus musculus capping protein (actin filament), gelsolin-like (Capg), mRNA.	-	-	-		2.6318	7.75144	9.02143
1740168	NM_007603	Capn6	Mus musculus calpain 6 (Capn6), mRNA.	-	-	-		0.916187	2.2461	2.92463
2900184	NM_024495	Car13	Mus musculus carbonic anhydrase 13 (Car13), mRNA.	1.60166	1.14439	0.723711		1.39958	3.11313	2.2429
2360546	NM_009807	Casp1	Mus musculus caspase 1 (Casp1), mRNA.	0.869508	0.663967	0.600558		2.99745	5.46337	3.85478
1770347	NM_011330	Ccl11	Mus musculus small chemokine (C-C motif) ligand 11 (Ccl11), mRNA.	-	-	-		1.46455	7.84704	9.11952
7000592	NM_011331	Ccl12	Mus musculus chemokine (C-C motif) ligand 12 (Ccl12), mRNA.	1.8902	1.02972	1.37327		1.46538	3.61561	3.66972
2120746	NM_011331	Ccl12	Mus musculus chemokine (C-C motif) ligand 12 (Ccl12), mRNA.	1.32314	0.970605	1.20211		1.34341	2.0912	2.60653
670129	NM_019577	Ccl24	Mus musculus chemokine (C-C motif) ligand 24 (Ccl24), mRNA.	0.585793	0.738055	0.569626		6.45873	9.97384	6.31125
2810092	NM_011337	Ccl3	Mus musculus chemokine (C-C motif) ligand 3 (Ccl3), mRNA.	-	-	-		1.78891	11.2888	4.65213
50368	NM_013652	Ccl4	Mus musculus chemokine (C-C motif) ligand 4 (Ccl4), mRNA.	1.0858	0.625876	0.674138		1.75327	4.87762	2.36488
6660390	NM_009139	Ccl6	Mus musculus chemokine (C-C motif) ligand 6 (Ccl6), mRNA.	0.737235	0.936153	1.93602		1.71487	6.10521	8.47223
2650519	NM_013654	Ccl7	Mus musculus chemokine (C-C motif) ligand 7 (Ccl7), mRNA.	-	-	-		2.124	5.44985	2.80645
102350114	AK077367	Ccnd2	cyclin D2	-	-	-		1.08695	1.52172	2.55961
5340167	NM_009829	Ccnd2	Mus musculus cyclin D2 (Ccnd2), mRNA.	-	-	-		0.747051	1.71603	2.25393
1980072	NM_009917	Ccr5	Mus musculus chemokine (C-C motif) receptor 5 (Ccr5), mRNA.	0.843123	0.752505	0.736899		1.71135	2.99473	2.09674
4760471	NM_017466	Ccrl2	Mus musculus chemokine (C-C motif) receptor-like 2 (Ccrl2), mRNA.	-	-	-		1.56427	2.67485	2.07286
101580204	XM_207780	CD101	Mus musculus immunoglobulin superfamily, member 2 (CD101), mRNA.	0.733854	0.680926	0.898521		1.25063	1.86623	2.3788
5570600	NM_009841	Cd14	Mus musculus CD14 antigen (Cd14), mRNA.	-	-	-		2.95675	36.5491	15.7956
1990139	NM_144943	Cd207	Mus musculus CD 207 antigen (Cd207), mRNA.	-	-	-		0.506636	1.45786	2.11528
3990735	NM_021293	Cd33	Mus musculus CD33 antigen (Cd33), mRNA.	0.676804	0.769956	1.95685		1.02897	1.79337	3.87986
770273	NM_007645	Cd37	Mus musculus CD37 antigen (Cd37), mRNA.	1.08486	0.595299	0.64214		1.18833	1.93252	2.47247
104060358	AK045226	Cd44	CD44 antigen	-	-	-		3.9079	8.2863	6.49535
101410717	NM_009851	Cd44	Mus musculus CD44 antigen (Cd44), mRNA.	-	-	-		1.52714	2.31644	2.21902
6660451	NM_007653	Cd63	Mus musculus Cd63 antigen (Cd63), mRNA.	0.857188	0.963786	1.64913		1.27721	6.63956	12.6747
105290301	NM_009853	Cd68	Mus musculus CD68 antigen (Cd68), mRNA.	-	-	-		3.27288	6.29635	5.31175
6350450	NM_009853	Cd68	Mus musculus CD68 antigen (Cd68), mRNA.	0.799143	0.594452	0.538253		3.17805	5.65468	5.52695
3450563	NM_007655	Cd79a	Mus musculus CD79A antigen (immunoglobulin-associated alpha) (Cd79a), mRNA.	1.07397	0.615094	0.602664		1.21671	2.54569	3.37288
105570524	AK040694	Cd84	CD84 antigen	0.784858	0.542456	0.686958		2.40875	4.74341	4.83017
1780168	NM_013489	Cd84	Mus musculus CD84 antigen (Cd84), mRNA.	-	-	-		1.31697	2.49369	2.51758
4730041	NM_007657	Cd9	Mus musculus CD9 antigen (Cd9), mRNA.	0.735503	1.05386	1.05127		1.40084	2.85751	2.99941
1570411	NM_007659	Cdc2a	Mus musculus cell division cycle 2 homolog A (S. pombe) (Cdc2a), mRNA.	1.65725	1.86629	1.68872		1.23519	3.53852	2.86512
540079	NM_026772	Cdc42ep2	Mus musculus CDC42 effector protein (Rho GTPase binding) 2 (Cdc42ep2), mRNA.	-	-	-		1.63303	2.6478	1.78652
4060546	NM_009863	Cdc7	Mus musculus cell division cycle 7 (S. cerevisiae) (Cdc7), mRNA.	-	-	-		1.2713	2.60428	2.64719
5670131	NM_026410	Cdca5		1.50779	1.83543	1.53755		1.31941	3.43829	3.6496
3060097	NM_025866	Cdca7	Mus musculus cell division cycle associated 7 (Cdca7), mRNA.	-	-	-		0.668275	2.14815	2.07349
5340487	NM_009868	Cdh5	Mus musculus cadherin 5 (Cdh5), mRNA.	-	-	-		1.52	3.15693	2.05242
4050088	NM_007669	Cdkn1a	Mus musculus cyclin-dependent kinase inhibitor 1A (P21) (Cdkn1a), mRNA.	-	-	-		6.06008	8.67958	6.49951
6400706	NM_007669	Cdkn1a	Mus musculus cyclin-dependent kinase inhibitor 1A (P21) (Cdkn1a), mRNA.	-	-	-		8.86171	11.2357	9.07311
3450397	NM_173370	Cds1	Mus musculus CDP-diacylglycerol synthase 1 (Cds1), mRNA.	-	-	-		1.32397	2.1143	1.6821
780605	NM_207298	Ceecam1		1.27247	1.57401	1.21189		1.5807	2.67517	3.15642
5080154	NM_007681	Cenpa	Mus musculus centromere autoantigen A (Cenpa), mRNA.	1.56518	1.52143	1.30208		1.46067	2.47168	2.89274
110397	NM_145475	Cerk	Mus musculus ceramide kinase (Cerk), mRNA.	0.780097	0.583136	0.596477		2.13671	5.00619	5.26542
4220682	NM_001033295	Cerkl	Mus musculus ceramide kinase-like (Cerkl), mRNA.	-	-	-		1.30802	2.20567	1.95635
2340735	NM_007687	Cfl1	Mus musculus cofilin 1, non-muscle (Cfl1), mRNA.	1.17748	1.08205	1.83729		1.20729	2.1385	2.87276
2480358	NM_133878	Chc1	Mus musculus chromosome condensation 1 (Chc1), mRNA.	0.992134	0.984246	0.55978		1.58448	2.2825	1.14854
50601	NM_023850	Chst1	Mus musculus carbohydrate (keratan sulfate Gal-6) sulfotransferase 1 (Chst1), mRNA.	-	-	-		1.14124	2.92055	3.502
2030438	NM_021528	Chst12	Mus musculus carbohydrate sulfotransferase 12 (Chst12), mRNA.	-	-	-		0.863015	1.65361	2.27944
2350400	XM_356089	Cib3		-	-	-		1.35768	4.40589	12.1891
1850408	NM_007705	Cirbp	Mus musculus cold inducible RNA binding protein (Cirbp), mRNA.	-	-	-		1.68548	2.86306	2.66882
4560632	NM_021273	Ckb	Mus musculus creatine kinase, brain (Ckb), mRNA.	-	-	-		2.87924	6.3555	4.26545
1940180	NM_024217	Cklfsf3	Mus musculus chemokine-like factor super family 3 (Cklfsf3), mRNA.	0.66811	0.632897	0.500414		2.15132	3.816	3.66041
5900358	NM_133978	Cklfsf7	Mus musculus chemokine-like factor super family 7 (Cklfsf7), mRNA.	0.737461	1.00926	1.27675		2.4251	5.95342	7.08993
4060114	NM_133978	Cklfsf7	Mus musculus chemokine-like factor super family 7 (Cklfsf7), mRNA.	0.792748	1.02654	1.34065		1.96159	4.61761	5.95282
4280577	NM_019985	Clec2	Mus musculus C-type lectin-like receptor 2 (Clec2), mRNA.	0.886641	1.41458	1.31627		3.76413	3.99169	2.82263
3840202	NM_153197	Clec4a3	Mus musculus C-type lectin domain family 4, member a3 (Clec4a3), mRNA.	0.76503	0.717734	0.643546		1.97947	6.20615	4.44882
3800064	NM_020008	Clecsf12	Mus musculus C-type (calcium dependent, carbohydrate recognition domain) lectin, superfamily member 12 (Clecsf12), mRNA.	-	-	-		5.47931	10.7994	9.44933
3450736	NM_020008	Clecsf12	Mus musculus C-type (calcium dependent, carbohydrate recognition domain) lectin, superfamily member 12 (Clecsf12), mRNA.	-	-	-		4.88086	8.84973	8.67412
6130609	NM_016751	Clecsf13	Mus musculus C-type (calcium dependent, carbohydrate recognition domain) lectin, superfamily member 13 (Clecsf13), mRNA.	-	-	-		2.58075	1.8968	1.10801
2030717	NM_010819	Clecsf8	Mus musculus C-type (calcium dependent, carbohydrate recognition domain) lectin, superfamily member 8 (Clecsf8), mRNA.	0.598443	0.913435	1.49172		1.28016	4.69374	3.04627
2940102	NM_019948	Clecsf9	Mus musculus C-type (calcium dependent, carbohydrate recognition domain) lectin, superfamily member 9 (Clecsf9), mRNA.	-	-	-		1.07974	2.18131	2.22622
107000601	AK046579	Cmkbr2	chemokine (C-C) receptor 2	-	-	-		0.873888	2.129	1.94522
2230433	NM_007725	Cnn2	Mus musculus calponin 2 (Cnn2), mRNA.	-	-	-		1.05039	2.55438	2.664
6840113	NM_009928	Col15a1	Mus musculus procollagen, type XV (Col15a1), mRNA.	-	-	-		0.669072	1.9071	2.53039
730020	NM_007742	Col1a1	Mus musculus procollagen, type I, alpha 1 (Col1a1), mRNA.	-	-	-		1.27656	19.2994	21.6124
380364	NM_007743	Col1a2	Mus musculus procollagen, type I, alpha 2 (Col1a2), mRNA.	-	-	-		1.06783	2.35891	2.56824
1740575	NM_009931	Col4a1	Mus musculus procollagen, type IV, alpha 1 (Col4a1), mRNA.	-	-	-		1.12607	3.98491	3.43547
2350619	NM_009932	Col4a2	Mus musculus procollagen, type IV, alpha 2 (Col4a2), mRNA.	-	-	-		1.08534	3.1274	3.36551
2230050	NM_015734	Col5a1	Mus musculus procollagen, type V, alpha 1 (Col5a1), mRNA.	0.691927	1.13483	0.931836		0.975587	4.99351	4.83696
6510086	NM_009933	Col6a1	Mus musculus procollagen, type VI, alpha 1 (Col6a1), mRNA.	-	-	-		1.03118	5.28312	8.44117
1410670	NM_009933	Col6a1	Mus musculus procollagen, type VI, alpha 1 (Col6a1), mRNA.	-	-	-		1.62078	5.71689	8.78509
1780142	NM_146007	Col6a2	Mus musculus procollagen, type VI, alpha 2 (Col6a2), mRNA.	-	-	-		0.675638	1.90456	2.67764
3800070	NM_177350	Colm		-	-	-		0.926839	1.44865	3.59043
3140609	NM_009898	Coro1a	Mus musculus coronin, actin binding protein 1A (Coro1a), mRNA.	-	-	-		2.65264	6.86341	9.84004
3190020	NM_009898	Coro1a	Mus musculus coronin, actin binding protein 1A (Coro1a), mRNA.	-	-	-		3.74271	11.7402	15.8516
3190037	NM_009898	Coro1a	Mus musculus coronin, actin binding protein 1A (Coro1a), mRNA.	-	-	-		2.4076	6.05267	7.52279
3840050	XM_150115	Cotl1	Mus musculus coactosin-like 1 (Dictyostelium) (Cotl1), mRNA.	-	-	-		2.28822	6.76894	5.90528
5390725	NM_019696	Cpxm1	Mus musculus carboxypeptidase X 1 (M14 family) (Cpxm1), mRNA.	1.24628	0.770668	0.860649		1.24713	4.89067	6.98204
4590377	NM_007763	Crip1	Mus musculus cysteine-rich protein 1 (intestinal) (Crip1), mRNA.	0.850944	0.537988	0.542426		1.56638	2.84214	2.92843
3990725	NM_019922	Crtap	Mus musculus cartilage associated protein (Crtap), mRNA.	-	-	-		0.861195	2.15682	2.01933
4810619	NM_009964	Cryab	Mus musculus crystallin, alpha B (Cryab), mRNA.	0.861669	0.573647	0.577597		0.939082	1.71917	2.10304
6100082	NM_021352	Crybb3	Mus musculus crystallin, beta B3 (Crybb3), mRNA.	-	-	-		2.66272	4.60964	7.09391
6420408	NM_007779	Csf1r	Mus musculus colony stimulating factor 1 receptor (Csf1r), mRNA.	0.808093	0.776548	0.681126		2.61931	6.04603	3.52836
520309	NM_009970	Csf2ra	Mus musculus colony stimulating factor 2 receptor, alpha, low-affinity (granulocyte-macrophage) (Csf2ra), mRNA.	0.837089	1.25886	1.94774		2.61782	5.31307	5.47475
2850347	NM_013767	Csnk1e	Mus musculus casein kinase 1, epsilon (Csnk1e), mRNA.	-	-	-		1.10735	1.82552	2.10502
6110301	NM_013767	Csnk1e	Mus musculus casein kinase 1, epsilon (Csnk1e), mRNA.	-	-	-		1.18795	1.76061	2.25627
2810403	NM_007791	Csrp1	Mus musculus cysteine and glycine-rich protein 1 (Csrp1), mRNA.	-	-	-		1.84775	3.7134	2.62466
4560114	NM_007793	Cstb	Mus musculus cystatin B (Cstb), mRNA.	-	-	-		1.18304	2.45906	1.98907
1740132	NM_016748	Ctps	Mus musculus cytidine 5-triphosphate synthase (Ctps), mRNA.	1.01285	1.21907	0.778661		1.00263	2.27054	2.28625
730484	NM_007802	Ctsk	Mus musculus cathepsin K (Ctsk), mRNA.	-	-	-		1.00749	2.85157	7.9058
3990707	NM_009142	Cx3cl1	Mus musculus chemokine (C-X3-C motif) ligand 1 (Cx3cl1), mRNA.	-	-	-		1.14457	1.53389	2.37697
2690537	NM_008176	Cxcl1	Mus musculus chemokine (C-X-C motif) ligand 1 (Cxcl1), mRNA.	0.836985	0.739191	0.576554		2.91535	17.7307	12.0423
6450324	NM_019568	Cxcl14	Mus musculus chemokine (C-X-C motif) ligand 14 (Cxcl14), mRNA.	-	-	-		0.930289	4.7124	12.3204
840114	NM_019568	Cxcl14	Mus musculus chemokine (C-X-C motif) ligand 14 (Cxcl14), mRNA.	-	-	-		0.912285	3.27	7.14997
510278	NM_023158	Cxcl16	Mus musculus chemokine (C-X-C motif) ligand 16 (Cxcl16), mRNA.	0.888492	0.59017	0.602719		2.58956	4.92096	4.27293
100450458	NM_023158	Cxcl16	Mus musculus chemokine (C-X-C motif) ligand 16 (Cxcl16), mRNA.	-	-	-		1.75132	2.32959	1.98639
105860594	NM_008599	Cxcl9	Mus musculus chemokine (C-X-C motif) ligand 9 (Cxcl9), mRNA.	1.46179	0.566632	0.568322		16.3816	6.68338	2.38335
4590519	NM_009911	Cxcr4	Mus musculus chemokine (C-X-C motif) receptor 4 (Cxcr4), mRNA.	-	-	-		1.5627	5.15456	7.72744
5080341	NM_007805	Cyb561	Mus musculus cytochrome b-561 (Cyb561), mRNA.	-	-	-		1.03262	4.94609	4.48956
4760739	NM_007806	Cyba	Mus musculus cytochrome b-245, alpha polypeptide (Cyba), mRNA.	-	-	-		4.6926	9.39026	9.54326
100940411	AK079926	Cybb	cytochrome b-245, beta polypeptide	-	-	-		1.63409	3.76951	4.64237
102650398	NM_009990	Cyln2	Mus musculus cytoplasmic linker 2 (Cyln2), mRNA.	1.73157	1.3875	1.3552		0.887152	2.06072	1.57253
2690551	NM_021476	Cysltr1	Mus musculus cysteinyl leukotriene receptor 1 (Cysltr1), mRNA.	-	-	-		1.13982	2.33709	2.05658
5900037	NM_028027	D10Ertd610e	Mus musculus DNA segment, Chr 10, ERATO Doi 610, expressed (D10Ertd610e), mRNA.	-	-	-		1.1452	2.67827	3.7155
2940487	NM_172949	D11Ertd759e	Mus musculus DNA segment, Chr 11, ERATO Doi 759, expressed (D11Ertd759e), mRNA.	1.88216	0.99116	0.633178		3.14124	2.47073	1.39432
106020609	NM_033075	D17H6S56E-5	Mus musculus DNA segment, Chr 17, human D6S56E 5 (D17H6S56E-5), mRNA.	-	-	-		2.76685	10.7111	10.0464
100380497	AK052127	D230048P18Rik		-	-	-		1.4383	3.53668	2.46673
2570121	NM_026797	D2Bwg0891e	Mus musculus DNA segment, Chr 2, Brigham & Womens Genetics 0891 expressed (D2Bwg0891e), mRNA.	0.689632	0.596991	0.518487		1.37737	2.21421	1.78489
104230707	AK085324	D630011N09Rik		0.752636	0.677817	0.638124		1.27192	2.05924	1.57353
540010	NM_177149	D930030O05Rik	Mus musculus RIKEN cDNA D930030O05 gene (D930030O05Rik), mRNA.	0.96816	1.08288	1.87112		1.03109	1.52247	2.35175
106110022	AK031456	Dcn	decorin	-	-	-		0.883185	1.74671	2.34245
5900711	NM_007833	Dcn	Mus musculus decorin (Dcn), mRNA.	1.14819	0.529929	0.631907		0.724522	1.41361	2.31559
840593	NM_027185	Def6	Mus musculus differentially expressed in FDCP 6 (Def6), mRNA.	0.966798	0.787488	1.11809		1.7429	3.71414	5.32066
6450072	NM_015814	Dkk3	Mus musculus dickkopf homolog 3 (Xenopus laevis) (Dkk3), mRNA.	-	-	-		0.959507	3.60761	5.52945
103840093	NM_032418	Dm15	Mus musculus dystrophia myotonica kinase, B15 (Dm15), mRNA.	0.686613	0.508491	0.54508		1.67179	3.17946	1.64178
6130093	NM_175138	Dnaic1	Mus musculus dynein, axonemal, intermediate chain 1 (Dnaic1), mRNA.	-	-	-		0.933888	2.52376	3.12509
730035	NM_175138	Dnaic1	Mus musculus dynein, axonemal, intermediate chain 1 (Dnaic1), mRNA.	-	-	-		1.412	5.40189	6.91828
2650086	NM_013888	Dnajc12	Mus musculus DnaJ (Hsp40) homolog, subfamily C, member 12 (Dnajc12), mRNA.	-	-	-		0.744711	2.46529	2.49199
6770025	XM_129913	Dock10		0.863371	0.627518	0.525788		2.89076	5.26333	3.67243
107040687	XM_486647	Dock11		-	-	-		1.7182	3.05634	3.44495
2940040	NM_033374	Dock2	Mus musculus dedicator of cyto-kinesis 2 (Dock2), mRNA.	0.892063	0.546478	0.629396		2.12824	3.72344	3.23558
104230600	NM_033374	Dock2	Mus musculus dedicator of cyto-kinesis 2 (Dock2), mRNA.	-	-	-		2.39193	4.3907	4.2359
2680112	NM_010070	Dok1	Mus musculus downstream of tyrosine kinase 1 (Dok1), mRNA.	-	-	-		1.45262	2.00507	2.07283
5340273	NM_010071	Dok2	Mus musculus docking protein 2 (Dok2), mRNA.	1.03322	1.73177	1.42299		2.66147	5.55263	3.82306
3870167	NM_013739	Dok3		-	-	-		2.36897	6.24713	8.51333
130347	NM_013739	Dok3		0.73671	0.708017	1.00274		1.16452	2.22567	2.51417
5080014	NM_007876	Dpep1	Mus musculus dipeptidase 1 (renal) (Dpep1), mRNA.	-	-	-		1.0242	1.78549	6.56221
3130309	NM_176913	Dpep2	Mus musculus dipeptidase 2 (Dpep2), mRNA.	0.743901	0.788994	1.04915		0.905309	2.09784	3.68382
3190364	NM_176913	Dpep2	Mus musculus dipeptidase 2 (Dpep2), mRNA.	-	-	-		1.17236	2.49531	3.96791
1580594	NM_009468	Dpysl3	Mus musculus dihydropyrimidinase-like 3 (Dpysl3), mRNA.	-	-	-		1.20957	2.36725	2.73157
3440059	NM_022980	Dscr1l2	Mus musculus Down syndrome critical region gene 1-like 2 (Dscr1l2), mRNA.	0.820903	0.786577	0.733022		1.36243	2.39818	2.3743
1090035	NM_010081	Dst	Mus musculus dystonin (Dst), mRNA.	-	-	-		1.24386	2.01887	2.00425
1690458	NM_030714	Dtx3	Mus musculus deltex 3 homolog (Drosophila) (Dtx3), mRNA.	1.50056	1.60746	1.48413		1.22611	2.71422	3.42712
6100112	NM_207202	DXImx50e	Mus musculus DNA segment, Chr X, Immunex 50, expressed (DXImx50e), mRNA.	-	-	-		1.22545	2.97821	3.78712
100870398	NM_021469	Dysf	Mus musculus dysferlin (Dysf), mRNA.	-	-	-		1.61984	2.25224	1.36987
7050301	NM_172574	E030024M05Rik	Mus musculus RIKEN cDNA E030024M05 gene (E030024M05Rik), mRNA.	1.25179	1.29405	1.61269		1.57868	2.78661	4.51779
6760142	NM_172574	E030024M05Rik	Mus musculus RIKEN cDNA E030024M05 gene (E030024M05Rik), mRNA.	-	-	-		1.30215	2.23259	3.32733
102060497	AK087259	E030040G24Rik		-	-	-		1.0603	1.90761	2.24065
105220451	AK053879	E130318A13Rik		-	-	-		1.12472	2.03265	2.97387
103060520		E230029C05Rik		-	-	-		1.08006	2.07029	1.38776
102510373	AK054368	E330020G21Rik		-	-	-		1.62794	2.74424	2.65626
106450632	AK088636	E430021P16Rik	inferred: zinc finger protein, subfamily 1A, 1 (Ikaros) / lymphoid transcription factor LyF-1 isoform III [Mus musculus]	-	-	-		2.12715	2.95859	3.59608
2510184	NM_146069	E430025L02Rik	Mus musculus RIKEN cDNA E430025L02 gene (E430025L02Rik), mRNA.	-	-	-		2.49733	6.60167	6.13226
2260292	NM_053113	Ear11	Mus musculus eosinophil-associated, ribonuclease A family, member 11 (Ear11), mRNA.	-	-	-		1.11859	1.98835	4.73441
5340300	NM_015766	Ebi3	Mus musculus Epstein-Barr virus induced gene 3 (Ebi3), mRNA.	1.35108	1.51593	1.8271		1.91863	4.05927	3.59438
1770047	NM_010104	Edn1	Mus musculus endothelin 1 (Edn1), mRNA.	-	-	-		1.06627	2.1394	2.06248
6900133	NM_010332	Ednra	Mus musculus endothelin receptor type A (Ednra), mRNA.	0.609123	0.741929	0.687943		0.974782	2.12001	2.14168
5890278	NM_133838	Ehd4	Mus musculus EH-domain containing 4 (Ehd4), mRNA.	-	-	-		1.87841	3.5395	3.48804
6290066	NM_198093	Elmo1	Mus musculus engulfment and cell motility 1, ced-12 homolog (C. elegans) (Elmo1), mRNA.	0.847396	0.607128	0.715091		3.07851	4.5767	4.99607
5080347	NM_007925	Eln	Mus musculus elastin (Eln), mRNA.	-	-	-		1.34488	1.80674	2.06321
2190402	NM_133918	Emilin1	Mus musculus elastin microfibril interfacer 1 (Emilin1), mRNA.	0.898268	1.22653	1.26981		0.976137	2.29872	1.94104
4120438	NM_010128	Emp1	Mus musculus epithelial membrane protein 1 (Emp1), mRNA.	-	-	-		0.785827	5.86444	9.47102
1570039	NM_010129	Emp3	Mus musculus epithelial membrane protein 3 (Emp3), mRNA.	0.537277	0.584083	0.822971		2.57818	6.2244	9.82827
1500722	NM_010129	Emp3	Mus musculus epithelial membrane protein 3 (Emp3), mRNA.	0.520327	0.586789	0.722009		2.15499	6.03635	8.41005
70136	NM_010130	Emr1	Mus musculus EGF-like module containing, mucin-like, hormone receptor-like sequence 1 (Emr1), mRNA.	0.607075	0.694597	0.572969		1.42641	3.60277	1.67052
4810348	NM_007930	Enc1	Mus musculus ectodermal-neural cortex 1 (Enc1), mRNA.	0.723452	0.539773	0.565421		1.35993	1.86894	2.49962
2630064	NM_013813	Epb4.1l3	Mus musculus erythrocyte protein band 4.1-like 3 (Epb4.1l3), mRNA.	0.754524	0.590698	0.513872		2.74445	4.94766	2.54548
106550333	AK036728	Eps15-rs	epidermal growth factor receptor pathway substrate 15, related sequence	-	-	-		1.34497	2.52365	1.96388
2350242	NM_133245	Eraf	Mus musculus erythroid associated factor (Eraf), mRNA.	-	-	-		1.33801	4.92208	2.12086
2810288	NM_027102	Esam1	Mus musculus endothelial cell-specific adhesion molecule (Esam1), mRNA.	-	-	-		1.10699	2.06411	1.63326
110017	NM_023794	Etv5	Mus musculus ets variant gene 5 (Etv5), mRNA.	-	-	-		1.17268	2.27101	1.81984
6840110	NM_010161	Evi2a	Mus musculus ecotropic viral integration site 2a (Evi2a), mRNA.	-	-	-		2.19055	6.01783	5.14095
4810180	NM_010169	F2r	Mus musculus coagulation factor II (thrombin) receptor (F2r), mRNA.	-	-	-		1.32365	2.29253	2.99439
103140403	NM_010180	Fbln1	Mus musculus fibulin 1 (Fbln1), mRNA.	-	-	-		1.21683	2.24779	4.43724
3440215	NM_007992	Fbln2	Mus musculus fibulin 2 (Fbln2), mRNA.	1.10092	1.60851	1.94579		0.727039	3.84529	8.94672
3170181	NM_007993	Fbn1	Mus musculus fibrillin 1 (Fbn1), mRNA.	-	-	-		1.15505	3.86987	7.7775
50435	NM_010181	Fbn2	Mus musculus fibrillin 2 (Fbn2), mRNA.	-	-	-		1.04391	1.23176	2.10525
3060102	NM_175401	Fbxw17		-	-	-		3.04024	2.85719	2.5056
5550020	NM_010185	Fcer1g	Mus musculus Fc receptor, IgE, high affinity I, gamma polypeptide (Fcer1g), mRNA.	-	-	-		3.80492	8.30407	6.45602
6100176	NM_010186	Fcgr1	Mus musculus Fc receptor, IgG, high affinity I (Fcgr1), mRNA.	-	-	-		1.67667	4.00768	2.35116
3840184	NM_010188	Fcgr3	Mus musculus Fc receptor, IgG, low affinity III (Fcgr3), mRNA.	0.749812	1.25497	1.95823		3.08312	11.3482	9.92619
1240411	NM_028715	Fcho1	Mus musculus FCH domain only 1 (Fcho1), mRNA.	-	-	-		2.13753	3.72706	4.43418
2810059	NM_144559	Fcrl3	Mus musculus Fc receptor-like 3 (Fcrl3), mRNA.	1.85395	1.81256	1.73826		6.02825	10.5231	7.52515
1770541	NM_007999	Fen1	Mus musculus flap structure specific endonuclease 1 (Fen1), mRNA.	-	-	-		1.15459	3.70374	3.29838
5340195	NM_013710	Fgd2	Mus musculus FYVE, RhoGEF and PH domain containing 2 (Fgd2), mRNA.	0.89252	0.572439	0.567456		2.52689	5.50173	3.54067
1400008	NM_010212	Fhl2	Mus musculus four and a half LIM domains 2 (Fhl2), mRNA.	-	-	-		0.959315	1.8765	2.28493
2680279	NM_177699	Fhod1	Mus musculus formin homology 2 domain containing 1 (Fhod1), mRNA.	0.605631	0.603264	0.634735		1.75705	2.93889	2.03767
1340706	NM_010221	Fkbp10	Mus musculus FK506 binding protein 10 (Fkbp10), mRNA.	-	-	-		1.14434	2.92479	3.10289
6370603	NM_010226	Fkhl18	Mus musculus forkhead-like 18 (Drosophila) (Fkhl18), mRNA.	0.803805	0.528444	0.51908		1.59002	2.9628	2.87149
102640494	NM_008026	Fli1	Mus musculus Friend leukemia integration 1 (Fli1), mRNA.	-	-	-		1.40219	2.55952	2.55154
3990142	NM_008026	Fli1	Mus musculus Friend leukemia integration 1 (Fli1), mRNA.	0.607742	0.605524	0.647619		1.40397	2.00142	1.90963
2120600	NM_172275	Fln29	Mus musculus FLN29 gene product (Fln29), mRNA.	-	-	-		2.09183	1.39793	1.08554
1240279	NM_172275	Fln29	Mus musculus FLN29 gene product (Fln29), mRNA.	-	-	-		2.37749	1.80472	1.60911
5390193	XM_289920	Flna	Mus musculus filamin, alpha (Flna), mRNA.	-	-	-		1.16326	4.06764	4.43165
1660575	NM_008027	Flot1	Mus musculus flotillin 1 (Flot1), mRNA.	0.708065	1.09025	1.54242		1.05704	1.72768	2.1263
6940577	NM_011711	Fmnl3	Mus musculus formin-like 3 (Fmnl3), mRNA.	-	-	-		1.11602	2.23125	2.20384
6020075	NM_008035	Folr2	Mus musculus folate receptor 2 (fetal) (Folr2), mRNA.	-	-	-		3.21615	3.30442	2.09058
870044	NM_008037	Fosl2	Mus musculus fos-like antigen 2 (Fosl2), mRNA.	0.865642	1.21921	1.86174		1.31564	2.87462	3.84867
3450463	NM_007984	Fscn1	Mus musculus fascin homolog 1, actin bundling protein (Strongylocentrotus) purpuratus) (Fscn1), mRNA.	1.1841	0.851155	0.913439		1.42926	3.34577	3.05121
1110600	NM_008046	Fst	Mus musculus follistatin (Fst), mRNA.	-	-	-		1.26437	1.61376	2.34753
2900113	NM_008047	Fstl1	Mus musculus follistatin-like 1 (Fstl1), mRNA.	-	-	-		0.86955	4.36231	5.03024
3360131	NM_172308	Fthfsdc1	Mus musculus formyltetrahydrofolate synthetase domain containing 1 (Fthfsdc1), mRNA.	-	-	-		1.07333	2.82655	2.84508
2320450	NM_008557	Fxyd3	Mus musculus FXYD domain-containing ion transport regulator 3 (Fxyd3), mRNA.	-	-	-		1.05769	1.74832	4.48092
6590400	NM_008761	Fxyd5	Mus musculus FXYD domain-containing ion transport regulator 5 (Fxyd5), mRNA.	-	-	-		2.91608	3.44303	4.33723
4060301	NM_008761	Fxyd5	Mus musculus FXYD domain-containing ion transport regulator 5 (Fxyd5), mRNA.	-	-	-		2.92852	7.3698	6.82092
100940692	AK037454	Fyb	FYN binding protein	0.650729	0.571219	0.56193		1.35336	2.64884	1.97468
106660487	NM_177364	G431001E03Rik	Mus musculus RIKEN cDNA G431001E03 gene (G431001E03Rik), mRNA.	-	-	-		1.46922	2.7914	3.07876
4810022	NM_181584	Gab3	Mus musculus growth factor receptor bound protein 2-associated protein 3 (Gab3), mRNA.	-	-	-		1.21829	2.80735	2.37782
520315	NM_134189	Galnt10	Mus musculus UDP-N-acetyl-alpha-D-galactosamine:polypeptide N-acetylgalactosaminyltransferase 10 (Galnt10), mRNA.	-	-	-		1.37348	2.06578	1.49781
6520471	NM_018734	Gbp4		1.17636	0.95169	0.639866		5.90957	3.98822	2.01185
6200736		Gcap27		-	-	-		1.10492	2.08142	2.33518
940129	NM_173442	Gcnt1	Mus musculus glucosaminyl (N-acetyl) transferase 1, core 2 (Gcnt1), mRNA.	-	-	-		2.00861	3.34106	4.09518
4850082	NM_145741	Gdf10	Mus musculus growth differentiation factor 10 (Gdf10), mRNA.	0.862047	0.669122	0.953209		0.666973	1.99947	2.32584
510551	NM_008108	Gdf3	Mus musculus growth differentiation factor 3 (Gdf3), mRNA.	0.923588	1.7774	0.983844		1.18596	2.34065	2.0507
2370129	NM_013529	Gfpt2	Mus musculus glutamine fructose-6-phosphate transaminase 2 (Gfpt2), mRNA.	-	-	-		1.32099	2.60814	3.56622
6380452	NM_008120	Gja4	Mus musculus gap junction membrane channel protein alpha 4 (Gja4), mRNA.	1.1679	0.785955	0.806742		1.01915	2.17489	1.90294
1740026	NM_008121	Gja5	Mus musculus gap junction membrane channel protein alpha 5 (Gja5), mRNA.	-	-	-		1.03877	1.68773	2.31861
3360750	NM_028608	Glipr1	Mus musculus GLI pathogenesis-related 1 (glioma) (Glipr1), mRNA.	-	-	-		1.3899	3.31184	3.57552
3440603	NM_019821	Gltp	Mus musculus glycolipid transfer protein (Gltp), mRNA.	-	-	-		1.87242	4.73464	4.50224
130017	NM_201367	Gm1012	Mus musculus gene model 1012, (NCBI) (Gm1012), mRNA.	-	-	-		1.17651	2.25808	2.35331
101990014	XM_111398	Gm22		-	-	-		1.04088	2.26253	3.11864
1230142	NM_022024	Gmfg	Mus musculus glia maturation factor, gamma (Gmfg), mRNA.	0.716054	0.675	1.0781		1.37331	2.72369	2.89877
6940242	NM_022024	Gmfg	Mus musculus glia maturation factor, gamma (Gmfg), mRNA.	0.649445	0.554654	0.832365		1.92034	3.86324	4.23027
6980193	NM_198101	Gmip	Mus musculus Gem-interacting protein (Gmip), mRNA.	0.719684	0.576409	0.785208		1.51398	2.69737	3.06899
870037	NM_010304	Gna15	Mus musculus guanine nucleotide binding protein, alpha 15 (Gna15), mRNA.	-	-	-		1.23927	2.05397	2.04533
3450551	NM_025277	Gng10	Mus musculus guanine nucleotide binding protein (G protein), gamma 10 (Gng10), mRNA.	0.742403	0.615615	0.603763		0.902872	1.91782	2.11017
2230390	NM_010315	Gng2	Mus musculus guanine nucleotide binding protein (G protein), gamma 2 subunit (Gng2), mRNA.	0.884274	0.658903	0.59351		3.16865	6.34305	6.43818
6590563	NM_027307	Golph2	Mus musculus golgi phosphoprotein 2 (Golph2), mRNA.	-	-	-		0.908292	3.22572	2.35124
4640280	NM_010329	Gp38	Mus musculus glycoprotein 38 (Gp38), mRNA.	-	-	-		0.926811	3.50063	6.18101
101090242	AK089366	Gp49a	glycoprotein 49 A	0.962245	1.08042	1.75071		3.6646	6.87608	6.72866
4560156	NM_053110	Gpnmb	Mus musculus glycoprotein (transmembrane) nmb (Gpnmb), mRNA.	-	-	-		1.60496	6.08354	11.3614
3390403	NM_053110	Gpnmb	Mus musculus glycoprotein (transmembrane) nmb (Gpnmb), mRNA.	-	-	-		1.09036	1.86728	2.32482
5550471	NM_030701	Gpr109b		-	-	-		1.61473	3.63292	1.68942
2350398	NM_181748	Gpr120	Mus musculus G protein-coupled receptor 120 (Gpr120), mRNA.	0.790246	0.575778	0.552792		1.1659	1.55535	2.33029
4070152	NM_175271	Gpr23	Mus musculus G protein-coupled receptor 23 (Gpr23), mRNA.	-	-	-		0.947955	2.09128	2.17032
6650292	NM_022320	Gpr35	Mus musculus G protein-coupled receptor 35 (Gpr35), mRNA.	-	-	-		2.38585	3.21726	2.81697
6550113	NM_022320	Gpr35	Mus musculus G protein-coupled receptor 35 (Gpr35), mRNA.	0.59661	0.602677	0.651943		1.89088	4.25352	2.75843
2060280	NM_146187	Gpr43	Mus musculus G protein-coupled receptor 43 (Gpr43), mRNA.	-	-	-		1.63299	3.75684	4.60938
3440253	NM_024198	Gpx7	Mus musculus glutathione peroxidase 7 (Gpx7), mRNA.	-	-	-		1.16906	2.15549	1.80681
4050239	NM_008175	Grn	Mus musculus granulin (Grn), mRNA.	-	-	-		1.3675	2.22224	1.63049
105720148	BC060377	Gsn	Mus musculus gelsolin (Gsn), mRNA.	0.854002	0.87673	0.993941		1.27242	1.93097	2.28634
106840133	NM_008181	Gsta1	Mus musculus glutathione S-transferase, alpha 1 (Ya) (Gsta1), mRNA.	-	-	-		2.16199	0.750491	0.317393
5340377	NM_010368	Gus	Mus musculus beta-glucuronidase (Gus), mRNA.	-	-	-		1.22947	2.01498	2.38763
102940133	AK002832	Gus-s	beta-glucuronidase structural	-	-	-		1.11421	1.70918	2.69268
106840152	NR_001592	H19	Mus musculus H19 fetal liver mRNA (H19) on chromosome 7.	-	-	-		1.02502	8.9462	11.7996
4760026	NM_010387	H2-DMb1	Mus musculus histocompatibility 2, class II, locus Mb1 (H2-DMb1), mRNA.	0.93353	0.575588	0.520364		5.60368	8.02693	4.69642
6100309	NM_013819	H2-M3	Mus musculus histocompatibility 2, M region locus 3 (H2-M3), mRNA.	1.00634	0.641314	0.513677		2.14333	3.29162	2.68179
50088	NM_010397	H2-T22	Mus musculus histocompatibility 2, T region locus 22 (H2-T22), mRNA.	1.58099	0.974329	0.678036		2.42035	1.38161	0.885852
360435	NM_008218	Hba-a1	Mus musculus hemoglobin alpha, adult chain 1 (Hba-a1), mRNA.	-	-	-		1.25722	1.5751	2.00224
101660133	AK010993	Hbb-b1	hemoglobin, beta adult major chain	-	-	-		1.4003	1.64335	2.19633
7100309	NM_008225	Hcls1	Mus musculus hematopoietic cell specific Lyn substrate 1 (Hcls1), mRNA.	0.823335	0.690408	0.897035		2.73111	5.91381	4.92859
4230128	NM_013545	Hcph	Mus musculus hemopoietic cell phosphatase (Hcph), mRNA.	-	-	-		1.63144	3.8914	3.07479
3710735	NM_153505	Hemp1		0.699008	0.542344	0.571614		4.00133	7.67374	6.04691
4120450	NM_146001	Hip1	Mus musculus huntingtin interacting protein 1 (Hip1), mRNA.	-	-	-		1.60133	2.91445	3.13375
101940050	NM_146001	Hip1	Mus musculus huntingtin interacting protein 1 (Hip1), mRNA.	-	-	-		1.82625	3.70151	3.22125
104920593	AK087586	HIP-1	huntingtin-interacting protein 1	0.620309	0.541125	0.57631		1.26029	2.00137	1.79314
103190066	NM_178187	Hist1h2ae	Mus musculus histone 1, H2ae (Hist1h2ae), mRNA.	-	-	-		1.42908	2.82682	4.76623
430072	NM_175661	Hist1h2af	Mus musculus histone 1, H2af (Hist1h2af), mRNA.	-	-	-		1.63478	6.30249	7.63863
101450286	NM_178186	Hist1h2ag	Mus musculus histone 1, H2ag (Hist1h2ag), mRNA.	-	-	-		2.23634	7.0124	9.3749
100780368	NM_175659	Hist1h2ah	Mus musculus histone 1, H2ah (Hist1h2ah), mRNA.	-	-	-		2.15336	7.87017	9.96735
3710333	NM_175659	Hist1h2ah	Mus musculus histone 1, H2ah (Hist1h2ah), mRNA.	1.69378	1.77066	1.61695		1.73758	6.28671	8.33972
102480368	NM_178182	Hist1h2ai	Mus musculus histone 1, H2ai (Hist1h2ai), mRNA.	-	-	-		2.41492	8.24254	10.8592
4540039	NM_178182	Hist1h2ai	Mus musculus histone 1, H2ai (Hist1h2ai), mRNA.	-	-	-		2.01342	7.25482	9.68969
102570446	NM_178183	Hist1h2ak	Mus musculus histone 1, H2ak (Hist1h2ak), mRNA.	1.49516	1.39334	1.26365		1.83161	6.51164	8.98623
5050239	NM_178184	Hist1h2an	Mus musculus histone 1, H2an (Hist1h2an), mRNA.	-	-	-		1.89135	7.77401	9.81082
2480093	NM_178185	Hist1h2ao	Mus musculus histone 1, H2ao (Hist1h2ao), mRNA.	-	-	-		2.17478	7.72878	11.2104
2030600	NM_175662	Hist2h2ac	Mus musculus histone 2, H2ac (Hist2h2ac), mRNA.	-	-	-		0.906542	2.04861	2.76373
103870309	NM_010657	Hivep3	Mus musculus human immunodeficiency virus type I enhancer binding protein 3 (Hivep3), mRNA.	1.24176	0.756304	0.687404		1.34809	2.22312	2.48548
100580433	NM_010438	Hk1	Mus musculus hexokinase 1 (Hk1), mRNA.	-	-	-		1.53815	4.79892	4.26894
2640722	NM_013820	Hk2	Mus musculus hexokinase 2 (Hk2), mRNA.	1.15928	1.38607	1.80828		3.58366	7.56969	6.27062
1740687	NM_010442	Hmox1	Mus musculus heme oxygenase (decycling) 1 (Hmox1), mRNA.	0.689714	0.632235	0.729761		2.59331	6.46521	3.86079
6220750		Hspg2	Mus musculus perlecan (heparan sulfate proteoglycan 2) (Hspg2), mRNA.	-	-	-		0.785872	2.1148	2.25898
2510687	NM_008305	Hspg2	Mus musculus perlecan (heparan sulfate proteoglycan 2) (Hspg2), mRNA.	-	-	-		1.2902	2.35232	2.5289
4760037	NM_030127	Htra3		-	-	-		0.798462	1.64808	2.94787
5860021	NM_133662	Ier3	Mus musculus immediate early response 3 (Ier3), mRNA.	0.814513	1.35552	1.61761		1.59732	6.82338	5.90692
2940500	NM_023065	Ifi30	Mus musculus interferon gamma inducible protein 30 (Ifi30), mRNA.	-	-	-		4.74631	13.4839	7.71018
730309	NM_023065	Ifi30	Mus musculus interferon gamma inducible protein 30 (Ifi30), mRNA.	-	-	-		2.11818	5.36942	2.98776
103140402	NM_026820	Ifitm1	Mus musculus interferon induced transmembrane protein 1 (Ifitm1), mRNA.	-	-	-		0.774652	2.80076	2.70138
4070687	NM_010509	Ifnar2	Mus musculus interferon (alpha and beta) receptor 2 (Ifnar2), mRNA.	-	-	-		1.09203	2.54657	2.13296
5670592	NM_008337	Ifng	Mus musculus interferon gamma (Ifng), mRNA.	-	-	-		1.837	2.06826	1.10016
610577	NM_010511	Ifngr1		-	-	-		1.4211	2.47172	2.2777
1500288	NM_008338	Ifngr2	Mus musculus interferon gamma receptor 2 (Ifngr2), mRNA.	-	-	-		1.79006	2.6327	2.2138
360113	XM_354704	Igh-1a		1.84803	1.77426	1.81153		4.73483	17.9285	57.1925
5720193	XM_354710	Igh-6		-	-	-		2.57082	39.4005	68.5422
6550075	XM_354710	Igh-6		-	-	-		4.17599	46.7184	57.7767
1690184	XM_354700	Igh-VJ558		-	-	-		3.57223	8.87879	37.4989
1230347	XM_132633	Igk-C		-	-	-		4.48507	35.1076	34.1468
6370309	XM_132633	Igk-C		-	-	-		4.81267	27.0052	17.7476
2510725	XM_148393	Igl-V1		-	-	-		4.31115	27.4573	114.634
4120037	XM_148393	Igl-V1		-	-	-		1.88388	9.73091	60.8147
6400162	NM_010545	Ii	Mus musculus Ia-associated invariant chain (Ii), mRNA.	-	-	-		7.94984	12.4528	8.02691
1850332	NM_019777	Ikbke	Mus musculus inhibitor of kappaB kinase epsilon (Ikbke), mRNA.	-	-	-		1.33828	2.52936	1.60969
1740398	NM_008350	Il11	Mus musculus interleukin 11 (Il11), mRNA.	-	-	-		1.04952	2.63997	1.51836
101660484	NM_008359	Il17r	Mus musculus interleukin 17 receptor (Il17r), mRNA.	-	-	-		1.0373	1.75392	2.1329
3450128	NM_010531	Il18bp	Mus musculus interleukin 18 binding protein (Il18bp), mRNA.	1.6379	1.4322	1.40069		4.51685	6.53125	3.98716
3610056	NM_010554	Il1a	Mus musculus interleukin 1 alpha (Il1a), mRNA.	-	-	-		2.04001	3.2356	1.59781
106770079	M64404	IL1RA		-	-	-		1.82491	6.96096	3.47954
100050707	NM_133193	Il1rl2	Mus musculus interleukin 1 receptor-like 2 (Il1rl2), mRNA.	-	-	-		1.411	2.43211	3.14637
6350468	NM_008369	Il3ra	Mus musculus interleukin 3 receptor, alpha chain (Il3ra), mRNA.	-	-	-		1.49532	2.29932	2.42379
1580100	NM_178241	Il8ra	Mus musculus interleukin 8 receptor, alpha (Il8ra), mRNA.	-	-	-		1.268	1.73679	2.11957
3190735	NM_011829	Impdh1	Mus musculus inosine 5-phosphate dehydrogenase 1 (Impdh1), mRNA.	-	-	-		1.11659	3.38753	3.1483
520593	NM_016692	Incenp	Mus musculus inner centromere protein (Incenp), mRNA.	1.72822	1.66973	1.90425		1.49542	3.38747	3.10102
3450731	NM_010566	Inpp5d	Mus musculus inositol polyphosphate-5-phosphatase D (Inpp5d), mRNA.	-	-	-		2.10407	4.71695	3.74865
5570497	NM_013754	Insl6	Mus musculus insulin-like 6 (Insl6), mRNA.	1.40621	1.05966	1.03775		1.21822	1.84659	2.43157
6660494	NM_016721	Iqgap1	Mus musculus IQ motif containing GTPase activating protein 1 (Iqgap1), mRNA.	-	-	-		2.21499	5.78056	6.23524
4050102	NM_028679	Irak3	Mus musculus interleukin-1 receptor-associated kinase 3 (Irak3), mRNA.	-	-	-		2.22464	10.509	7.85175
6980577	NM_008390	Irf1	Mus musculus interferon regulatory factor 1 (Irf1), mRNA.	1.3315	0.873319	0.802272		2.0489	2.6706	1.7639
2340152	NM_008390	Irf1	Mus musculus RIKEN cDNA B430217B02 gene (B430217B02Rik), mRNA.	0.869705	0.597912	0.584921		2.07965	2.56328	1.50366
610133	NM_013674	Irf4	Mus musculus interferon regulatory factor 4 (Irf4), mRNA.	-	-	-		1.3644	2.78268	5.82118
100730494	XM_127883	Irg1	Mus musculus immunoresponsive gene 1 (Irg1), mRNA.	-	-	-		2.71439	10.6842	3.30067
100650707	XM_127883	Irg1	Mus musculus immunoresponsive gene 1 (Irg1), mRNA.	-	-	-		2.77494	9.7274	3.13675
1170692	NM_023627	Isyna1	Mus musculus myo-inositol 1-phosphate synthase A1 (Isyna1), mRNA.	-	-	-		0.938831	4.52071	5.24369
101660647	NM_008397	Itga6	Mus musculus integrin alpha 6 (Itga6), mRNA.	-	-	-		0.849278	2.63203	2.00015
1450324	NM_008400	Itgal	Mus musculus integrin alpha L (Itgal), mRNA.	-	-	-		2.37464	3.32259	2.70948
780647	NM_022417	Itm2c	Mus musculus integral membrane protein 2C (Itm2c), mRNA.	0.656944	0.612681	0.646027		1.99111	3.11051	2.92148
3360056	NM_172584	Itpk1	Mus musculus inositol 1,3,4-triphosphate 5/6 kinase (Itpk1), mRNA.	-	-	-		2.06359	1.52802	1.05369
6100692	NM_008413	Jak2	Mus musculus Janus kinase 2 (Jak2), mRNA.	-	-	-		1.199	2.09144	1.92623
840170	NM_010591	Jun	Mus musculus Jun oncogene (Jun), mRNA.	-	-	-		1.50376	2.00203	2.12067
4230048	NM_008416	Junb	Mus musculus Jun-B oncogene (Junb), mRNA.	-	-	-		1.16042	2.85984	3.04369
2360500	NM_030887	Jundm2	Mus musculus Jun dimerization protein 2 (Jundm2), mRNA.	0.818556	1.21511	1.64433		0.968788	2.18041	2.54063
5080403	NM_008417	Kcna2	Mus musculus potassium voltage-gated channel, shaker-related subfamily, member 2 (Kcna2), mRNA.	0.65436	0.658024	0.711036		1.43397	2.50607	1.46513
4850315	NM_010598	Kcnab2	Mus musculus potassium voltage-gated channel, shaker-related subfamily, beta member 2 (Kcnab2), mRNA.	0.713968	0.673222	0.825824		3.10108	6.24054	10.6596
6200541	NM_146037	Kcnk13	Mus musculus potassium channel, subfamily K, member 13 (Kcnk13), mRNA.	-	-	-		1.43577	3.21155	2.68813
100060441	XM_355877	Kcnk6		-	-	-		1.8197	3.88685	3.99149
4760605	NM_134090	Kdelr3	Mus musculus KDEL (Lys-Asp-Glu-Leu) endoplasmic reticulum protein retention receptor 3 (Kdelr3), mRNA.	-	-	-		0.917135	2.7649	3.16416
1580672	NM_134090	Kdelr3	Mus musculus KDEL (Lys-Asp-Glu-Leu) endoplasmic reticulum protein retention receptor 3 (Kdelr3), mRNA.	-	-	-		1.29358	3.57819	4.08469
1190368	NM_145588	Kif22	Mus musculus kinesin family member 22 (Kif22), mRNA.	1.49272	1.79178	1.69368		1.77468	3.14189	3.16541
6860270	NM_008452	Klf2	Mus musculus Kruppel-like factor 2 (lung) (Klf2), mRNA.	-	-	-		1.22158	2.64485	2.14839
6450427	NM_183390	Klhl6	Mus musculus kelch-like 6 (Drosophila) (Klhl6), mRNA.	-	-	-		2.05158	4.5962	5.33152
4730025	NM_010683	Lamc1	Mus musculus laminin, gamma 1 (Lamc1), mRNA.	-	-	-		1.32749	2.20553	1.86674
5550372	NM_010686	Laptm5	Mus musculus lysosomal-associated protein transmembrane 5 (Laptm5), mRNA.	-	-	-		4.39332	7.92715	6.55948
380215	NM_028015	Lass5	Mus musculus longevity assurance homolog 5 (S. cerevisiae) (Lass5), mRNA.	0.983136	0.700266	0.856716		1.14479	2.62155	3.25194
102650082	AK035683	Lbcl1	lymphoid blast crisis-like 1	0.592219	0.505749	0.509273		2.25344	3.56091	4.00732
70093	NM_029999	Lbh	Mus musculus limb-bud and heart (Lbh), mRNA.	-	-	-		0.667223	2.32738	2.5699
4540671	NM_133815	Lbr	Mus musculus lamin B receptor (Lbr), mRNA.	-	-	-		0.801064	1.62634	2.52982
4280397	NM_008879	Lcp1	Mus musculus lymphocyte cytosolic protein 1 (Lcp1), mRNA.	0.89509	0.58143	0.77187		1.26946	2.16403	2.0919
104810040	AK037970	Lcp2	lymphocyte cytosolic protein 2	0.646896	0.544767	0.754256		2.1594	3.38023	3.39355
6450193	NM_008495	Lgals1	Mus musculus lectin, galactose binding, soluble 1 (Lgals1), mRNA.	-	-	-		0.978062	2.6405	2.98187
2120239	NM_010705	Lgals3	Mus musculus lectin, galactose binding, soluble 3 (Lgals3), mRNA.	-	-	-		6.25206	15.2356	13.4936
840692	NM_011150	Lgals3bp	Mus musculus lectin, galactoside-binding, soluble, 3 binding protein (Lgals3bp), mRNA.	1.88226	1.14692	0.855531		1.31029	2.05991	1.11527
106840075	NM_144945	Lgi2	Mus musculus leucine-rich repeat LGI family, member 2 (Lgi2), mRNA.	-	-	-		1.05775	2.92087	3.56871
520056	NM_144945	Lgi2	Mus musculus leucine-rich repeat LGI family, member 2 (Lgi2), mRNA.	-	-	-		0.880848	2.68938	2.87494
3610301	NM_011175	Lgmn	Mus musculus legumain (Lgmn), mRNA.	-	-	-		2.76968	6.47536	4.55451
70372	NM_153408	Lincr	Mus musculus lung-inducible neuralized-related C3HC4 RING domain protein (Lincr), mRNA.	-	-	-		1.26238	2.26462	1.58353
6940671	NM_019980	Litaf	Mus musculus LPS-induced TN factor (Litaf), mRNA.	-	-	-		1.54252	2.51958	2.01254
6760253	NM_008502	Llglh	Mus musculus lethal giant larvae homolog (Llglh), mRNA.	-	-	-		1.56667	1.77498	2.14913
1740484	NM_144799	Lmcd1	Mus musculus LIM and cysteine-rich domains 1 (Lmcd1), mRNA.	-	-	-		1.09117	2.05888	2.21638
5360450	NM_008505	Lmo2	Mus musculus LIM domain only 2 (Lmo2), mRNA.	-	-	-		1.65224	3.75813	3.35859
3800746	NM_010723	Lmo4	Mus musculus LIM domain only 4 (Lmo4), mRNA.	-	-	-		0.957274	2.09411	2.19352
5050048	NM_053252	LOC114601	Mus musculus tangerin (LOC114601), mRNA.	1.58253	1.70484	1.74861		1.47227	2.50818	2.32721
6520017	XM_358779	LOC207685	Mus musculus hypothetical protein LOC207685 (LOC207685), mRNA.	0.576188	0.599931	0.843558		1.44341	6.38752	26.0939
103190403	XM_358779	LOC207685	Mus musculus hypothetical protein LOC207685 (LOC207685), mRNA.	-	-	-		1.07625	4.14183	4.93031
2230136	XM_135590	LOC213684	Mus musculus similar to immunoglobulin light chain variable region (LOC213684), mRNA.	-	-	-		1.08229	5.26732	21.072
102120215	XM_127488	LOC218482	Mus musculus similar to proteolipid protein 2 (LOC218482), mRNA.	0.851322	0.995832	1.5901		1.25432	3.66943	6.96632
104540092	XM_122636	LOC218617	Mus musculus similar to p67phox (LOC218617), mRNA.	0.753577	0.775399	1.23875		2.9254	7.78176	10.2791
3060497	XM_128064	LOC223672	Mus musculus hypothetical protein LOC223672 (LOC223672), mRNA.	-	-	-		2.18354	0.585342	0.260546
104200010	XM_129595	LOC226691	Mus musculus similar to Ifi204 protein (LOC226691), mRNA.	1.07276	0.549651	0.714322		3.14696	4.86242	4.14305
5290161	XM_132608	LOC232060	Mus musculus similar to monoclonal antibody kappa light chain (LOC232060), mRNA.	-	-	-		1.10274	5.83091	25.223
1340300	XM_132612	LOC232067	Mus musculus similar to immunoglobulin light chain variable region (LOC232067), mRNA.	1.70426	1.78043	1.43424		1.14427	6.23594	9.38182
104230497	XM_133186	LOC232879	Mus musculus similar to hypothetical protein FLJ14486 (LOC232879), mRNA.	-	-	-		1.2324	2.39467	2.10373
106020619	XM_134619	LOC234911	Mus musculus similar to matrix metalloproteinase-27 (LOC234911), mRNA.	1.08326	1.55442	1.72996		1.57684	2.27132	2.18761
4120446	XM_138299	LOC238412	Mus musculus similar to immunoglobulin heavy chain variable region (LOC238412), mRNA.	0.746698	1.86886	1.82962		0.923908	5.19588	10.5538
50408	XM_138324	LOC238427		0.73763	1.04895	1.85448		1.05146	2.31024	19.4188
6130601	XM_138373	LOC238447		1.68368	1.43392	1.39511		1.18082	3.25347	7.57573
6860142	XM_144770	LOC243423	Mus musculus similar to immunoglobulin light chain variable region (LOC243423), mRNA.	-	-	-		1.44551	6.2369	60.3308
4560288	XM_144778	LOC243428	Mus musculus similar to Ig kappa chain (LOC243428), mRNA.	0.962814	1.54114	1.9689		1.06026	8.12016	17.8525
103170689	XM_147082	LOC245027	Mus musculus similar to hypothetical protein FLJ35880 (LOC245027), mRNA.	-	-	-		0.972444	1.32743	2.91961
102850471	XM_196313	LOC269515	Mus musculus hypothetical LOC269515 (LOC269515), mRNA.	-	-	-		1.44625	1.88111	2.05019
104730441	XM_194139	LOC269529	Mus musculus similar to F-box only protein 10 (LOC269529), mRNA.	-	-	-		1.35569	1.49784	2.47349
105900154	XM_284853	LOC331595	Mus musculus hypothetical LOC331595 (LOC331595), mRNA.	-	-	-		2.19874	3.37877	2.15301
102370020	XM_354645	LOC380732	Mus musculus similar to surface protein MCA-32 (LOC380732), mRNA.	-	-	-		1.61522	3.80181	3.46307
3710592	XM_354721	LOC380808	Mus musculus similar to immunoglobulin heavy chain variable region (LOC380808), mRNA.	0.766794	1.98725	1.80889		1.18529	2.13013	9.4079
103850632	XM_354891	LOC380980	Mus musculus similar to collagen triple helix repeat containing 1 (LOC380980), mRNA.	-	-	-		1.05281	1.78085	2.1473
104850301	XM_355268	LOC381319	Mus musculus similar to Jun dimerization protein 1 gene (LOC381319), mRNA.	-	-	-		2.06517	2.79959	1.72502
101230161	XM_355437	LOC381484	Mus musculus similar to SHPS-1 (LOC381484), mRNA.	-	-	-		1.9733	4.6956	3.01271
103450338	XM_355658	LOC381683	Mus musculus similar to centaurin, alpha 1 (LOC381683), mRNA.	0.907249	1.49671	1.72204		1.24968	2.29447	2.84689
102510541	XM_355775	LOC381776	Mus musculus similar to Ig V-K167 precursor (LOC381776), mRNA.	1.6241	0.89136	1.02345		1.28364	2.56336	4.40155
105270154	XM_356090	LOC382020	Mus musculus similar to Nonhistone chromosomal protein HMG-17 (High-mobility group nucleosome binding domain 2) (LOC382020), mRNA.	-	-	-		1.06409	2.42121	3.84589
105340452	XM_356143	LOC382063	Mus musculus similar to Nonhistone chromosomal protein HMG-17 (High-mobility group nucleosome binding domain 2) (LOC382063), mRNA.	-	-	-		1.33115	2.62839	4.42827
103840008	XM_356753	LOC382924	Mus musculus similar to OL-protocadherin isoform (LOC382924), mRNA.	-	-	-		1.17026	2.31378	1.72962
1740440	XM_357113	LOC383540		-	-	-		1.27807	1.8172	2.1776
104150551	XM_357622	LOC384400	Mus musculus similar to immunoglobulin light chain variable region (LOC384400), mRNA.	-	-	-		0.910861	1.28243	12.243
510347	XM_357633	LOC384415	Mus musculus similar to immunoglobulin light chain variable region (LOC384415), mRNA.	1.27226	0.542595	0.73799		1.50417	5.10939	33.7929
1990484	XM_357637	LOC384419	Mus musculus similar to [Human Ig rearranged gamma chain mRNA, V-J-C region and complete cds.], gene product (LOC384419), mRNA.	-	-	-		1.15033	4.96211	23.1989
3870619	XM_357640	LOC384422	Mus musculus similar to monoclonal antibody kappa light chain (LOC384422), mRNA.	-	-	-		1.11738	2.74445	22.6329
1340288	XM_358058	LOC385109	Mus musculus similar to immunoglobulin light chain variable region (LOC385109), mRNA.	-	-	-		1.00769	3.16278	7.59551
630551	XM_358068	LOC385120	Mus musculus similar to anti-MOG Z12 variable light chain (LOC385120), mRNA.	-	-	-		1.28335	1.68836	7.97579
4010673	XM_358150	LOC385253	Mus musculus similar to immunoglobulin light chain variable region (LOC385253), mRNA.	-	-	-		1.16063	4.69394	29.2173
104480114	XM_358165	LOC385277	Mus musculus similar to immunoglobulin light chain variable region (LOC385277), mRNA.	-	-	-		1.11424	4.40998	13.4441
5670671	XM_358173	LOC385291	Mus musculus similar to immunoglobulin light chain variable region (LOC385291), mRNA.	-	-	-		1.11547	3.55101	26.2676
106960059	XM_359007	LOC385940	Mus musculus similar to MMTV1orf/sag transmembrane protein type II (LOC385940), mRNA.	-	-	-		1.41885	1.92781	5.45887
3450050	XM_359369	LOC386520	Mus musculus similar to Ig lambda-2 chain C region - mouse (fragment) (LOC386520), mRNA.	0.663511	0.50018	0.563234		1.97065	7.39459	41.8163
5960026	NM_001013817	LOC434484	Mus musculus similar to SP140 nuclear body protein; nuclear body protein Sp140 (LOC434484), mRNA.	-	-	-		1.80543	2.67169	2.67311
3520537	NM_010729	Loxl1	Mus musculus lysyl oxidase-like 1 (Loxl1), mRNA.	-	-	-		1.05924	4.27272	7.71655
105670368	AK014773	Loxl4	lysyl oxidase-like 4	-	-	-		2.30197	2.19044	0.962576
2970706	NM_008509	Lpl	Mus musculus lipoprotein lipase (Lpl), mRNA.	0.738176	0.573995	0.624757		2.42129	6.00651	9.75351
2360142	NM_134152	Lpxn	Mus musculus leupaxin (Lpxn), mRNA.	1.12381	0.680232	0.608489		2.4097	5.86195	4.88907
6290193	NM_008511	Lrmp	Mus musculus lymphoid-restricted membrane protein (Lrmp), mRNA.	-	-	-		2.01291	4.64225	4.59766
2350091	NM_019391	Lsp1	Mus musculus lymphocyte specific 1 (Lsp1), mRNA.	-	-	-		2.83666	6.15171	8.00805
5420372	XM_359281	Lst1	Mus musculus leukocyte specific transcript 1 (Lst1), mRNA.	0.904663	0.679731	0.660878		4.11661	9.11228	5.705
6520451	NM_008520	Ltbp3	Mus musculus latent transforming growth factor beta binding protein 3 (Ltbp3), mRNA.	-	-	-		0.913423	1.9857	2.99795
4280026	NM_016753	Lxn	Mus musculus latexin (Lxn), mRNA.	-	-	-		1.38365	3.72079	4.01819
6110605	NM_010738	Ly6a	Mus musculus lymphocyte antigen 6 complex, locus A (Ly6a), mRNA.	1.96295	0.799958	0.535876		10.6489	5.28808	2.32368
2230093	NM_010745	Ly86	Mus musculus lymphocyte antigen 86 (Ly86), mRNA.	-	-	-		4.31869	8.3481	4.53842
3360315	NM_008534	Ly9	Mus musculus lymphocyte antigen 9 (Ly9), mRNA.	0.887733	0.578435	0.529794		2.87722	3.54981	3.07901
2900242	NM_008535	Lyl1	Mus musculus lymphoblastomic leukemia (Lyl1), mRNA.	1.43696	1.69151	1.55244		1.39661	3.62806	4.26662
4480017	NM_133792	Lypla3	Mus musculus lysophospholipase 3 (Lypla3), mRNA.	-	-	-		1.90178	3.44404	2.36774
6770717	NM_017372	Lyzs	Mus musculus lysozyme (Lyzs), mRNA.	-	-	-		3.17572	12.6155	13.6234
100770242	XM_147218	M32486	Mus musculus Mouse 19.5 mRNA (M32486), mRNA.	-	-	-		1.12997	2.14239	2.50987
2370037	NM_010758	Mag	Mus musculus myelin-associated glycoprotein (Mag), mRNA.	-	-	-		2.12642	2.18614	2.54672
1170142	NM_030700	Maged2	Mus musculus melanoma antigen, family D, 2 (Maged2), mRNA.	-	-	-		1.03897	2.4366	2.05019
870398	NM_207237	Man1c1	Mus musculus mannosidase, alpha, class 1C, member 1 (Man1c1), mRNA.	-	-	-		1.04174	2.33576	2.20586
100110139	AK079969	Man2b2	mannosidase 2, alpha B2	-	-	-		1.25706	2.42256	2.07954
5360347	NM_011945	Map3k1	Mus musculus mitogen activated protein kinase kinase kinase 1 (Map3k1), mRNA.	0.654622	0.556312	0.539964		1.06312	2.24808	2.32492
6400390	NM_016693	Map3k6	Mus musculus mitogen-activated protein kinase kinase kinase 6 (Map3k6), mRNA.	-	-	-		0.933734	1.78187	2.61095
2940286	NM_007746	Map3k8	Mus musculus mitogen activated protein kinase kinase kinase 8 (Map3k8), mRNA.	0.783396	0.570805	0.637975		1.52019	3.62367	2.90933
4060692	NM_008279	Map4k1	Mus musculus mitogen activated protein kinase kinase kinase kinase 1 (Map4k1), mRNA.	-	-	-		1.77056	1.749	3.00554
5080008	NM_011843	Mbc2	Mus musculus membrane bound C2 domain containing protein (Mbc2), mRNA.	0.631436	0.560612	0.551759		1.57116	2.86008	3.06705
100870019	AK039047	Mbp	myelin basic protein	-	-	-		1.32208	1.93844	2.40545
1570056	NM_178076	Mcf2l	Mus musculus mcf.2 transforming sequence-like (Mcf2l), mRNA.	-	-	-		1.13171	1.95467	2.02774
2760673	NM_008565	Mcm4	Mus musculus minichromosome maintenance deficient 4 homolog (S. cerevisiae) (Mcm4), mRNA.	-	-	-		1.66064	3.44571	2.98779
2680647	NM_008566	Mcm5	Mus musculus minichromosome maintenance deficient 5, cell division cycle 46 (S. cerevisiae) (Mcm5), mRNA.	1.44242	1.69735	1.34881		2.40029	6.07761	5.66605
6510110	NM_008567	Mcm6	Mus musculus minichromosome maintenance deficient 6 (MIS5 homolog, S. pombe) (S. cerevisiae) (Mcm6), mRNA.	-	-	-		1.53514	2.92515	2.9112
5080121	NM_145494	Me2	Mus musculus malic enzyme 2, NAD(+)-dependent, mitochondrial (Me2), mRNA.	-	-	-		1.58509	2.75482	2.41212
510364	NM_019453	Mefv	Mus musculus Mediterranean fever (Mefv), mRNA.	0.739618	1.17363	1.3896		1.74703	6.02083	3.34269
6620292	NM_008590	Mest	Mus musculus mesoderm specific transcript (Mest), mRNA.	-	-	-		1.22147	3.40758	2.02896
520181	NM_029568	Mfap4	Mus musculus microfibrillar-associated protein 4 (Mfap4), mRNA.	-	-	-		0.964654	1.32361	2.43886
3440373	NM_008594	Mfge8	Mus musculus milk fat globule-EGF factor 8 protein (Mfge8), mRNA.	1.10388	0.594507	0.53596		0.903609	3.06332	3.0335
6110484	NM_145137	Mgl2	Mus musculus macrophage galactose N-acetyl-galactosamine specific lectin 2 (Mgl2), mRNA.	-	-	-		1.17614	2.14911	2.96386
5690441	NM_145137	Mgl2	Mus musculus macrophage galactose N-acetyl-galactosamine specific lectin 2 (Mgl2), mRNA.	-	-	-		1.61979	3.94227	5.8666
2650129	NM_174995	Mgst2	Mus musculus microsomal glutathione S-transferase 2 (Mgst2), mRNA.	0.865314	1.10615	1.89455		0.971887	1.78911	2.68933
6620020	NM_010800	Mist1	Mus musculus muscle, intestine and stomach expression 1 (Mist1), mRNA.	-	-	-		1.03599	2.73401	3.89975
103290538	NM_008601	Mitf	Mus musculus microphthalmia-associated transcription factor (Mitf), mRNA.	-	-	-		1.52702	2.27489	2.23808
670079	NM_008608	Mmp14	Mus musculus matrix metalloproteinase 14 (membrane-inserted) (Mmp14), mRNA.	-	-	-		1.15894	3.11319	3.20695
2570603	NM_008610	Mmp2	Mus musculus matrix metalloproteinase 2 (Mmp2), mRNA.	1.35285	1.19217	1.65774		1.03765	5.20904	14.5151
3940278	NM_011985	Mmp23	Mus musculus matrix metalloproteinase 23 (Mmp23), mRNA.	0.846356	0.530991	0.542604		1.18243	2.67586	3.62516
5690528	NM_008613	Mns1	Mus musculus meiosis-specific nuclear structural protein 1 (Mns1), mRNA.	-	-	-		1.35202	2.07298	1.9008
730097	NM_008625	Mrc1	Mus musculus mannose receptor, C type 1 (Mrc1), mRNA.	0.579181	0.64932	0.791823		1.28793	3.70456	3.37261
100670372	NM_008626	Mrc2	Mus musculus mannose receptor, C type 2 (Mrc2), mRNA.	-	-	-		0.753543	2.21833	3.47911
3120035	NM_026835	Ms4a6d	Mus musculus membrane-spanning 4-domains, subfamily A, member 6D (Ms4a6d), mRNA.	-	-	-		1.39154	5.35947	3.00508
2680609	NM_022430	Ms4a8a	Mus musculus membrane-spanning 4-domains, subfamily A, member 8A (Ms4a8a), mRNA.	-	-	-		1.44957	3.87315	3.32092
60204	NM_030707	Msr2	Mus musculus macrophage scavenger receptor 2 (Msr2), mRNA.	-	-	-		1.30336	2.83619	4.12946
4850164	NM_013602	Mt1	Mus musculus metallothionein 1 (Mt1), mRNA.	-	-	-		1.83401	2.10786	1.68071
6860286	NM_008630	Mt2	Mus musculus metallothionein 2 (Mt2), mRNA.	-	-	-		2.18395	3.94252	7.05454
6380309	NM_181390	Mustn1	Mus musculus musculoskeletal, embryonic nuclear protein 1 (Mustn1), mRNA.	-	-	-		1.39011	3.12843	4.08943
4010253	NM_080638	Mvp	Mus musculus major vault protein (Mvp), mRNA.	0.610523	0.734582	0.670846		1.49075	2.45313	2.08417
3120091	NM_181327	Myh9	Mus musculus myosin heavy chain IX (Myh9), mRNA.	-	-	-		1.31876	1.9157	2.79265
6100546	NM_053214	Myo1f	Mus musculus myosin IF (Myo1f), mRNA.	0.7546	0.907316	1.31892		3.12982	7.20721	7.90758
2900288	NM_010864	Myo5a	Mus musculus myosin Va (Myo5a), mRNA.	-	-	-		1.25389	1.77304	2.47755
3060358	NM_015742	Myo9b	Mus musculus myosin IXb (Myo9b), mRNA.	-	-	-		2.0316	2.78244	2.86154
1230435	NM_015742	Myo9b	Mus musculus myosin IXb (Myo9b), mRNA.	-	-	-		1.60521	2.72392	2.4537
101050672	XM_485520	Myom3		-	-	-		1.51523	3.72448	2.94009
5910364	NM_008437	Napsa		0.844024	0.701772	0.974364		2.27515	5.62558	8.87491
4810711	NM_008437	Napsa		0.749798	0.631988	0.82648		1.97654	5.06287	7.74159
103990746	NM_173437	Nav1	Mus musculus neuron navigator 1 (Nav1), mRNA.	0.631799	0.574153	0.505504		0.944724	1.83965	2.17115
105690114	NM_010875	Ncam1	Mus musculus neural cell adhesion molecule 1 (Ncam1), mRNA.	0.744492	1.00317	1.81967		0.982171	1.99566	4.02362
610164	NM_008677	Ncf4	Mus musculus neutrophil cytosolic factor 4 (Ncf4), mRNA.	0.572197	0.637594	0.954412		3.44837	8.68579	12.0694
5390538	NM_021360	Neurl	Mus musculus neuralized homolog (Drosophila) (Neurl), mRNA.	0.57673	1.54046	1.53663		1.29896	2.1261	2.58103
5420358	NM_008689	Nfkb1	Mus musculus nuclear factor of kappa light chain gene enhancer in B-cells 1, p105 (Nfkb1), mRNA.	0.786508	0.653583	0.59047		1.04414	2.08923	1.68605
2970450	NM_030612	Nfkbiz		0.958708	0.59556	0.517916		0.954446	2.7816	1.97057
6770195	NM_009750	Ngfrap1	Mus musculus nerve growth factor receptor (TNFRSF16) associated protein 1 (Ngfrap1), mRNA.	-	-	-		1.24402	2.28767	2.6338
60504	NM_010917	Nid1	Mus musculus nidogen 1 (Nid1), mRNA.	-	-	-		1.04726	4.00423	4.36551
102970408	AK082035	Nin	Mus musculus ninein (Nin), mRNA.	-	-	-		1.08746	1.59443	2.02869
5080048	NM_008697	Nin	Mus musculus ninein (Nin), mRNA.	0.621846	0.95736	1.21925		1.11938	1.89195	2.58844
6370059	NM_024253	Nkg7	Mus musculus natural killer cell group 7 sequence (Nkg7), mRNA.	0.887271	0.805592	1.21428		2.66217	3.70818	4.81217
380156	NM_020043	Nope	Mus musculus neighbor of Punc E11 (Nope), mRNA.	-	-	-		1.01371	5.88903	10.329
520068	NM_134122	Nrm	Mus musculus nurim (nuclear envelope membrane protein) (Nrm), mRNA.	-	-	-		1.69952	3.20728	3.77788
2350180	NM_008750	Nxn	Mus musculus nucleoredoxin (Nxn), mRNA.	0.648255	1.07487	1.2612		1.22689	3.9682	4.23367
4010309	NM_153546	Oact1	Mus musculus O-acyltransferase (membrane bound) domain containing 1 (Oact1), mRNA.	0.690087	0.728538	1.06624		1.13606	1.93293	2.03187
4570497	NM_145209	Oasl1	Mus musculus 2-5 oligoadenylate synthetase-like 1 (Oasl1), mRNA.	-	-	-		2.02417	1.65184	0.970721
5130450	NM_175036	Obrgrp	Mus musculus leptin receptor gene-related protein (Obrgrp), mRNA.	-	-	-		1.23663	2.21928	2.09508
5570066	NM_019498	Olfm1	Mus musculus olfactomedin 1 (Olfm1), mRNA.	-	-	-		0.958204	1.79646	2.44612
7100463	NM_133859	Olfml3		-	-	-		1.31514	5.17701	7.50841
1690164	NM_146273	Olfr448	Mus musculus olfactory receptor 448 (Olfr448), mRNA.	0.785501	1.05838	1.96072		1.30038	2.02519	3.27654
2100048	NM_011016	Orm2	Mus musculus orosomucoid 2 (Orm2), mRNA.	-	-	-		2.20759	9.15043	7.15511
3170164	NM_027881	Osbpl3	Mus musculus oxysterol binding protein-like 3 (Osbpl3), mRNA.	-	-	-		1.32664	2.66749	2.96743
106510484	XM_137493	Osm	Mus musculus oncostatin M (Osm), mRNA.	-	-	-		1.31813	2.31319	2.44895
1990519	NM_011019	Osmr	Mus musculus oncostatin M receptor (Osmr), mRNA.	-	-	-		1.21011	4.5324	6.23991
102640373	AK010029	Oxct	3-oxoacid CoA transferase	-	-	-		2.3425	5.94548	7.04271
6650279	NM_024188	Oxct1		-	-	-		2.33476	5.90835	6.52126
2940021	NM_008771	P2rx1	Mus musculus purinergic receptor P2X, ligand-gated ion channel, 1 (P2rx1), mRNA.	0.768617	1.93099	1.88406		1.32355	2.31444	2.67943
2060497	NM_011026	P2rx4	Mus musculus purinergic receptor P2X, ligand-gated ion channel 4 (P2rx4), mRNA.	-	-	-		1.14392	2.26303	1.73035
5290400	NM_183168	P2ry6	Mus musculus pyrimidinergic receptor P2Y, G-protein coupled, 6 (P2ry6), mRNA.	0.600046	0.585731	0.598261		2.77632	7.39743	6.55883
3120168	NM_008776	Pafah1b3	Mus musculus platelet-activating factor acetylhydrolase, isoform 1b, alpha1 subunit (Pafah1b3), mRNA.	-	-	-		1.24834	2.57495	4.13738
6550632	NM_019482	Panx1	Mus musculus pannexin 1 (Panx1), mRNA.	-	-	-		1.50392	2.73225	2.38914
3610575	NM_153783	Paox	Mus musculus polyamine oxidase (Paox), mRNA.	-	-	-		1.31306	2.00024	1.50262
3990681	NM_022321	Parvg	Mus musculus parvin, gamma (Parvg), mRNA.	-	-	-		1.65683	2.91275	3.79736
3440066	NM_008800	Pde1b	Mus musculus phosphodiesterase 1B, Ca2+-calmodulin dependent (Pde1b), mRNA.	-	-	-		1.53021	3.52192	4.61668
3060440	NM_011057	Pdgfb	Mus musculus platelet derived growth factor, B polypeptide (Pdgfb), mRNA.	-	-	-		1.65577	3.78643	2.89132
2940332	NM_011058	Pdgfra	Mus musculus platelet derived growth factor receptor, alpha polypeptide (Pdgfra), mRNA.	-	-	-		0.773877	2.30981	2.99247
510484	NM_145630	Pdk3	Mus musculus pyruvate dehydrogenase kinase, isoenzyme 3 (Pdk3), mRNA.	1.41446	1.48891	1.23769		1.30982	3.04003	3.16342
3830040	NM_145978	Pdlim2	Mus musculus PDZ and LIM domain 2 (Pdlim2), mRNA.	-	-	-		1.7424	7.00669	15.706
105080538	NM_026131	Pdlim7	Mus musculus PDZ and LIM domain 7 (Pdlim7), mRNA.	-	-	-		0.936122	2.24786	2.17635
104480075	NM_008816	Pecam1		0.657662	0.5102	0.514259		1.70934	3.15165	2.55324
2100619	XM_135820	Pfc	Mus musculus properdin factor, complement (Pfc), mRNA.	-	-	-		2.60526	4.68261	2.62631
6760040	NM_019703	Pfkp	Mus musculus phosphofructokinase, platelet (Pfkp), mRNA.	1.2124	0.998269	0.897144		2.52381	5.02345	4.23363
70138	NM_019703	Pfkp	Mus musculus phosphofructokinase, platelet (Pfkp), mRNA.	-	-	-		1.36099	2.03323	1.79769
6840048	NM_025801	Pgd	Mus musculus phosphogluconate dehydrogenase (Pgd), mRNA.	0.996083	1.55487	1.94785		1.27037	2.00313	1.95745
770102	NM_020286	Phemx	Mus musculus pan hematopoietic expression (Phemx), mRNA.	-	-	-		1.11369	2.52389	2.61813
101740605	AK040543	Pik3cg	phosphoinositide-3-kinase, catalytic, gamma polypeptide	-	-	-		1.35278	4.49306	7.79137
103800463	NM_020272	Pik3cg	Mus musculus phosphoinositide-3-kinase, catalytic, gamma polypeptide (Pik3cg), mRNA.	-	-	-		1.19689	3.35543	5.04851
5890110	NM_020272	Pik3cg	Mus musculus phosphoinositide-3-kinase, catalytic, gamma polypeptide (Pik3cg), mRNA.	-	-	-		1.02257	1.54211	2.06041
102510739	NM_153510	Pilra	Mus musculus paired immunoglobin-like type 2 receptor alpha (Pilra), mRNA.	0.653336	0.665448	1.04178		2.04834	4.6745	4.2335
2640315	NM_153510	Pilra	Mus musculus paired immunoglobin-like type 2 receptor alpha (Pilra), mRNA.	-	-	-		1.29276	3.67693	2.08012
5910035	NM_133209	Pilrb	Mus musculus paired immunoglobin-like type 2 receptor beta (Pilrb), mRNA.	-	-	-		1.7287	2.88968	2.11399
5220497	NM_008845	Pip5k2a	Mus musculus phosphatidylinositol-4-phosphate 5-kinase, type II, alpha (Pip5k2a), mRNA.	0.665146	0.606419	0.537555		1.73909	4.06749	3.52143
100050551	NM_011087	Pira1	Mus musculus paired-Ig-like receptor A1 (Pira1), mRNA.	-	-	-		1.56214	4.63636	3.08908
106220324	NM_011090	Pira3	Mus musculus paired-Ig-like receptor A3 (Pira3), mRNA.	-	-	-		2.25763	6.49593	4.21083
105050541	NM_011091	Pira4	Mus musculus paired-Ig-like receptor A4 (Pira4), mRNA.	-	-	-		1.91927	5.63279	3.90563
4210465		Pira5		0.758531	0.845431	1.06136		1.68945	4.09306	2.14775
4540528	NM_008851	Pitpnm1		-	-	-		3.10824	5.18785	5.07941
4070441	NM_008862	Pkia	Mus musculus protein kinase inhibitor, alpha (Pkia), mRNA.	-	-	-		0.919906	1.59795	2.18745
1770148	NM_018807	Plagl2	Mus musculus pleiomorphic adenoma gene-like 2 (Plagl2), mRNA.	1.47829	1.71632	1.48713		0.94221	1.86802	2.01244
6860128	NM_008872	Plat	Mus musculus plasminogen activator, tissue (Plat), mRNA.	-	-	-		1.40123	4.65145	6.01723
6510047	NM_008873	Plau	Mus musculus plasminogen activator, urokinase (Plau), mRNA.	-	-	-		1.85264	2.58546	2.14516
5910280	NM_011113	Plaur	Mus musculus urokinase plasminogen activator receptor (Plaur), mRNA.	-	-	-		1.38168	3.28884	4.35509
2030484	NM_019676	Plcd1		-	-	-		1.24268	2.07376	1.74803
5720008	NM_172285	Plcg2	Mus musculus phospholipase C, gamma 2 (Plcg2), mRNA.	-	-	-		3.17445	6.17206	6.65187
510041	NM_011116	Pld3	Mus musculus phospholipase D3 (Pld3), mRNA.	-	-	-		1.2877	2.67488	2.73986
102190059	NM_019549	Plek	Mus musculus pleckstrin (Plek), mRNA.	-	-	-		1.88612	3.40959	3.46662
2850091	NM_031257	Plekha2	Mus musculus pleckstrin homology domain-containing, family A (phosphoinositide binding specific) member 2 (Plekha2), mRNA.	0.847715	0.610385	0.605291		1.60108	4.11066	4.16653
6650438	XM_204109	Plekhm2		-	-	-		2.21735	2.83049	2.44296
1780369	NM_011121	Plk1	Mus musculus polo-like kinase 1 (Drosophila) (Plk1), mRNA.	-	-	-		2.58364	5.51225	5.39673
3360427	NM_011961	Plod2	Mus musculus procollagen lysine, 2-oxoglutarate 5-dioxygenase 2 (Plod2), mRNA.	-	-	-		1.06983	2.90085	3.19498
2650301	NM_011636	Plscr1	Mus musculus phospholipid scramblase 1 (Plscr1), mRNA.	0.924031	1.20929	1.73655		1.39092	2.32956	2.2003
104010064	XM_149784	Plxnd1	Mus musculus plexin D1 (Plxnd1), mRNA.	-	-	-		1.06086	2.6482	2.88135
6550072	NM_008885	Pmp22	Mus musculus peripheral myelin protein (Pmp22), mRNA.	0.859417	0.702029	0.732359		1.22004	1.81468	2.02654
6940497	NM_022814	Polydom	Mus musculus polydomain protein (Polydom), mRNA.	-	-	-		0.930191	1.63381	2.3167
5690242	NM_011136	Pou2af1	Mus musculus POU domain, class 2, associating factor 1 (Pou2af1), mRNA.	-	-	-		1.20813	4.85514	12.6274
104280632	NM_011145	Ppard	Mus musculus peroxisome proliferator activator receptor delta (Ppard), mRNA.	-	-	-		1.70133	2.3687	2.03277
4570110	NM_008908	Ppic	Mus musculus peptidylprolyl isomerase C (Ppic), mRNA.	-	-	-		0.898833	2.26067	1.90856
3130619	NM_172261	Ppp1r9b	Mus musculus protein phosphatase 1, regulatory subunit 9B (Ppp1r9b), mRNA.	-	-	-		1.25558	2.67445	2.11345
2450139	NM_008915	Ppp3cc	Mus musculus protein phosphatase 3, catalytic subunit, gamma isoform (Ppp3cc), mRNA.	1.26455	0.799047	0.685822		1.23865	2.01739	2.59859
106040707	NM_011158	Prkar2b	Mus musculus protein kinase, cAMP dependent regulatory, type II beta (Prkar2b), mRNA.	-	-	-		1.04541	3.78981	3.31579
3130092	NM_008855	Prkcb		-	-	-		1.55097	5.08877	4.2988
770592	NM_011103	Prkcd	Mus musculus protein kinase C, delta (Prkcd), mRNA.	-	-	-		1.84167	4.46764	4.02822
2810026	NM_016979	Prkx	Mus musculus protein kinase, X-linked (Prkx), mRNA.	0.717899	0.603637	0.706266		1.12047	2.36274	2.24419
2810338	NM_011179	Psap	Mus musculus prosaposin (Psap), mRNA.	-	-	-		1.83833	2.57695	2.11919
670446	XM_129211	Psat1	Mus musculus phosphoserine aminotransferase 1 (Psat1), mRNA.	-	-	-		1.04699	3.15768	3.27698
103850204	NM_028195	Pscd4	Mus musculus pleckstrin homology, Sec7 and coiled/coil domains 4 (Pscd4), mRNA.	-	-	-		4.3379	8.84495	6.99398
3940746	NM_028195	Pscd4	Mus musculus pleckstrin homology, Sec7 and coiled/coil domains 4 (Pscd4), mRNA.	-	-	-		1.54893	2.66547	2.16467
6510039	NM_013640	Psmb10	Mus musculus proteasome (prosome, macropain) subunit, beta type 10 (Psmb10), mRNA.	0.945048	0.777666	0.555825		2.30069	1.69595	1.1402
630504	NM_013640	Psmb10	Mus musculus proteasome (prosome, macropain) subunit, beta type 10 (Psmb10), mRNA.	1.15676	0.969886	0.679823		2.03463	1.6249	1.07024
105220301	NM_010724	Psmb8	Mus musculus proteosome (prosome, macropain) subunit, beta type 8 (large multifunctional protease 7) (Psmb8), mRNA.	1.29167	0.852801	0.722431		3.90787	2.84521	2.16748
2850707	NM_010724	Psmb8	Mus musculus proteosome (prosome, macropain) subunit, beta type 8 (large multifunctional protease 7) (Psmb8), mRNA.	1.18542	0.819751	0.770443		3.39463	2.71306	1.75792
100780427	NM_010724	Psmb8	Mus musculus proteosome (prosome, macropain) subunit, beta type 8 (large multifunctional protease 7) (Psmb8), mRNA.	1.05944	0.696902	0.538869		4.02515	2.94162	1.92674
6980471	NM_013585	Psmb9	Mus musculus proteosome (prosome, macropain) subunit, beta type 9 (large multifunctional protease 2) (Psmb9), mRNA.	1.81069	1.37195	0.981746		3.63164	3.01407	1.49326
3190156	NM_011193	Pstpip1	Mus musculus proline-serine-threonine phosphatase-interacting protein 1 (Pstpip1), mRNA.	-	-	-		2.43883	7.62909	9.12821
3940168	NM_011876	Ptk9l	Mus musculus protein tyrosine kinase 9-like (A6-related protein) (Ptk9l), mRNA.	-	-	-		1.83346	3.56479	4.00615
5910161	NM_008973	Ptn	Mus musculus pleiotrophin (Ptn), mRNA.	-	-	-		0.915671	1.62871	3.12827
104070408	NM_011201	Ptpn1	Mus musculus protein tyrosine phosphatase, non-receptor type 1 (Ptpn1), mRNA.	-	-	-		1.1125	2.35528	1.93939
2640537	NM_011206	Ptpn18	Mus musculus protein tyrosine phosphatase, non-receptor type 18 (Ptpn18), mRNA.	-	-	-		2.73231	5.54493	4.38277
1690647	NM_008979	Ptpn8	Mus musculus protein tyrosine phosphatase, non-receptor type 8 (Ptpn8), mRNA.	-	-	-		1.49772	3.35855	2.72445
5700332	NM_007547	Ptpns1	Mus musculus protein tyrosine phosphatase, non-receptor type substrate 1 (Ptpns1), mRNA.	-	-	-		3.12802	8.5101	6.01632
130465	XM_149178	Ptpns1	Mus musculus protein tyrosine phosphatase, non-receptor type substrate 1 (Ptpns1), mRNA.	-	-	-		1.74473	3.31174	2.14559
6370136	NM_008984	Ptprm	Mus musculus protein tyrosine phosphatase, receptor type, M (Ptprm), mRNA.	-	-	-		1.405	2.44914	1.95343
6370332	NM_011216	Ptpro	Mus musculus protein tyrosine phosphatase, receptor type, O (Ptpro), mRNA.	-	-	-		1.64466	2.42422	2.7189
4570600	XM_358365	Rab11fip5		-	-	-		1.39308	3.0837	4.38995
430070	NM_134050	Rab15	Mus musculus RAB15, member RAS oncogene family (Rab15), mRNA.	0.762532	1.21284	0.973928		0.990422	2.43117	3.14077
4570739	NM_173413	Rab8b	Mus musculus RAB8B, member RAS oncogene family (Rab8b), mRNA.	-	-	-		2.38488	5.44227	5.32929
3130136	NM_173413	Rab8b	Mus musculus RAB8B, member RAS oncogene family (Rab8b), mRNA.	-	-	-		2.33413	5.49064	4.88927
1580541	NM_009008	Rac2	Mus musculus RAS-related C3 botulinum substrate 2 (Rac2), mRNA.	-	-	-		2.8928	9.3721	9.99807
101690072	NM_009013	Rad51ap1	Mus musculus RAD51 associated protein 1 (Rad51ap1), mRNA.	-	-	-		1.28574	2.1278	2.16611
2320168	NM_016894	Ramp1	Mus musculus receptor (calcitonin) activity modifying protein 1 (Ramp1), mRNA.	0.663546	1.27772	1.94767		0.852292	1.49815	2.45552
101190102	NM_145149	Rasgrp4	Mus musculus RAS guanyl releasing protein 4 (Rasgrp4), mRNA.	-	-	-		0.994432	1.42059	2.03102
1580021	NM_027253	Rasip1	Mus musculus Ras interacting protein 1 (Rasip1), mRNA.	-	-	-		0.861503	2.05727	1.42438
510372	NM_178045	Rassf4	Mus musculus Ras association (RalGDS/AF-6) domain family 4 (Rassf4), mRNA.	-	-	-		2.7515	6.30003	4.85068
1660673	NM_178045	Rassf4	Mus musculus Ras association (RalGDS/AF-6) domain family 4 (Rassf4), mRNA.	-	-	-		2.15756	3.64121	2.80668
5700167	NM_016809	Rbm3	Mus musculus RNA binding motif protein 3 (Rbm3), mRNA.	-	-	-		2.10189	4.23208	6.53473
5420400	NM_026555	Rcn3	Mus musculus reticulocalbin 3, EF-hand calcium binding domain (Rcn3), mRNA.	-	-	-		1.13372	2.00562	1.58908
5720332	NM_023132	Renbp	Mus musculus renin binding protein (Renbp), mRNA.	0.730357	0.685438	0.682362		1.66823	2.6153	2.39268
3840138	NM_020509	Retnla	Mus musculus resistin like alpha (Retnla), mRNA.	-	-	-		1.26924	6.39952	19.648
6660176	NM_023275	Rhoj	Mus musculus ras homolog gene family, member J (Rhoj), mRNA.	-	-	-		1.27935	2.19777	2.53979
105270022	NM_182929	Rims3	Mus musculus regulating synaptic membrane exocytosis 3 (Rims3), mRNA.	-	-	-		2.41025	2.7029	1.27426
5690072	NM_019955	Ripk3	Mus musculus receptor-interacting serine-threonine kinase 3 (Ripk3), mRNA.	-	-	-		1.57817	2.73317	1.99201
4810050	NM_207105	Rmcs1	Mus musculus histocompatibility 2, class II antigen A, beta 1 (H2-Ab1), mRNA.	1.02709	0.685623	0.504512		12.6378	13.4415	6.4019
130167	NM_025425	Rpl3l	Mus musculus ribosomal protein L3-like (Rpl3l), mRNA.	0.959267	1.05013	1.52811		1.3835	1.82468	2.03503
4150433	NM_009103	Rrm1	Mus musculus ribonucleotide reductase M1 (Rrm1), mRNA.	1.73015	1.98434	1.63524		1.20077	2.71327	2.68198
3840711	NM_009821	Runx1	Mus musculus runt related transcription factor 1 (Runx1), mRNA.	0.776625	0.768267	0.798268		1.34388	3.07933	3.19769
2510114	NM_009109	Ryr1	Mus musculus ryanodine receptor 1, skeletal muscle (Ryr1), mRNA.	-	-	-		1.36086	1.81084	2.04673
5390520	NM_009117	Saa1	Mus musculus serum amyloid A 1 (Saa1), mRNA.	-	-	-		17.7625	24.374	20.6103
1090139	NM_011314	Saa2	Mus musculus serum amyloid A 2 (Saa2), mRNA.	-	-	-		16.836	100.4	71.0311
105220452	BC067198	Samhd1	Mus musculus SAM domain and HD domain, 1 (Samhd1), mRNA.	-	-	-		2.55697	2.73614	1.95314
2370563	NM_023380	Samsn1	Mus musculus SAM domain, SH3 domain and nuclear localisation signals, 1 (Samsn1), mRNA.	-	-	-		2.44532	7.73598	7.3759
5690309	NM_009128	Scd2	Mus musculus stearoyl-Coenzyme A desaturase 2 (Scd2), mRNA.	-	-	-		2.10301	7.63113	7.77832
460706	NM_011520	Sdc3	Mus musculus syndecan 3 (Sdc3), mRNA.	-	-	-		2.6683	4.51695	2.53252
5270441	NM_016807	Sdcbp	Mus musculus syndecan binding protein (Sdcbp), mRNA.	-	-	-		1.41031	2.78682	2.29531
101470563	AK089188	Selpl	selectin, platelet (p-selectin) ligand	-	-	-		2.14712	4.73243	6.68411
1770167	NM_009151	Selpl	Mus musculus selectin, platelet (p-selectin) ligand (Selpl), mRNA.	-	-	-		4.67426	9.73966	10.7932
7100091	NM_013662	Sema6b	Mus musculus sema domain, transmembrane domain (TM), and cytoplasmic domain, (semaphorin) 6B (Sema6b), mRNA.	0.803732	0.991175	1.70584		1.16632	1.89228	2.23325
3800463	NM_016867	Semcap2	Mus musculus semaF cytoplasmic domain associated protein 2 (Semcap2), mRNA.	0.983792	1.4727	1.35213		1.35668	3.32535	3.44546
5670301	NM_029100	Sepn1	Mus musculus selenoprotein N, 1 (Sepn1), mRNA.	1.04164	1.17262	1.54219		1.35822	3.57251	3.63748
1230128	NM_026535	Serpina12	Mus musculus serine (or cysteine) proteinase inhibitor, clade A (alpha-1 antiproteinase, antitrypsin), member 12 (Serpina12), mRNA.	-	-	-		1.26376	2.91919	2.92458
610600	XM_354694	Serpina3g	Mus musculus serine (or cysteine) proteinase inhibitor, clade A, member 3G (Serpina3g), mRNA.	-	-	-		10.3927	13.3537	7.95909
5340400	NM_009252	Serpina3n	Mus musculus serine (or cysteine) proteinase inhibitor, clade A, member 3N (Serpina3n), mRNA.	-	-	-		0.913937	2.37553	1.90264
6290131	NM_025429	Serpinb1a	Mus musculus serine (or cysteine) proteinase inhibitor, clade B, member 1a (Serpinb1a), mRNA.	0.525765	0.71561	1.24077		0.961511	0.867787	2.20131
70487	NM_011111	Serpinb2	Mus musculus serine (or cysteine) proteinase inhibitor, clade B, member 2 (Serpinb2), mRNA.	0.693683	1.63906	1.97395		0.990036	4.84652	5.1443
1780500	NM_009254	Serpinb6a	Mus musculus serine (or cysteine) proteinase inhibitor, clade B, member 6a (Serpinb6a), mRNA.	-	-	-		2.13183	3.9964	3.71854
101940008	AK045954	Serpine2	serine (or cysteine) proteinase inhibitor, clade E (nexin, plasminogen activator inhibitor type 1), member 2	0.540992	1.87277	1.99747		1.16281	3.64074	7.45806
6130014	NM_009825	Serpinh1	Mus musculus serine (or cysteine) proteinase inhibitor, clade H, member 1 (Serpinh1), mRNA.	0.760207	0.660578	0.506341		0.991989	4.27949	4.04598
1090333	NM_175465	Sestd1	Mus musculus SEC14 and spectrin domains 1 (Sestd1), mRNA.	-	-	-		0.950609	1.96981	2.39309
1410397	NM_011355	Sfpi1	Mus musculus SFFV proviral integration 1 (Sfpi1), mRNA.	1.27014	1.21694	1.86328		1.75838	3.55774	2.9723
6980315	NM_013834	Sfrp1	Mus musculus secreted frizzled-related sequence protein 1 (Sfrp1), mRNA.	0.730819	0.86455	0.963173		0.905	2.01721	7.36717
6510181	NM_009160	Sftpd	Mus musculus surfactant associated protein D (Sftpd), mRNA.	-	-	-		1.95759	3.50881	2.62041
6590193	NM_053197	Sfxn3	Mus musculus sideroflexin 3 (Sfxn3), mRNA.	-	-	-		0.944284	2.588	3.45291
1850750	NM_080559	Sh3bgrl3	Mus musculus SH3 domain binding glutamic acid-rich protein-like 3 (Sh3bgrl3), mRNA.	-	-	-		2.06368	6.78171	8.38253
7000309	NM_021389	Sh3kbp1	Mus musculus SH3-domain kinase binding protein 1 (Sh3kbp1), mRNA.	0.731777	0.555243	0.633602		2.52449	6.37503	6.96619
2570706	NM_011369	Shcbp1	Mus musculus Shc SH2-domain binding protein 1 (Shcbp1), mRNA.	-	-	-		1.41131	2.18115	1.83765
100770020	NM_009192	Sla	Mus musculus src-like adaptor (Sla), mRNA.	-	-	-		2.74332	7.68999	8.09795
3710300	NM_029612	Slamf9	Mus musculus SLAM family member 9 (Slamf9), mRNA.	-	-	-		3.03078	6.80691	7.06465
6370647	NM_013612	Slc11a1	Mus musculus solute carrier family 11 (proton-coupled divalent metal ion transporters), member 1 (Slc11a1), mRNA.	0.724059	0.502565	0.620678		2.38309	4.66639	3.0747
2810435	NM_013612	Slc11a1	Mus musculus solute carrier family 11 (proton-coupled divalent metal ion transporters), member 1 (Slc11a1), mRNA.	-	-	-		2.02051	4.0798	2.5608
940286	NM_013612	Slc11a1	Mus musculus solute carrier family 11 (proton-coupled divalent metal ion transporters), member 1 (Slc11a1), mRNA.	-	-	-		2.17867	3.57369	2.10444
100430138	AK049856	Slc11a2	solute carrier family 11 (proton-coupled divalent metal ion transporters), member 2	-	-	-		0.77864	2.21905	1.66763
104050242	AK083478	Slc11a2	solute carrier family 11 (proton-coupled divalent metal ion transporters), member 2	1.09755	1.4316	1.02479		1.09532	2.47905	1.82054
610278	NM_133649	Slc12a6	Mus musculus solute carrier family 12, member 6 (Slc12a6), mRNA.	-	-	-		1.28397	1.83009	2.48941
6220497	NM_025807	Slc16a9	Mus musculus solute carrier family 16 (monocarboxylic acid transporters), member 9 (Slc16a9), mRNA.	0.652151	0.586457	0.561061		1.63537	2.31046	1.90602
1500070	NM_148938	Slc1a3	Mus musculus solute carrier family 1 (glial high affinity glutamate transporter), member 3 (Slc1a3), mRNA.	0.817173	0.655276	0.638077		2.55497	2.65564	1.92588
3140020	NM_009201	Slc1a5	Mus musculus solute carrier family 1 (neutral amino acid transporter), member 5 (Slc1a5), mRNA.	-	-	-		1.46198	3.29425	4.79171
6940528	NM_023596	Slc29a3	Mus musculus solute carrier family 29 (nucleoside transporters), member 3 (Slc29a3), mRNA.	0.702285	0.521588	0.519866		1.51128	2.41178	2.36971
2100609	NM_011400	Slc2a1	Mus musculus solute carrier family 2 (facilitated glucose transporter), member 1 (Slc2a1), mRNA.	-	-	-		1.32295	2.9226	2.36097
1990377	NM_011401	Slc2a3	Mus musculus solute carrier family 2 (facilitated glucose transporter), member 3 (Slc2a3), mRNA.	0.543455	1.33856	1.55564		1.57691	5.61503	11.4661
450609	NM_172659	Slc2a6	Mus musculus solute carrier family 2 (facilitated glucose transporter), member 6 (Slc2a6), mRNA.	-	-	-		3.29984	5.43361	3.34915
2260333	NM_177388	Slc41a2		1.16301	0.817963	0.795778		2.23422	4.76767	4.16631
4810647	XM_132686	Slc41a3		-	-	-		1.29534	3.18974	3.55908
6290577	NM_011403	Slc4a1	Mus musculus solute carrier family 4 (anion exchanger), member 1 (Slc4a1), mRNA.	-	-	-		2.09407	6.07219	4.54478
630739	NM_021530	Slc4a8	Mus musculus solute carrier family 4 (anion exchanger), member 8 (Slc4a8), mRNA.	-	-	-		1.89045	2.39725	2.44227
3940341	NM_133987	Slc6a8	Mus musculus solute carrier family 6 (neurotransmitter transporter, creatine), member 8 (Slc6a8), mRNA.	-	-	-		0.586802	2.67889	2.62928
2810152	NM_011405	Slc7a7	Mus musculus solute carrier family 7 (cationic amino acid transporter, y+ system), member 7 (Slc7a7), mRNA.	0.776703	0.654666	0.672733		1.28296	3.23765	2.56086
5690672	NM_016972	Slc7a8	Mus musculus solute carrier family 7 (cationic amino acid transporter, y+ system), member 8 (Slc7a8), mRNA.	-	-	-		2.05758	3.66225	2.99686
3440717	NM_011406	Slc8a1	Mus musculus solute carrier family 8 (sodium/calcium exchanger), member 1 (Slc8a1), mRNA.	-	-	-		1.74373	3.48975	2.81248
2370156	NM_023908	Slco3a1	Mus musculus solute carrier organic anion transporter family, member 3a1 (Slco3a1), mRNA.	-	-	-		1.85601	2.15745	1.80058
3120114	NM_011408	Slfn2	Mus musculus schlafen 2 (Slfn2), mRNA.	-	-	-		2.67634	4.46385	4.0035
105080692	NM_008017	Smc2l1	Mus musculus SMC2 structural maintenance of chromosomes 2-like 1 (yeast) (Smc2l1), mRNA.	-	-	-		1.32604	2.56653	2.5202
1170170	NM_022315	Smoc2	Mus musculus SPARC related modular calcium binding 2 (Smoc2), mRNA.	0.650103	0.564695	0.792165		0.849588	1.881	4.10866
520164	NM_021491	Smpd3	Mus musculus sphingomyelin phosphodiesterase 3, neutral (Smpd3), mRNA.	-	-	-		1.3135	4.58901	2.97123
2350072	NM_133888	Smpdl3b	Mus musculus sphingomyelin phosphodiesterase, acid-like 3B (Smpdl3b), mRNA.	1.28092	1.03006	1.0581		1.78523	3.72746	2.93478
5340673	NM_009221	Snca	Mus musculus synuclein, alpha (Snca), mRNA.	1.07484	1.12776	1.73549		1.23741	2.0499	2.73125
6510070	NM_153680	Snx17	Mus musculus sorting nexin 17 (Snx17), mRNA.	-	-	-		1.28423	1.7053	2.05071
5550563	NM_007707	Socs3	Mus musculus suppressor of cytokine signaling 3 (Socs3), mRNA.	-	-	-		1.14656	4.19494	4.16596
630204	NM_011436	Sorl1	Mus musculus sortilin-related receptor, LDLR class A repeats-containing (Sorl1), mRNA.	0.646588	0.579292	0.797086		1.25745	2.98704	5.0432
2260091	NM_009238	Sox4	Mus musculus SRY-box containing gene 4 (Sox4), mRNA.	-	-	-		1.00845	2.32526	2.80031
5720681	NM_011448	Sox9	Mus musculus SRY-box containing gene 9 (Sox9), mRNA.	1.12342	0.861312	0.623167		2.16936	5.64474	3.37539
6200288	NM_017407	Spag5	Mus musculus sperm associated antigen 5 (Spag5), mRNA.	-	-	-		1.44635	2.31271	2.13469
510037	NM_172395	Spec1	Mus musculus small protein effector 1 of Cdc42 (Spec1), mRNA.	-	-	-		1.23524	2.01197	1.88149
2470113	NM_011451	Sphk1	Mus musculus sphingosine kinase 1 (Sphk1), mRNA.	-	-	-		0.90128	2.37676	3.45296
2060017	NM_011461	Spic	Mus musculus Spi-C transcription factor (Spi-1/PU.1 related) (Spic), mRNA.	0.823951	0.610913	0.521255		2.12652	4.50906	2.30149
2680136	NM_133903	Spon2	Mus musculus spondin 2, extracellular matrix protein (Spon2), mRNA.	0.907266	0.506154	0.717131		2.41617	3.71396	2.19962
360632	NM_011468	Sprr2a	Mus musculus small proline-rich protein 2A (Sprr2a), mRNA.	-	-	-		1.27271	2.05612	1.72992
6620594	NM_026838	Srpx2		1.0789	1.56305	1.57288		1.0277	2.60565	2.45463
2570735	XM_356132	Ssbp4	Mus musculus single stranded DNA binding protein 4 (Ssbp4), mRNA.	-	-	-		1.55012	4.66639	3.98281
4670091	NM_010656	Sspn	Mus musculus sarcospan (Sspn), mRNA.	-	-	-		0.898034	1.33102	2.32283
5390707	NM_138672	Stab1	Mus musculus stabilin 1 (Stab1), mRNA.	-	-	-		1.03931	2.02293	1.99863
6590553	NM_009283	Stat1	Mus musculus signal transducer and activator of transcription 1 (Stat1), mRNA.	1.54434	0.839246	0.62226		4.42905	3.14237	1.60155
780537	NM_011497	Stk6	Mus musculus serine/threonine kinase 6 (Stk6), mRNA.	-	-	-		1.42475	2.94525	2.73201
6590184	XM_203312	Stx11	Mus musculus syntaxin 11 (Stx11), mRNA.	-	-	-		2.46796	5.60633	5.14654
2640215	NM_152220	Stx3	Mus musculus syntaxin 3 (Stx3), transcript variant A, mRNA.	-	-	-		1.2463	2.05698	1.9599
103840039	AK050247	Stxbp3	syntaxin binding protein 3	-	-	-		1.14098	1.50311	2.0981
4920301	NM_013680	Syn1	Mus musculus synapsin I (Syn1), mRNA.	-	-	-		1.6021	2.14899	1.48553
6660341	NM_020047	Tacstd2	Mus musculus tumor-associated calcium signal transducer 2 (Tacstd2), mRNA.	0.617499	0.707359	1.371		1.05509	1.43221	2.45582
4560121	NM_178598	Tagln2	Mus musculus transgelin 2 (Tagln2), mRNA.	0.803719	1.13548	1.20437		1.31566	5.10157	4.85757
4050047	NM_013683	Tap1	Mus musculus transporter 1, ATP-binding cassette, sub-family B (MDR/TAP) (Tap1), mRNA.	1.76505	1.32861	1.06981		3.5298	3.47114	2.04689
2810347	NM_011530	Tap2	Mus musculus transporter 2, ATP-binding cassette, sub-family B (MDR/TAP) (Tap2), mRNA.	-	-	-		2.37449	1.86334	1.60399
106980609	NM_019636	Tbc1d1	Mus musculus TBC1 domain family, member 1 (Tbc1d1), mRNA.	-	-	-		1.3801	2.05031	1.94348
100060082	AK085414	Tbxas1	thromboxane A synthase 1, platelet	-	-	-		2.17641	4.46671	3.29094
6900286	NM_011539	Tbxas1	Mus musculus thromboxane A synthase 1, platelet (Tbxas1), mRNA.	0.856592	1.27972	1.24265		1.4689	2.63398	2.14396
6900619	NM_016921	Tcirg1	Mus musculus T-cell, immune regulator 1 (Tcirg1), mRNA.	-	-	-		1.45136	2.23147	1.84535
105670671	XM_109868	Tens1		-	-	-		1.08418	1.85219	2.10924
1580129	NM_011575	Tff3	Mus musculus trefoil factor 3, intestinal (Tff3), mRNA.	-	-	-		1.16485	1.7491	2.10703
1940162	NM_011577	Tgfb1	Mus musculus transforming growth factor, beta 1 (Tgfb1), mRNA.	-	-	-		1.22877	3.06121	2.5741
1070041	NM_009368	Tgfb3	Mus musculus transforming growth factor, beta 3 (Tgfb3), mRNA.	-	-	-		0.90594	1.44296	2.48759
2060446	NM_009369	Tgfbi	Mus musculus transforming growth factor, beta induced (Tgfbi), mRNA.	-	-	-		0.800593	3.01304	2.65083
6900112	NM_009369	Tgfbi	Mus musculus transforming growth factor, beta induced (Tgfbi), mRNA.	0.654852	0.815563	1.0564		0.625041	2.62632	2.4292
5360452	NM_009373	Tgm2	Mus musculus transglutaminase 2, C polypeptide (Tgm2), mRNA.	-	-	-		1.59176	3.8434	2.60257
2850136	NM_011581	Thbs2	Mus musculus thrombospondin 2 (Thbs2), mRNA.	-	-	-		1.10487	3.3449	5.97438
5420288	NM_009384	Tiam1	Mus musculus T-cell lymphoma invasion and metastasis 1 (Tiam1), mRNA.	0.884807	1.28891	1.64722		1.05113	1.93235	2.39441
5360438	NM_173394	Ticam2		-	-	-		1.36015	2.96704	2.97046
1010326	NM_011593	Timp1	Mus musculus tissue inhibitor of metalloproteinase 1 (Timp1), mRNA.	0.881031	1.13086	0.980167		1.74036	29.6431	37.5024
4810546	NM_205820	Tlr13	Mus musculus toll-like receptor 13 (Tlr13), mRNA.	0.768924	0.817876	1.20015		1.95501	5.239	4.79253
5050162	NM_011905	Tlr2	Mus musculus toll-like receptor 2 (Tlr2), mRNA.	-	-	-		3.01343	6.93136	4.45873
2650369	NM_021297	Tlr4	Mus musculus toll-like receptor 4 (Tlr4), mRNA.	-	-	-		1.37397	2.06687	1.83161
3850333	NM_021297	Tlr4	Mus musculus toll-like receptor 4 (Tlr4), mRNA.	-	-	-		1.45083	2.65267	1.99491
510102	NM_011604	Tlr6	Mus musculus toll-like receptor 6 (Tlr6), mRNA.	-	-	-		1.46586	2.34687	2.30358
3140300	NM_133211	Tlr7	Mus musculus toll-like receptor 7 (Tlr7), mRNA.	1.10679	0.540375	0.554628		1.48889	2.35819	2.55333
1240092	NM_133212	Tlr8	Mus musculus toll-like receptor 8 (Tlr8), mRNA.	-	-	-		1.34522	2.01275	1.72117
3520358	NM_019656	Tm4sf6	Mus musculus transmembrane 4 superfamily member 6 (Tm4sf6), mRNA.	0.693866	0.67931	0.63515		1.12089	2.08364	1.87507
1990603	XM_122498	Tm7sf1	Mus musculus transmembrane 7 superfamily member 1 (Tm7sf1), mRNA.	0.905887	0.581156	0.629113		1.76683	3.16355	2.97588
2970279	NM_015775	Tmprss2	Mus musculus transmembrane protease, serine 2 (Tmprss2), mRNA.	-	-	-		1.00419	2.21828	1.55831
3060411	NM_011607	Tnc	Mus musculus tenascin C (Tnc), mRNA.	-	-	-		1.30505	4.51777	4.77635
6650603	NM_013693	Tnf	Mus musculus tumor necrosis factor (Tnf), mRNA.	-	-	-		1.5678	2.61218	1.92154
70438	NM_009396	Tnfaip2	Mus musculus tumor necrosis factor, alpha-induced protein 2 (Tnfaip2), mRNA.	-	-	-		1.60526	3.00971	1.89449
4810253	NM_013749	Tnfrsf12a	Mus musculus tumor necrosis factor receptor superfamily, member 12a (Tnfrsf12a), mRNA.	0.811964	0.721046	0.611142		0.732241	1.91944	2.43647
102640397	NM_021349	Tnfrsf13b	Mus musculus tumor necrosis factor receptor superfamily, member 13b (Tnfrsf13b), mRNA.	-	-	-		1.21536	3.47349	6.52062
5890408	NM_011608	Tnfrsf17	Mus musculus tumor necrosis factor receptor superfamily, member 17 (Tnfrsf17), mRNA.	-	-	-		1.0027	1.73146	4.30062
6380100	NM_178589	Tnfrsf21	Mus musculus tumor necrosis factor receptor superfamily, member 21 (Tnfrsf21), mRNA.	0.696125	0.959817	1.05057		1.42098	2.56701	2.58198
5890731	NM_023680	Tnfrsf22	Mus musculus tumor necrosis factor receptor superfamily, member 22 (Tnfrsf22), mRNA.	-	-	-		1.35234	3.60927	2.47675
770400	NM_023680	Tnfrsf22	Mus musculus tumor necrosis factor receptor superfamily, member 22 (Tnfrsf22), mRNA.	-	-	-		1.31275	3.67428	2.54173
870136	NM_009401	Tnfrsf8	Mus musculus tumor necrosis factor receptor superfamily, member 8 (Tnfrsf8), mRNA.	-	-	-		2.01794	3.50547	2.94886
2650170	NM_023517	Tnfsf13	Mus musculus tumor necrosis factor (ligand) superfamily, member 13 (Tnfsf13), mRNA.	0.740517	1.087	1.27496		1.85058	4.03663	4.01583
1940438	NM_033622	Tnfsf13b	Mus musculus tumor necrosis factor (ligand) superfamily, member 13b (Tnfsf13b), mRNA.	-	-	-		1.04526	3.26511	3.12697
5550594	NM_019418	Tnfsf14	Mus musculus tumor necrosis factor (ligand) superfamily, member 14 (Tnfsf14), mRNA.	0.771611	1.21598	1.6694		1.25095	2.26877	3.21937
2510279	NM_021327	Tnip1	Mus musculus TNFAIP3 interacting protein 1 (Tnip1), mRNA.	-	-	-		1.25154	3.07287	2.53167
4810465	NM_153080	Tom1l2		-	-	-		0.914669	2.12431	2.01992
360717	NM_011623	Top2a	Mus musculus topoisomerase (DNA) II alpha (Top2a), mRNA.	-	-	-		1.58881	3.63827	3.58466
1740408	NM_023141	Tor3a	Mus musculus torsin family 3, member A (Tor3a), mRNA.	1.76671	0.724118	0.61891		2.74467	3.03961	2.01491
102650647	XM_203859	Tp53i11	Mus musculus tumor protein p53 inducible protein 11 (Tp53i11), mRNA.	1.46097	0.948219	1.05062		1.01551	1.50297	2.02989
1690603	NM_146206	Tpcn2	Mus musculus two pore segment channel 2 (Tpcn2), mRNA.	-	-	-		1.51973	2.46042	2.58036
2100059	XM_134274	Tpm4		-	-	-		0.639139	2.81444	2.00837
3850072	XM_134274	Tpm4		-	-	-		1.00437	2.19784	1.72528
4920162	XM_134274	Tpm4		0.679852	0.842342	0.64397		0.791294	2.39078	1.97049
630079	NM_021481	Treh	Mus musculus trehalase (brush-border membrane glycoprotein) (Treh), mRNA.	-	-	-		0.960645	2.60832	1.97871
3450040	NM_011637	Trex1	Mus musculus three prime repair exonuclease 1 (Trex1), mRNA.	1.1059	0.724247	0.674384		1.8938	2.04752	1.34144
5420750	XM_283286	Troap		1.46698	1.74811	1.7815		1.47955	2.27766	2.22005
460593	NM_138301	Trpm2	Mus musculus transient receptor potential cation channel, subfamily M, member 2 (Trpm2), mRNA.	-	-	-		1.56295	2.51396	1.49742
7100348	NM_011706	Trpv2	Mus musculus transient receptor potential cation channel, subfamily V, member 2 (Trpv2), mRNA.	0.755553	0.738938	0.604082		2.11528	4.22672	3.61408
2100082	NM_175274	Ttyh3		-	-	-		1.33386	2.66439	2.85355
730670	NM_011655	Tubb5	Mus musculus tubulin, beta 5 (Tubb5), mRNA.	-	-	-		1.24882	2.67734	2.18849
3390037	NM_011655	Tubb5	Mus musculus tubulin, beta 5 (Tubb5), mRNA.	-	-	-		1.38361	2.16121	2.16593
1230372	XM_130172	Uap1l1		-	-	-		1.83679	5.45621	5.30367
5570632	NM_023137	Ubd	Mus musculus ubiquitin D (Ubd), mRNA.	1.27836	0.760616	0.513464		13.9783	31.3238	13.6944
6660242	NM_023738	Ube1l	Mus musculus ubiquitin-activating enzyme E1-like (Ube1l), mRNA.	1.71416	1.38769	0.847834		2.61288	2.23538	1.34538
60048	NM_019949	Ube2l6	Mus musculus ubiquitin-conjugating enzyme E2L 6 (Ube2l6), mRNA.	1.51714	1.49567	1.9134		2.1338	1.53375	0.989482
4070711	NM_011671	Ucp2	Mus musculus uncoupling protein 2, mitochondrial (Ucp2), mRNA.	1.30223	1.42354	1.90528		2.36893	5.44708	4.63334
1660242	NM_010931	Uhrf1	Mus musculus ubiquitin-like, containing PHD and RING finger domains, 1 (Uhrf1), mRNA.	-	-	-		1.60824	5.37122	3.54029
104570736	XM_126670	Unc13d		-	-	-		1.40238	1.91746	2.16548
103800324	NM_029770	Unc5b	Mus musculus unc-5 homolog B (C. elegans) (Unc5b), mRNA.	0.711745	0.642806	0.602894		0.963349	2.308	2.27107
2370279	NM_029770	Unc5b	Mus musculus unc-5 homolog B (C. elegans) (Unc5b), mRNA.	0.697524	0.638489	0.704416		0.884958	2.48683	2.28111
430152	NM_019449	Unc93b	Mus musculus unc-93 homolog B (C. elegans) (Unc93b), mRNA.	1.0659	0.749205	0.777739		1.61602	3.31014	2.27834
104060253	NM_177387	Ust		-	-	-		1.56086	3.13302	2.66987
101230270	NM_009499	Vasp	Mus musculus vasodilator-stimulated phosphoprotein (Vasp), mRNA.	-	-	-		1.72096	3.45148	3.16053
1050040	NM_012037	Vat1	Mus musculus vesicle amine transport protein 1 homolog (T californica) (Vat1), mRNA.	-	-	-		0.968987	2.11565	2.23308
6020487	NM_011691	Vav1	Mus musculus vav 1 oncogene (Vav1), mRNA.	-	-	-		3.86903	8.36615	8.01333
2680653	NM_146139	Vav3	Mus musculus vav 3 oncogene (Vav3), mRNA.	0.816063	0.988077	1.10624		1.11896	1.84339	2.09134
101580538	AK030195	Vcam1	vascular cell adhesion molecule 1	-	-	-		3.16531	6.9538	5.12148
2900450	NM_011693	Vcam1	Mus musculus vascular cell adhesion molecule 1 (Vcam1), mRNA.	-	-	-		1.35936	2.36048	1.63556
5570161	NM_009510	Vil2	Mus musculus villin 2 (Vil2), mRNA.	0.802359	0.647987	0.571759		1.10172	2.99141	3.00378
104150180	AK033175	Vim	vimentin	-	-	-		1.69146	7.38789	6.64707
20431	NM_011701	Vim	Mus musculus vimentin (Vim), mRNA.	-	-	-		1.09622	1.67761	2.23985
3780131	NM_009514	Vpreb3	Mus musculus pre-B lymphocyte gene 3 (Vpreb3), mRNA.	0.79827	0.503669	0.547039		0.983883	1.20477	2.54742
1580722	NM_177789	Vsig4		-	-	-		2.06192	3.09362	1.85174
5270193	NM_009515	Was	Mus musculus Wiskott-Aldrich syndrome homolog (human) (Was), mRNA.	-	-	-		1.71478	5.81223	5.91611
7050563	NM_011712	Wbp5	Mus musculus WW domain binding protein 5 (Wbp5), mRNA.	-	-	-		0.873841	1.88335	2.28273
5340440	NM_022964	Wbscr5	Mus musculus Williams-Beuren syndrome chromosome region 5 homolog (human) (Wbscr5), mRNA.	0.906944	0.566943	0.541421		1.2222	3.05967	3.49457
5550411	NM_016873	Wisp2	Mus musculus WNT1 inducible signaling pathway protein 2 (Wisp2), mRNA.	-	-	-		1.22133	10.5722	5.11092
580121	NM_011764	Zfp90	Mus musculus zinc finger protein 90 (Zfp90), mRNA.	-	-	-		1.80133	3.15208	2.83022
104200619	NM_009578	Zfpn1a1	Mus musculus zinc finger protein, subfamily 1A, 1 (Ikaros) (Zfpn1a1), mRNA.	-	-	-		1.61573	3.21843	3.26673
4780064				-	-	-		2.06523	11.1086	40.6382
103850066				-	-	-		1.12913	7.14846	13.3437
2470435				-	-	-		1.24336	5.63606	55.3549
870471				-	-	-		1.02725	2.57397	10.8095
104780093			Mouse mammary tumor virus	-	-	-		1.53727	2.25373	7.53551
2320451				0.719789	1.80713	1.42498		1.39961	2.26461	2.82662
2360129				1.76778	1.73945	1.51222		1.03658	11.1459	16.9767
5900528				-	-	-		1.31011	3.88637	10.8159
1990288				-	-	-		1.06064	2.01077	3.40369
3060026				-	-	-		1.43508	3.91806	28.8984
450059				-	-	-		1.46324	6.85374	56.2998
100050292				-	-	-		1.42906	13.9948	77.4851
3440064				-	-	-		1.31657	5.32486	19.0772
3130324				-	-	-		1.49071	10.3981	42.3012
6040050				-	-	-		0.988996	3.03313	13.4355
5550670				-	-	-		0.939018	2.83879	5.24003
4810148				-	-	-		1.02996	5.20627	24.5114
5700091				-	-	-		0.946738	2.23523	4.25781
101410465				-	-	-		1.40455	2.79759	8.40618
101770563				0.643699	0.700507	0.838628		1.36845	2.09784	3.04695
1580066				-	-	-		0.975608	2.01581	3.34587
2060079				-	-	-		0.990497	2.11874	3.91491
430338				1.04388	1.96248	1.97402		1.12255	1.95918	2.0423
101660440	AK032979		Mus musculus 12 days embryo male wolffian duct includes surrounding region cDNA, RIKEN full-length enriched library, clone:6720483O07 product:S-phase kinase-associated protein 2 (p45), full insert sequence.	-	-	-		1.35394	2.12192	1.90849
100580408	AK050665		Mus musculus 2 days neonate thymus thymic cells cDNA, RIKEN full-length enriched library, clone:C920030J24 product:tropomyosin 3, gamma, full insert sequence.	-	-	-		0.860003	1.92689	2.65824
100070452	AK076154		Mus musculus 14, 17 days embryo head cDNA, RIKEN full-length enriched library, clone:3200001K02 product:bicaudal C homolog 1 (Drosophila), full insert sequence.	-	-	-		1.11354	2.03284	1.99099
106020180	AK081844		Mus musculus 16 days embryo head cDNA, RIKEN full-length enriched library, clone:C130081G24 product:hypothetical protein, full insert sequence.	-	-	-		0.881648	1.66852	6.41843
107040601	AK083340		Mus musculus 2 days neonate thymus thymic cells cDNA, RIKEN full-length enriched library, clone:C920009D07 product:TANDEM PH DOMAIN CONTAINING PROTEIN-1 homolog [Homo sapiens], full insert sequence.	0.807008	0.559054	0.678152		0.889555	1.7775	6.18128
106130600	AK083573		Mus musculus 9 days embryo whole body cDNA, RIKEN full-length enriched library, clone:D030046P11 product:fibulin 1, full insert sequence.	-	-	-		0.671253	1.14957	4.51994
103060112	AY267348		Mus musculus amyloid-beta precursor protein-like protein long isoform mRNA, complete cds; alternatively spliced.	-	-	-		1.39644	1.5409	2.1132
104150390	BC064076		Mus musculus high mobility group AT-hook 2, pseudogene 1, mRNA (cDNA clone IMAGE:1195052), partial cds.	-	-	-		1.072	1.84471	2.10689
104810603	X06328		Mouse mRNA fragment for neural cell adhesion molecule (NCAM-140).	0.763114	1.02436	1.99936		1.36185	1.94563	2.06824

## Sheet: Down Liver Only
					Spleen				Liver
Illumina ID	Accession Number	Gene Symbol	Description	4 weeks	6 weeks	7 weeks		4 weeks	6 weeks	7 weeks
106940692		0610005C13Rik		-	-	-		0.511306	0.374796	0.291009
6400333	NM_027853	0610006F02Rik	Mus musculus RIKEN cDNA 0610006F02 gene (0610006F02Rik), mRNA.	-	-	-		0.618345	0.471345	0.28743
6840438	NM_026708	0610007A15Rik		-	-	-		0.726586	0.369682	0.449396
105670398	AK018717	0610007J10Rik	ACYL CARRIER PROTEIN (ACP) homolog [Mus musculus]	-	-	-		0.548681	0.0788859	0.0995406
5390524	NM_197983	0610008F07Rik	Mus musculus RIKEN cDNA 0610008F07 gene (0610008F07Rik), mRNA.	-	-	-		0.451454	0.262845	0.17086
4760358	NM_025793	0610008N23Rik		-	-	-		0.374523	0.44512	0.499647
6620563	NM_027391	0610009A07Rik	Mus musculus RIKEN cDNA 0610009A07 gene (0610009A07Rik), mRNA.	-	-	-		0.509992	0.417631	0.358905
780671	NM_025318	0610009E20Rik	Mus musculus RIKEN cDNA 0610009E20 gene (0610009E20Rik), mRNA.	-	-	-		0.489214	0.515418	0.353362
105720050	NM_025646	0610009I22Rik	Mus musculus RIKEN cDNA 0610009I22 gene (0610009I22Rik), mRNA.	-	-	-		0.316085	0.43937	0.276858
6130047	NM_026152	0610010D20Rik	Mus musculus RIKEN cDNA 0610010D20 gene (0610010D20Rik), mRNA.	-	-	-		0.622311	0.474271	0.43569
1690021	XM_128511	0610011F06Rik	Mus musculus RIKEN cDNA 0610011F06 gene (0610011F06Rik), mRNA.	-	-	-		0.610012	0.394973	0.30638
1570070	NM_026680	0610012C01Rik	Mus musculus RIKEN cDNA 0610012C01 gene (0610012C01Rik), mRNA.	-	-	-		0.698785	0.564375	0.478957
360594	NM_026690	0610012D14Rik	Mus musculus RIKEN cDNA 0610012D14 gene (0610012D14Rik), mRNA.	-	-	-		0.4666	0.325738	0.268972
3520451	NM_026690	0610012D14Rik	Mus musculus RIKEN cDNA 0610012D14 gene (0610012D14Rik), mRNA.	-	-	-		0.748098	0.425955	0.32545
106760504		0610031G08Rik		-	-	-		0.369138	0.232486	0.220732
104810403	AK002794	0610038F15Rik	SIMILAR TO SOLUTE CARRIER FAMILY 6 (NEUROTRANSMITTER TRANSPORTER, GABA), MEMBER 13	-	-	-		0.651688	0.569375	0.395226
103610427	NM_026701	0610038K03Rik	Mus musculus RIKEN cDNA 0610038K03 gene (0610038K03Rik), mRNA.	-	-	-		0.389579	0.290538	0.185209
3780066	NM_026701	0610038K03Rik	Mus musculus RIKEN cDNA 0610038K03 gene (0610038K03Rik), mRNA.	-	-	-		0.571801	0.324806	0.215336
460110	NM_026159	0610039N19Rik	Mus musculus RIKEN cDNA 0610039N19 gene (0610039N19Rik), mRNA.	-	-	-		0.261258	0.0919668	0.0585315
4760603	NM_026159	0610039N19Rik	Mus musculus RIKEN cDNA 0610039N19 gene (0610039N19Rik), mRNA.	0.576992	0.726346	0.714649		0.566504	0.122388	0.0762374
2650292	NM_025343	0610042C05Rik	Mus musculus RIKEN cDNA 0610042C05 gene (0610042C05Rik), mRNA.	0.722113	0.689845	0.543957		0.526331	0.492448	0.356168
450068	XM_133645	1110001A23Rik	Mus musculus RIKEN cDNA 1110001A23 gene (1110001A23Rik), mRNA.	0.754916	0.918759	0.705064		0.587056	0.624671	0.462008
2570184	NM_025363	1110001J03Rik	Mus musculus RIKEN cDNA 1110001J03 gene (1110001J03Rik), mRNA.	-	-	-		0.622335	0.319264	0.307322
6940176	NM_025365	1110002E23Rik	Mus musculus RIKEN cDNA 1110002E23 gene (1110002E23Rik), mRNA.	1.37756	1.42492	1.25571		0.474526	0.66817	0.601974
100510338		1110003O08Rik		-	-	-		0.73209	0.48423	0.877364
2190609	NM_025382	1110007C24Rik	Mus musculus RIKEN cDNA 1110007C24 gene (1110007C24Rik), mRNA.	-	-	-		0.488	0.550048	0.466118
3520088	NM_026742	1110007M04Rik	Mus musculus RIKEN cDNA 1110007M04 gene (1110007M04Rik), mRNA.	0.699088	0.758012	0.514809		0.394054	0.55257	0.503379
4570102	NM_026756	1110019L22Rik	Mus musculus RIKEN cDNA 1110019L22 gene (1110019L22Rik), mRNA.	-	-	-		0.38467	0.539263	0.458005
1410082	NM_025400	1110028N05Rik	Mus musculus RIKEN cDNA 1110028N05 gene (1110028N05Rik), mRNA.	-	-	-		0.647106	0.468343	0.492353
1940097	NM_144521	1110031B06Rik	Mus musculus RIKEN cDNA 1110031B06 gene (1110031B06Rik), mRNA.	-	-	-		0.822559	0.723789	0.48961
2510167	NM_026837	1110038M16Rik	Mus musculus RIKEN cDNA 1110038M16 gene (1110038M16Rik), mRNA.	-	-	-		0.756121	0.622437	0.485156
3940086	NM_172401	1110057K04Rik	Mus musculus RIKEN cDNA 1110057K04 gene (1110057K04Rik), mRNA.	0.808968	0.564432	0.582042		0.553732	0.583371	0.453098
105290546	XM_149496	1110065P20Rik	Mus musculus RIKEN cDNA 1110065P20 gene (1110065P20Rik), mRNA.	-	-	-		0.474083	0.500759	0.52095
540408	XM_133915	1190003J15Rik	Mus musculus RIKEN cDNA 1190003J15 gene (1190003J15Rik), mRNA.	-	-	-		0.83089	0.515719	0.345138
3520168	NM_197988	1190005I06Rik	Mus musculus RIKEN cDNA 1190005I06 gene (1190005I06Rik), mRNA.	-	-	-		0.651634	0.440125	0.44663
6840484	NM_027872	1200006F02Rik	Mus musculus RIKEN cDNA 1200006F02 gene (1200006F02Rik), mRNA.	0.736494	0.595938	0.532974		0.573617	0.535466	0.434003
106900020	AK004611	1200006G13Rik	hypothetical Pyridoxal-dependent decarboxylase family containing protein	-	-	-		0.41908	0.563341	0.503206
6520131	NM_029091	1200014P03Rik	Mus musculus RIKEN cDNA 1200014P03 gene (1200014P03Rik), mRNA.	-	-	-		0.492177	0.580544	0.434759
3130161	XM_181333	1300001I01Rik	Mus musculus RIKEN cDNA 1300001I01 gene (1300001I01Rik), mRNA.	-	-	-		0.735486	0.596174	0.416091
4780037	NM_027917	1300007L22Rik	Mus musculus RIKEN cDNA 1300007L22 gene (1300007L22Rik), mRNA.	-	-	-		0.549192	0.404834	0.320393
102190184	XM_127737	1300010F03Rik	Mus musculus RIKEN cDNA 1300010F03 gene (1300010F03Rik), mRNA.	-	-	-		0.497034	0.296711	0.229514
1230722	XM_127785	1300010F03Rik	Mus musculus RIKEN cDNA 1300010F03 gene (1300010F03Rik), mRNA.	-	-	-		0.320714	0.304755	0.189657
4570253	XM_127785	1300010F03Rik	Mus musculus RIKEN cDNA 1300010F03 gene (1300010F03Rik), mRNA.	-	-	-		0.440928	0.313733	0.208968
100670528	XM_283309	1300013D18Rik	Mus musculus RIKEN cDNA 1300013D18 gene (1300013D18Rik), mRNA.	-	-	-		0.539058	0.259659	0.196788
4590452	XM_129663	1300013F15Rik	Mus musculus RIKEN cDNA 1300013F15 gene (1300013F15Rik), mRNA.	-	-	-		0.570627	0.399115	0.282613
2900403	NM_026183	1300013J15Rik	Mus musculus RIKEN cDNA 1300013J15 gene (1300013J15Rik), mRNA.	-	-	-		0.509959	0.256911	0.182931
2450592	XM_129157	1300015B04Rik	Mus musculus RIKEN cDNA 1300015B04 gene (1300015B04Rik), mRNA.	-	-	-		0.522288	0.389099	0.464809
6590348	NM_027905	1300018J18Rik	Mus musculus RIKEN cDNA 1300018J18 gene (1300018J18Rik), mRNA.	-	-	-		0.613241	0.339287	0.348638
6840520	NM_027903	1300018L09Rik		0.701218	0.748235	0.59877		0.442941	0.312218	0.197035
870193	NM_027903	1300018L09Rik		-	-	-		0.554615	0.433141	0.316143
5310373	XM_125854	1300019J08Rik	Mus musculus RIKEN cDNA 1300019J08 gene (1300019J08Rik), mRNA.	-	-	-		0.684795	0.209643	0.143378
103140368		1500017E21Rik		-	-	-		0.760689	0.198411	0.110819
103850408	AK005329	1500031N17Rik	weakly similar to U6 SNRNA-ASSOCIATED SM-LIKE PROTEIN LSM6 [Homo sapiens]	-	-	-		0.629412	0.285188	0.422875
101500162	NM_026424	1500041J02Rik	Mus musculus RIKEN cDNA 1500041J02 gene (1500041J02Rik), mRNA.	0.706652	0.725863	0.686067		0.357243	0.395052	0.425995
105080484		1500041O16Rik		-	-	-		0.330603	0.61264	0.415951
4780184	NM_025905	1600012K10Rik	Mus musculus RIKEN cDNA 1600012K10 gene (1600012K10Rik), mRNA.	-	-	-		0.486902	0.430488	0.374837
103450181	XM_127272	1600032L17Rik	Mus musculus RIKEN cDNA 1600032L17 gene (1600032L17Rik), mRNA.	-	-	-		0.428843	0.26302	0.625214
106860142	XM_128669	1700001C19Rik	Mus musculus RIKEN cDNA 1700001C19 gene (1700001C19Rik), mRNA.	-	-	-		0.711832	0.366245	0.343435
106370440	XM_128669	1700001C19Rik	Mus musculus RIKEN cDNA 1700001C19 gene (1700001C19Rik), mRNA.	-	-	-		0.749177	0.492095	0.431597
2850053	XM_133805	1700007B13Rik	Mus musculus RIKEN cDNA 1700007B13 gene (1700007B13Rik), mRNA.	-	-	-		0.855815	0.439548	0.359206
3390097	XM_130127	1700013L23Rik	Mus musculus RIKEN cDNA 1700013L23 gene (1700013L23Rik), mRNA.	-	-	-		0.679748	0.329449	0.204068
1400594	XM_131683	1700018O18Rik	Mus musculus RIKEN cDNA 1700018O18 gene (1700018O18Rik), mRNA.	-	-	-		0.234616	0.0720274	0.121626
610538	NM_029331	1700019G17Rik	Mus musculus RIKEN cDNA 1700019G17 gene (1700019G17Rik), mRNA.	-	-	-		0.853547	0.757473	0.441393
3840438	NM_026443	1700020C11Rik	Mus musculus RIKEN cDNA 1700020C11 gene (1700020C11Rik), mRNA.	-	-	-		0.612143	0.444137	0.37324
3120452	NM_029602	1700022C21Rik	Mus musculus RIKEN cDNA 1700022C21 gene (1700022C21Rik), mRNA.	-	-	-		0.549046	0.59321	0.406783
104850093	NM_023544	1700027M01Rik	Mus musculus RIKEN cDNA 1700027M01 gene (1700027M01Rik), mRNA.	-	-	-		0.568902	0.484708	0.479978
2450286	NM_028521	1700048E23Rik	Mus musculus RIKEN cDNA 1700048E23 gene (1700048E23Rik), mRNA.	-	-	-		0.584181	0.574043	0.489562
103120458	AK006902	1700066F09Rik		-	-	-		0.606643	0.578658	0.411701
100380390		1700080G11Rik		-	-	-		0.502142	0.293935	0.123266
3800068	NM_029631	1810013B01Rik	Mus musculus RIKEN cDNA 1810013B01 gene (1810013B01Rik), mRNA.	-	-	-		0.612093	0.349943	0.289446
102970647		1810015C11Rik		-	-	-		0.613329	0.446238	0.424237
107000132		1810018P12Rik		-	-	-		0.50495	0.209142	0.219474
106590148	XM_489246	1810019D21Rik		-	-	-		0.469827	0.481177	0.313836
5900035	NM_183251	1810020D17Rik	Mus musculus RIKEN cDNA 1810020D17 gene (1810020D17Rik), mRNA.	-	-	-		0.774397	0.465501	0.394678
3870670	NM_026947	1810022C23Rik	Mus musculus RIKEN cDNA 1810022C23 gene (1810022C23Rik), mRNA.	-	-	-		0.321995	0.171711	0.141843
105270403	BC044883	1810027I20Rik		-	-	-		0.703911	0.595406	0.401822
460601	NM_176842	1810034M08Rik	Mus musculus RIKEN cDNA 1810034M08 gene (1810034M08Rik), mRNA.	-	-	-		0.635756	0.359248	0.323321
102810044	AK007723	1810037J08Rik	hypothetical protein	-	-	-		0.498273	0.457495	0.42675
2350152	NM_025558	1810044O22Rik	Mus musculus RIKEN cDNA 1810044O22 gene (1810044O22Rik), mRNA.	-	-	-		0.638245	0.395384	0.301054
3290056	NM_025560	1810049H13Rik	Mus musculus RIKEN cDNA 1810049H13 gene (1810049H13Rik), mRNA.	-	-	-		0.675417	0.515491	0.493159
100460041	AK007848	1810049N02Rik		-	-	-		0.800399	0.566132	0.409561
100130072		1810053B23Rik		-	-	-		0.430725	0.305134	0.276414
2570577	NM_028077	1810055G02Rik	Mus musculus RIKEN cDNA 1810055G02 gene (1810055G02Rik), mRNA.	-	-	-		0.410133	0.429437	0.529066
103140195	AK007898	1810058M03Rik	ET PUTATIVE TRANSLATION PRODUCT (FRAGMENT) homolog [Mus musculus]	-	-	-		0.488121	0.630223	0.760188
105290576		1810059H22Rik		-	-	-		0.353297	0.242175	0.191609
4150576	XM_129159	1810073H04Rik		-	-	-		0.478291	0.316213	0.2113
106940292	AK008004	2010001F03Rik	ADULT MALE SMALL INTESTINE CDNA, RIKEN FULL-LENGTH ENRICHED LIBRARY, CLONE:2010001F03, FULL INSERT SEQUENCE	-	-	-		0.654807	0.438043	0.425126
3140725	XM_128172	2010001J22Rik	Mus musculus RIKEN cDNA 2010001J22 gene (2010001J22Rik), mRNA.	-	-	-		0.756511	0.46102	0.282738
2760278	XM_128172	2010001J22Rik	Mus musculus RIKEN cDNA 2010001J22 gene (2010001J22Rik), mRNA.	-	-	-		0.630321	0.502265	0.392418
100780575		2010003K15Rik		-	-	-		0.808278	0.340317	0.334218
5690093	NM_029357	2010005A06Rik	Mus musculus RIKEN cDNA 2010005A06 gene (2010005A06Rik), mRNA.	-	-	-		0.574705	0.739845	0.449692
101500609	NM_027249	2010305C02Rik		-	-	-		0.505644	0.211128	0.331909
670369	NM_177157	2010323F13Rik		-	-	-		0.394805	0.247543	0.21038
6520180	NM_177157	2010323F13Rik	Mus musculus RIKEN cDNA 2010323F13 gene (2010323F13Rik), mRNA.	-	-	-		0.579779	0.311181	0.263451
103310706	XM_355849	2210018M03Rik	Mus musculus RIKEN cDNA 2210018M03 gene (2210018M03Rik), mRNA.	0.751943	0.676393	0.722796		0.577494	0.4477	0.450644
4760193	NM_178397	2210404D11Rik	Mus musculus RIKEN cDNA 2210404D11 gene (2210404D11Rik), mRNA.	-	-	-		0.320666	0.693654	0.596343
4610128	XM_355846	2210411K11Rik	Mus musculus RIKEN cDNA 2210411K11 gene (2210411K11Rik), mRNA.	-	-	-		0.533571	0.501131	0.470938
101450300		2210420L05Rik		-	-	-		0.265079	0.18094	0.173542
101740288	XM_489155	2310001H17Rik		-	-	-		0.583302	0.37486	0.408944
2370403	NM_025504	2310004L02Rik	Mus musculus RIKEN cDNA 2310004L02 gene (2310004L02Rik), mRNA.	0.867097	0.710426	0.619509		0.490216	0.43521	0.376694
6200070	NM_026452	2310005O14Rik	Mus musculus RIKEN cDNA 2310005O14 gene (2310005O14Rik), mRNA.	-	-	-		0.671765	0.50593	0.435764
103840332	AK009204	2310007G05Rik		-	-	-		0.408311	0.98766	0.922255
101580348	XM_486016	2310007H09Rik		-	-	-		0.477085	0.357711	0.202866
1570324	NM_025861	2310009N05Rik	Mus musculus RIKEN cDNA 2310009N05 gene (2310009N05Rik), mRNA.	-	-	-		0.595832	0.490187	0.429007
2350438	NM_173743	2310016F22Rik	Mus musculus RIKEN cDNA 2310016F22 gene (2310016F22Rik), mRNA.	-	-	-		1.47537	0.409006	0.181854
104780500	NM_027096	2310032D16Rik	Mus musculus RIKEN cDNA 2310032D16 gene (2310032D16Rik), mRNA.	-	-	-		0.675	0.369867	0.92865
100730161	XM_488563	2310036D04Rik		0.939094	0.811102	0.686566		0.460844	0.646191	0.570222
100630332	NM_173735	2310044G17Rik	Mus musculus RIKEN cDNA 2310044G17 gene (2310044G17Rik), mRNA.	-	-	-		0.407696	0.52473	0.629194
4850463	NM_172710	2310045A20Rik	Mus musculus RIKEN cDNA 2310045A20 gene (2310045A20Rik), mRNA.	-	-	-		0.302649	0.476857	0.569161
3440441	XM_147277	2310067G05Rik	Mus musculus RIKEN cDNA 2310067G05 gene (2310067G05Rik), mRNA.	-	-	-		0.466844	0.455492	0.397792
1780692	NM_025886	2400009B11Rik	Mus musculus RIKEN cDNA 2400009B11 gene (2400009B11Rik), mRNA.	-	-	-		0.560975	0.439095	0.395235
100670026	AK010307	2400010C15Rik	ACYL CARRIER PROTEIN (ACP) homolog [Mus musculus]	1.06135	1.15923	0.766154		0.721635	0.487099	0.384975
3610377	NM_029624	2400010G15Rik	Mus musculus RIKEN cDNA 2400010G15 gene (2400010G15Rik), mRNA.	-	-	-		0.499248	0.587319	0.481403
6200722	NM_025551	2410011G03Rik	Mus musculus RIKEN cDNA 2410011G03 gene (2410011G03Rik), mRNA.	-	-	-		0.646455	0.506557	0.424806
100780739		2410015J15Rik		-	-	-		0.484355	0.581935	0.466562
1940519	NM_022423	2410016F01Rik		-	-	-		0.34477	0.710453	0.640051
3610022	NM_028037	2410021P16Rik		-	-	-		0.695277	0.394472	0.347894
107150521		2410024N18Rik		-	-	-		0.426991	0.343417	0.325065
104230131		2510019K15Rik		-	-	-		0.545793	0.429652	0.415936
101050369	AK011170	2600009E05Rik		-	-	-		0.550173	0.346716	0.302504
103990575	XM_485067	2600009E05Rik		-	-	-		0.699855	0.463178	0.465062
2680142	XM_355811	2610009E16Rik	Mus musculus RIKEN cDNA 2610009E16 gene (2610009E16Rik), mRNA.	0.844144	0.618639	0.597728		0.294748	0.274634	0.217202
4120358	NM_029578	2610025M23Rik	Mus musculus RIKEN cDNA 2610025M23 gene (2610025M23Rik), mRNA.	-	-	-		0.962074	0.508312	0.479115
1090451	NM_030176	2610039E05Rik	Mus musculus RIKEN cDNA 2610039E05 gene (2610039E05Rik), mRNA.	-	-	-		0.413447	0.294776	0.35039
3390372	NM_027430	2610205H19Rik	Mus musculus RIKEN cDNA 2610205H19 gene (2610205H19Rik), mRNA.	-	-	-		0.619072	0.377765	0.316842
102650070	XM_129328	2610528C06Rik	Mus musculus RIKEN cDNA 2610528C06 gene (2610528C06Rik), mRNA.	-	-	-		0.50677	0.393272	0.382023
6590575	NM_025572	2610528J11Rik	Mus musculus RIKEN cDNA 2610528J11 gene (2610528J11Rik), mRNA.	-	-	-		0.633193	0.409946	0.428465
5420519	NM_025598	2700038C09Rik	Mus musculus RIKEN cDNA 2700038C09 gene (2700038C09Rik), mRNA.	0.865401	0.590689	0.579184		0.776991	0.450961	0.427105
106660280	NM_028281	2700061N24Rik		-	-	-		0.587172	0.399956	0.362063
1740400	NM_175250	2810007J24Rik	Mus musculus RIKEN cDNA 2810007J24 gene (2810007J24Rik), mRNA.	-	-	-		0.275403	0.0241086	0.0178815
3060168	NM_029581	2810012L14Rik	Mus musculus RIKEN cDNA 2810012L14 gene (2810012L14Rik), mRNA.	-	-	-		0.68982	0.559766	0.482246
100070398	XM_148728	2810426P10Rik	Mus musculus RIKEN cDNA 2810426P10 gene (2810426P10Rik), mRNA.	0.577511	0.553372	0.65652		0.517919	0.302914	0.311152
105550167	XM_484890	2810459M11Rik		-	-	-		0.650286	0.571149	0.403009
106400010		2900019G14Rik		-	-	-		0.409158	0.348621	0.184194
100610605		2900022P04Rik		-	-	-		0.533729	0.610006	0.39007
100770204	NM_172884	2900026A02Rik	Mus musculus RIKEN cDNA 2900026A02 gene (2900026A02Rik), mRNA.	-	-	-		0.421394	0.480011	0.449674
1980092	NM_182839	2900041A09Rik	Mus musculus RIKEN cDNA 2900041A09 gene (2900041A09Rik), mRNA.	-	-	-		0.375171	0.45936	0.304165
102810039		2900060B14Rik		-	-	-		0.335921	0.74514	1.02717
106840435	NM_133749	2900064A13Rik	Mus musculus RIKEN cDNA 2900064A13 gene (2900064A13Rik), mRNA.	-	-	-		0.384159	0.476464	0.393536
1770315	NM_026543	3010026O09Rik	Mus musculus RIKEN cDNA 3010026O09 gene (3010026O09Rik), mRNA.	-	-	-		0.725543	0.393686	0.398264
105290397		3021401C12Rik		-	-	-		0.747421	0.373628	0.317579
3450706	XM_203393	3110013H01Rik	Mus musculus RIKEN cDNA 3110013H01 gene (3110013H01Rik), mRNA.	-	-	-		0.608286	0.478461	0.378
6760601	NM_026085	3110049J23Rik	Mus musculus RIKEN cDNA 3110049J23 gene (3110049J23Rik), mRNA.	-	-	-		0.50064	0.234974	0.0812144
6370739	NM_026622	3110057O12Rik	Mus musculus RIKEN cDNA 3110057O12 gene (3110057O12Rik), mRNA.	0.814394	0.539121	0.660602		0.619556	0.522574	0.391174
940687	XM_135153	3222402P14Rik	Mus musculus RIKEN cDNA 3222402P14 gene (3222402P14Rik), mRNA.	-	-	-		0.457701	0.510961	0.448934
4810100	NM_026272	4430402O11Rik	Mus musculus RIKEN cDNA 4430402O11 gene (4430402O11Rik), mRNA.	1.43275	1.79036	1.35736		0.464832	0.536853	0.555809
103520673	AK014543	4631434O19Rik	MEMBRANE ASSOCIATED PROGESTERONE RECEPTOR COMPONENT 2 (PROGESTERONE MEMBRANE BINDING PROTEIN) (STEROID RECEPTOR PROTEIN DG6) homolog [Homo sapiens]	-	-	-		0.669794	0.464091	0.458242
102810411	XM_130859	4631434O19Rik	Mus musculus RIKEN cDNA 4631434O19 gene (4631434O19Rik), mRNA.	-	-	-		0.75121	0.508751	0.402458
5890537	NM_028730	4632428M11Rik	Mus musculus RIKEN cDNA 4632428M11 gene (4632428M11Rik), mRNA.	-	-	-		0.372208	0.405058	0.361442
105860427	XM_129769	4732433M03	Mus musculus hypothetical protein 4732433M03 (4732433M03), mRNA.	-	-	-		0.661884	0.335359	0.322084
5270079	NM_172448	4732452J19Rik	Mus musculus RIKEN cDNA 4732452J19 gene (4732452J19Rik), mRNA.	-	-	-		0.685101	0.507509	0.405166
103060563	AK076359	4732465J04Rik		-	-	-		0.444102	0.27258	0.172104
2810332	XM_149575	4833413G10Rik	Mus musculus RIKEN cDNA 4833413G10 gene (4833413G10Rik), mRNA.	-	-	-		0.495104	0.532014	0.587465
2900170	NM_026347	4833421E05Rik	Mus musculus RIKEN cDNA 4833421E05 gene (4833421E05Rik), mRNA.	-	-	-		0.533282	0.378114	0.402216
106520341		4833426J09Rik		-	-	-		0.414898	0.277447	0.318035
1570433	XM_196000	4833431D13Rik		-	-	-		0.493171	0.573677	0.626754
105220026		4833439F03Rik		-	-	-		0.545166	0.502231	0.399114
1190164	NM_029432	4930402H24Rik	Mus musculus RIKEN cDNA 4930402H24 gene (4930402H24Rik), mRNA.	-	-	-		0.434093	0.94373	0.708215
101410408		4930470O13Rik		-	-	-		0.687076	0.468242	0.493547
4540731	NM_178936	4930577M16Rik		-	-	-		0.477945	0.389672	0.418438
104230113		4930581F22Rik		1.04974	1.3194	1.29326		0.407904	0.398281	0.364534
1190575	NM_201368	4931440N07Rik	Mus musculus RIKEN cDNA 4931440N07 gene (4931440N07Rik), mRNA.	-	-	-		0.593747	0.674935	0.485826
107100717	NM_028898	4932417H02Rik	Mus musculus RIKEN cDNA 4932417H02 gene (4932417H02Rik), mRNA.	-	-	-		0.528685	0.616042	0.480941
103830403	NM_153794	4933403F05Rik	Mus musculus RIKEN cDNA 4933403F05 gene (4933403F05Rik), mRNA.	-	-	-		0.490383	0.348305	0.303757
2320037	NM_177244	5330408N05Rik	Mus musculus RIKEN cDNA 5330408N05 gene (5330408N05Rik), mRNA.	-	-	-		0.441085	0.402863	0.389453
106400725	AK050799	5430426F23Rik		-	-	-		0.583544	0.271607	0.364527
101570022	AK030698	5530400P07Rik		-	-	-		0.489955	0.856627	0.849563
103520435		5530402M19Rik		-	-	-		0.355392	0.432238	0.490196
1570338	XM_127397	5730408I21Rik	Mus musculus RIKEN cDNA 5730408I21 gene (5730408I21Rik), mRNA.	-	-	-		0.801506	0.622432	0.460839
5080593	NM_027464	5730469M10Rik	Mus musculus RIKEN cDNA 5730469M10 gene (5730469M10Rik), mRNA.	-	-	-		0.486472	0.43076	0.377871
5720707	NM_175392	5730472N09Rik	Mus musculus RIKEN cDNA 5730472N09 gene (5730472N09Rik), mRNA.	-	-	-		0.504881	0.560758	0.344605
102320746	AK017820	5730543M03Rik	weakly similar to MITOCHONDRIAL RIBOSOMAL PROTEIN L15 [Mus musculus]	-	-	-		0.57191	0.448749	0.358685
103800195	NM_175263	5730593N15Rik	Mus musculus RIKEN cDNA 5730593N15 gene (5730593N15Rik), mRNA.	-	-	-		0.464377	0.357486	0.322107
7050180	NM_146091	5730596K20Rik	Mus musculus RIKEN cDNA 5730596K20 gene (5730596K20Rik), mRNA.	-	-	-		0.54807	0.535293	0.423688
102850022		6330522J23Rik		0.610259	0.585498	0.855625		0.400654	0.636352	0.725564
102480347	AK032164	6430406H24Rik		-	-	-		0.427575	0.411276	0.290012
4540270	NM_176932	6430510M02Rik	Mus musculus RIKEN cDNA 6430510M02 gene (6430510M02Rik), mRNA.	0.924531	0.578852	0.574276		0.480411	0.486817	0.517522
2360070	XM_355585	6430512A10Rik		-	-	-		0.532809	0.440281	0.481328
2030114	XM_131537	6430559E15Rik	Mus musculus RIKEN cDNA 6430559E15 gene (6430559E15Rik), mRNA.	-	-	-		0.501371	0.216981	0.185029
7000347	NM_176952	6430573F11Rik	Mus musculus RIKEN cDNA 6430573F11 gene (6430573F11Rik), mRNA.	-	-	-		1.41872	0.645057	0.480211
4060273	NM_146104	6530402N02Rik	Mus musculus RIKEN cDNA 6530402N02 gene (6530402N02Rik), mRNA.	1.07899	0.787358	1.01951		0.464686	0.441509	0.41801
103450288	XM_133272	6720407G21Rik	Mus musculus RIKEN cDNA 6720407G21 gene (6720407G21Rik), mRNA.	-	-	-		0.235774	0.0461867	0.0244887
2650348	XM_133272	6720407G21Rik	Mus musculus RIKEN cDNA 6720407G21 gene (6720407G21Rik), mRNA.	-	-	-		0.460966	0.289566	0.289723
3520112	NM_026556	6720463E02Rik	Mus musculus RIKEN cDNA 6720463E02 gene (6720463E02Rik), mRNA.	-	-	-		0.680675	0.533719	0.406487
5720132	XM_142448	6720489N17Rik	Mus musculus RIKEN cDNA 6720489N17 gene (6720489N17Rik), mRNA.	-	-	-		0.433649	1.07406	0.623958
3450020	NM_028980	8430415E04Rik	Mus musculus RIKEN cDNA 8430415E04 gene (8430415E04Rik), mRNA.	-	-	-		0.601544	0.47529	0.508951
102320315		9030024J15Rik		0.665225	0.612077	0.520127		0.452293	0.540575	0.789574
2510129	XM_146632	9030420J04Rik	Mus musculus RIKEN cDNA 9030420J04 gene (9030420J04Rik), mRNA.	-	-	-		0.564232	0.573729	0.488596
102470059		9030616G12Rik		-	-	-		0.304803	0.11302	0.0792248
101990692		9030618K22Rik		-	-	-		0.211244	0.226568	0.088634
103140687	AK033556	9030619K07Rik	hypothetical protein	-	-	-		0.439989	0.791425	0.783182
4050039	NM_172759	9030624L02Rik	Mus musculus RIKEN cDNA 9030624L02 gene (9030624L02Rik), mRNA.	-	-	-		0.407081	0.416807	0.293792
520286	NM_025786	9130020G10Rik	Mus musculus RIKEN cDNA 9130020G10 gene (9130020G10Rik), mRNA.	-	-	-		0.317438	0.298272	0.306376
5130102	XM_203652	9130022K13Rik	Mus musculus RIKEN cDNA 9130022K13 gene (9130022K13Rik), mRNA.	-	-	-		0.568448	0.324848	0.1105
1050500	NM_172607	9130210N20Rik	Mus musculus RIKEN cDNA 9130210N20 gene (9130210N20Rik), mRNA.	-	-	-		0.609565	0.580008	0.375836
2350215	NM_177016	9130214H05Rik	Mus musculus RIKEN cDNA 9130214H05 gene (9130214H05Rik), mRNA.	-	-	-		0.270734	0.28669	0.178276
106110647	XM_109819	9330151E16Rik		-	-	-		0.866091	0.522297	0.453775
100540373		9330188N17Rik		-	-	-		0.270258	0.210099	0.177499
102480497	AK034557	9430006C24Rik		-	-	-		0.749012	0.606742	0.461758
106020168	XM_355205	9430025M21Rik		-	-	-		0.344594	0.710436	0.671188
104150019		9430029L20Rik		-	-	-		0.41071	0.621517	0.99669
102260458		9430088D19Rik		-	-	-		0.33979	0.364422	0.337691
2760082	NM_175417	9530008L14Rik	Mus musculus RIKEN cDNA 9530008L14 gene (9530008L14Rik), mRNA.	-	-	-		0.614158	0.339801	0.245088
107000270	AK035399	9530031D18Rik	similar to TRIFUNCTIONAL ENZYME ALPHA SUBUNIT, MITOCHONDRIAL PRECURSOR (TP-ALPHA) [INCLUDES: LONG-CHAIN ENOYL-COA HYDRATASE (EC 4.2.1.17); LONG CHAIN 3-HYDROXYACYL-COA DEHYDROGENASE (EC 1.1.1.35)] [Rattus norvegicus]	-	-	-		0.541149	0.493074	0.526159
6100670	NM_026633	9530058B02Rik	Mus musculus RIKEN cDNA 9530058B02 gene (9530058B02Rik), mRNA.	-	-	-		0.450868	0.315364	0.218692
5890068	NM_026633	9530058B02Rik	Mus musculus RIKEN cDNA 9530058B02 gene (9530058B02Rik), mRNA.	0.889621	1.20695	0.719849		0.653992	0.388001	0.297129
102100500	AK035604	9530075P13Rik	E1-LIKE PROTEIN homolog [Homo sapiens]	-	-	-		0.507087	0.417435	0.37549
103870079	AK020647	9530077A17Rik		-	-	-		0.363908	0.357072	0.423158
106450471	AK079301	9530095P18Rik	similar to EHM2 [Mus musculus]	-	-	-		0.496077	0.493039	0.493091
105670373	AK035833	9630009A08Rik		-	-	-		0.566946	0.368551	0.333695
100630524		9630033C03Rik		0.733842	0.579676	0.532194		0.382718	0.541236	0.46519
106520079	AK036177	9630044E13Rik		0.702036	0.625694	0.567706		0.45166	0.675758	0.659214
104210717	AK036769	9930004G02Rik		1.41408	1.40493	1.51296		0.501777	0.179559	0.23769
103140717	AK039609	A330072B11Rik		-	-	-		0.593081	0.589562	0.445845
102120167		A330075M08Rik		0.647928	0.623105	0.651774		0.519897	0.496187	0.59711
104010364	AK039667	A330081F11Rik	hypothetical Uncharacterised protein family Hly-III/UPF0073 containing protein	-	-	-		0.682562	0.403055	0.363398
3130348	NM_175287	A430005L14Rik	Mus musculus RIKEN cDNA A430005L14 gene (A430005L14Rik), mRNA.	-	-	-		0.624708	0.575126	0.433746
100360292	AK079944	A530020H22Rik		-	-	-		0.290617	0.243141	0.147039
106220139	AK079976	A530032J19Rik		1.56346	1.95973	1.20012		0.33941	0.630485	0.470348
104070037	XM_203596	A530050D06Rik	Mus musculus RIKEN cDNA A530050D06 gene (A530050D06Rik), mRNA.	-	-	-		0.415096	0.282849	0.316288
105670239	XM_203596	A530050D06Rik	Mus musculus RIKEN cDNA A530050D06 gene (A530050D06Rik), mRNA.	-	-	-		0.537683	0.317438	0.31529
1940195	NM_177186	A530082C11Rik	Mus musculus RIKEN cDNA A530082C11 gene (A530082C11Rik), mRNA.	-	-	-		0.738315	0.558646	0.444418
105360435	AK042432	A630091F01Rik	weakly similar to BK3216D2.2 (ATROPHIN 1 INTERACTING PROTEIN 4 (AIP4)(SIMILAR TO UBIQUITIN PROTEIN LIGASE (ITCHY) FROM MOUSE) ) (FRAGMENT) [Homo sapiens]	-	-	-		0.42709	0.53564	0.481933
105860341	AK042521	A630099L06Rik	hypothetical Eukaryotic protein kinase containing protein	-	-	-		0.518785	0.409198	0.475063
101990040	AK080706	A930006B21Rik	hypothetical Cytochrome b5 containing protein	-	-	-		0.427218	0.477232	0.500561
4670524	NM_177266	A930009M04Rik	Mus musculus RIKEN cDNA A930009M04 gene (A930009M04Rik), mRNA.	0.781117	0.843638	0.591142		0.659953	0.518693	0.348988
3390039	NM_176920	A930016D02Rik	Mus musculus RIKEN cDNA A930016D02 gene (A930016D02Rik), mRNA.	-	-	-		1.06483	0.557487	0.345455
610280	NM_176920	A930016D02Rik	Mus musculus RIKEN cDNA A930016D02 gene (A930016D02Rik), mRNA.	-	-	-		1.13873	0.535535	0.392194
4200546	NM_178779	A930029B02Rik		-	-	-		0.536052	0.315933	0.260996
103130333	NM_177232	A930033H14Rik	Mus musculus RIKEN cDNA A930033H14 gene (A930033H14Rik), mRNA.	-	-	-		0.308591	0.411415	0.408623
101230458		A930036K24Rik		-	-	-		0.46234	0.413609	0.473034
6100438	NM_030210	Aacs	Mus musculus acetoacetyl-CoA synthetase (Aacs), mRNA.	-	-	-		0.196422	0.159076	0.215016
1940520	NM_172961	Abat	Mus musculus 4-aminobutyrate aminotransferase (Abat), mRNA.	-	-	-		0.43726	0.320415	0.16401
102570673	NM_013855	Abca3	Mus musculus ATP-binding cassette, sub-family A (ABC1), member 3 (Abca3), mRNA.	-	-	-		0.532721	0.425971	0.318709
101740026	AK043744	Abca8	ATP-binding cassette, sub-family A (ABC1), member 8	-	-	-		0.580274	0.485164	0.395953
7000014	NM_153145	Abca8a	Mus musculus ATP-binding cassette, sub-family A (ABC1), member 8a (Abca8a), mRNA.	-	-	-		0.322688	0.197162	0.108192
2760136	NM_147220	Abca9	Mus musculus ATP-binding cassette transporter sub-family A member 9 (Abca9), mRNA.	-	-	-		0.442449	0.28039	0.261242
7040170	NM_021022	Abcb11	Mus musculus ATP-binding cassette, sub-family B (MDR/TAP), member 11 (Abcb11), mRNA.	-	-	-		0.334823	0.223695	0.104904
1440156	NM_008830	Abcb4	Mus musculus ATP-binding cassette, sub-family B (MDR/TAP), member 4 (Abcb4), mRNA.	-	-	-		0.580278	0.481681	0.349763
380202	NM_013806	Abcc2	Mus musculus ATP-binding cassette, sub-family C (CFTR/MRP), member 2 (Abcc2), mRNA.	-	-	-		0.562582	0.526771	0.363179
106760373	AK081952	Abcd3	ATP-binding cassette, sub-family D (ALD), member 3	-	-	-		0.369836	0.235925	0.268954
7040341	NM_008991	Abcd3	Mus musculus ATP-binding cassette, sub-family D (ALD), member 3 (Abcd3), mRNA.	-	-	-		0.57775	0.316784	0.198611
2810670	NM_031884	Abcg5	Mus musculus ATP-binding cassette, sub-family G (WHITE), member 5 (Abcg5), mRNA.	-	-	-		0.668238	0.438174	0.326235
4780605	NM_026180	Abcg8	Mus musculus ATP-binding cassette, sub-family G (WHITE), member 8 (Abcg8), mRNA.	-	-	-		0.489846	0.209629	0.179142
2370091	NM_134130	Abhd3	Mus musculus abhydrolase domain containing 3 (Abhd3), mRNA.	-	-	-		0.702584	0.454918	0.255354
2360324	NM_177470	Acaa2	Mus musculus acetyl-Coenzyme A acyltransferase 2 (mitochondrial 3-oxoacyl-Coenzyme A thiolase) (Acaa2), mRNA.	-	-	-		0.81718	0.536659	0.362257
2680369	XM_109883	Acac	Mus musculus acetyl-Coenzyme A carboxylase (Acac), mRNA.	-	-	-		0.455384	0.4138	0.588617
102690278	NM_133904	Acacb	Mus musculus acetyl-Coenzyme A carboxylase beta (Acacb), mRNA.	0.579237	0.510741	0.542021		0.857069	0.177301	0.215201
6650278	NM_025862	Acad8	Mus musculus acyl-Coenzyme A dehydrogenase family, member 8 (Acad8), mRNA.	-	-	-		0.717301	0.480387	0.362974
5130736	NM_025862	Acad8	Mus musculus acyl-Coenzyme A dehydrogenase family, member 8 (Acad8), mRNA.	-	-	-		1.0189	0.573221	0.467524
460112	NM_007382	Acadm	Mus musculus acetyl-Coenzyme A dehydrogenase, medium chain (Acadm), mRNA.	-	-	-		0.718073	0.518333	0.325999
3390113	NM_007382	Acadm	Mus musculus acetyl-Coenzyme A dehydrogenase, medium chain (Acadm), mRNA.	0.590947	0.664529	0.652613		0.705793	0.548568	0.340311
110746	NM_007383	Acads	Mus musculus acyl-Coenzyme A dehydrogenase, short chain (Acads), mRNA.	-	-	-		0.716902	0.477996	0.393004
6040403	NM_017366	Acadvl	Mus musculus acyl-Coenzyme A dehydrogenase, very long chain (Acadvl), mRNA.	-	-	-		0.68313	0.484412	0.340899
1780435	NM_019811	Acas2	Mus musculus acetyl-Coenzyme A synthetase 2 (ADP forming) (Acas2), mRNA.	-	-	-		0.72217	0.219483	0.325393
3610440	NM_009338	Acat2	Mus musculus acetyl-Coenzyme A acetyltransferase 2 (Acat2), mRNA.	-	-	-		1.03677	0.622625	0.420873
1940592	NM_153151	Acat3	Mus musculus acetyl-Coenzyme A acetyltransferase 3 (Acat3), mRNA.	-	-	-		0.541901	0.359516	0.167879
2630408	NM_153151	Acat3	Mus musculus acetyl-Coenzyme A acetyltransferase 3 (Acat3), mRNA.	-	-	-		0.777917	0.542076	0.290491
610097	NM_153151	Acat3	Mus musculus acetyl-Coenzyme A acetyltransferase 3 (Acat3), mRNA.	-	-	-		0.85904	0.603727	0.303018
6980079	NM_025988	Acbd4	Mus musculus acyl-Coenzyme A binding domain containing 4 (Acbd4), mRNA.	-	-	-		0.400348	0.485725	0.315647
1740609	NM_134037	Acly	Mus musculus ATP citrate lyase (Acly), mRNA.	-	-	-		0.515134	0.37972	0.4709
103850484	NM_080633	Aco2	Mus musculus aconitase 2, mitochondrial (Aco2), mRNA.	-	-	-		0.512603	0.411314	0.346601
3940088	NM_015729	Acox1	Mus musculus acyl-Coenzyme A oxidase 1, palmitoyl (Acox1), mRNA.	-	-	-		1.02603	0.589807	0.375865
106350164	AK019186	Acp1	acid phosphatase 1, soluble	-	-	-		0.692645	0.516716	0.482055
6550161	NM_025371	Acy1	Mus musculus aminoacylase 1 (Acy1), mRNA.	-	-	-		0.530611	0.309912	0.301425
6110369	NM_027857	Acy3		-	-	-		0.415857	0.339609	0.241676
130592	NM_172960	Adck5	Mus musculus aarF domain containing kinase 5 (Adck5), mRNA.	-	-	-		0.734173	0.516608	0.439632
1740102	NM_007408	Adfp	Mus musculus adipose differentiation related protein (Adfp), mRNA.	-	-	-		0.712471	0.548725	0.304269
3170427	NM_007409	Adh1	Mus musculus alcohol dehydrogenase 1 (class I) (Adh1), mRNA.	-	-	-		0.899799	0.60001	0.359564
6840301	NM_011996	Adh4	Mus musculus alcohol dehydrogenase 4 (class II), pi polypeptide (Adh4), mRNA.	-	-	-		0.611869	0.553339	0.210119
1990673	NM_175236	Adhfe1	Mus musculus alcohol dehydrogenase, iron containing, 1 (Adhfe1), mRNA.	-	-	-		0.892194	0.73555	0.440652
5050551	NM_054088	Adpn	Mus musculus adiponutrin (Adpn), mRNA.	-	-	-		0.290018	0.254465	0.448673
670333	NM_019822	Adrm1	Mus musculus adhesion regulating molecule 1 (Adrm1), mRNA.	1.30571	1.26735	1.17739		0.669681	0.612806	0.495226
6550333	NM_010347	Aes	Mus musculus amino-terminal enhancer of split (Aes), mRNA.	-	-	-		0.254146	0.31974	0.235794
2320471	NM_138654	AF397014	Mus musculus cDNA sequence AF397014 (AF397014), mRNA.	-	-	-		0.597077	0.23473	0.205086
100940136	AK088172	Afg3l1	AFG3(ATPase family gene 3)-like 1 (yeast)	-	-	-		0.820034	0.601287	0.456475
510368	NM_054070	Afg3l1	Mus musculus AFG3(ATPase family gene 3)-like 1 (yeast) (Afg3l1), mRNA.	-	-	-		0.715643	0.690487	0.413077
1770093	NM_027827	Afmid	Mus musculus arylformamidase (Afmid), mRNA.	-	-	-		0.493942	0.218406	0.188556
3520500	NM_027827	Afmid	Mus musculus arylformamidase (Afmid), mRNA.	-	-	-		0.758458	0.266748	0.265567
6400075	NM_027827	Afmid	Mus musculus arylformamidase (Afmid), mRNA.	1.24386	1.31188	1.46988		0.513107	0.232234	0.247997
3440056	NM_027827	Afmid	Mus musculus arylformamidase (Afmid), mRNA.	-	-	-		0.794682	0.29575	0.318332
1990315	NM_027827	Afmid	Mus musculus arylformamidase (Afmid), mRNA.	-	-	-		1.02966	0.286077	0.273765
1500398	NM_027827	Afmid	Mus musculus arylformamidase (Afmid), mRNA.	-	-	-		0.723827	0.223405	0.244295
103830026	AK028678	Agl	amylo-1,6-glucosidase, 4-alpha-glucanotransferase	-	-	-		0.426233	0.479547	0.439514
100360347	AK028914	Agl	amylo-1,6-glucosidase, 4-alpha-glucanotransferase	-	-	-		0.33465	0.39908	0.356538
6200154	XM_131722	Agmat	Mus musculus agmatine ureohydrolase (agmatinase) (Agmat), mRNA.	-	-	-		0.427959	0.258353	0.13893
7000575	NM_007428	Agt	Mus musculus angiotensinogen (Agt), mRNA.	-	-	-		0.450171	0.446746	0.265416
5910338	NM_016702	Agxt	Mus musculus alanine-glyoxylate aminotransferase (Agxt), mRNA.	-	-	-		0.488131	0.233316	0.15882
6220411	NM_027907	Agxt2l1	Mus musculus alanine-glyoxylate aminotransferase 2-like 1 (Agxt2l1), mRNA.	-	-	-		0.493514	0.0982509	0.0572795
106130025	NM_016661	Ahcy	Mus musculus S-adenosylhomocysteine hydrolase (Ahcy), mRNA.	-	-	-		0.401073	0.332237	0.247033
5720048	XM_127129	AI132487		-	-	-		0.783077	0.333912	0.539743
6980546	NM_144845	AI313915	Mus musculus expressed sequence AI313915 (AI313915), mRNA.	-	-	-		0.739545	0.625738	0.456053
6220072	NM_144821	AI317395	Mus musculus expressed sequence AI317395 (AI317395), mRNA.	-	-	-		0.428594	0.284368	0.209168
2640358	NM_178114	AI415330	Mus musculus expressed sequence AI415330 (AI415330), mRNA.	-	-	-		0.439258	0.499966	0.417235
101500022	XM_283952	AI464131	Mus musculus expressed sequence AI464131 (AI464131), mRNA.	0.633647	0.608842	0.685067		0.435366	0.559713	0.299405
2970278	NM_033526	AI663987	Mus musculus expressed sequence AI663987 (AI663987), mRNA.	-	-	-		0.487934	0.639729	0.593453
101170138	XM_128276	AI789751	Mus musculus expressed sequence AI789751 (AI789751), mRNA.	-	-	-		0.675785	0.205913	0.308286
6200082	NM_178896	AI836376	Mus musculus expressed sequence AI836376 (AI836376), mRNA.	-	-	-		0.810444	0.543308	0.382733
106420037	XM_149747	AJ237586	Mus musculus hypothetical protein, clone MTA.D02.090 (AJ237586), mRNA.	-	-	-		0.672751	0.401562	0.373161
6110097	NM_016895	Ak2	Mus musculus adenylate kinase 2 (Ak2), mRNA.	0.95408	1.04192	0.779308		0.483815	0.334824	0.234177
4760195	NM_016895	Ak2	Mus musculus adenylate kinase 2 (Ak2), mRNA.	-	-	-		0.475713	0.376614	0.22781
4590458	NM_016895	Ak2	Mus musculus adenylate kinase 2 (Ak2), mRNA.	0.913849	1.23758	1.1871		0.61317	0.413556	0.340064
7100601	NM_009647	Ak4	Mus musculus adenylate kinase 4 (Ak4), mRNA.	-	-	-		0.255157	0.29923	0.179936
110148	NM_009648	Akap1	Mus musculus A kinase (PRKA) anchor protein 1 (Akap1), mRNA.	-	-	-		0.74647	0.486412	0.377713
2260019	NM_009648	Akap1	Mus musculus A kinase (PRKA) anchor protein 1 (Akap1), mRNA.	-	-	-		0.832006	0.550986	0.464077
6520593	NM_013777	Akr1c12	Mus musculus aldo-keto reductase family 1, member C12 (Akr1c12), mRNA.	0.62483	0.515008	0.508739		0.87612	0.510985	0.319868
7320255	NM_001013785	Akr1c19	Mus musculus aldo-keto reductase family 1, member C19 (Akr1c19), mRNA.	0.731245	0.641541	0.661779		0.62792	0.195963	0.0884617
104560332	NM_054080	Akr1c20	Mus musculus aldo-keto reductase family 1, member C20 (Akr1c20), mRNA.	-	-	-		0.616429	0.398126	0.312702
2260341	NM_025337	Akr7a5	Mus musculus aldo-keto reductase family 7, member A5 (aflatoxin aldehyde reductase) (Akr7a5), mRNA.	-	-	-		0.538687	0.390873	0.291061
460672	NM_025337	Akr7a5	Mus musculus aldo-keto reductase family 7, member A5 (aflatoxin aldehyde reductase) (Akr7a5), mRNA.	-	-	-		0.824569	0.523347	0.400309
780576	NM_008525	Alad	Mus musculus aminolevulinate, delta-, dehydratase (Alad), mRNA.	-	-	-		0.61694	0.587562	0.351448
2900309	NM_009654	Alb1	Mus musculus albumin 1 (Alb1), mRNA.	-	-	-		0.403922	0.365645	0.438312
101170242	NM_007437	Aldh3a2	Mus musculus aldehyde dehydrogenase family 3, subfamily A2 (Aldh3a2), mRNA.	-	-	-		0.552356	0.193586	0.141493
2450450	NM_175438	Aldh4a1	Mus musculus aldehyde dehydrogenase 4 family, member A1 (Aldh4a1), mRNA.	0.830104	0.872369	0.985961		0.514342	0.368769	0.260293
106660050	NM_172532	Aldh5a1		-	-	-		0.45722	0.291459	0.231366
7040750	NM_172532	Aldh5a1		0.688769	0.914201	1.04592		0.566008	0.466129	0.376134
2850239	NM_178713	Aldh8a1	Mus musculus aldehyde dehydrogenase 8 family, member A1 (Aldh8a1), mRNA.	-	-	-		0.681759	0.449187	0.304248
6400070	NM_028717	Als2	Mus musculus amyotrophic lateral sclerosis 2 (juvenile) homolog (human) (Als2), mRNA.	-	-	-		0.61327	0.446781	0.328238
3130546	NM_028717	Als2	Mus musculus amyotrophic lateral sclerosis 2 (juvenile) homolog (human) (Als2), mRNA.	-	-	-		0.638622	0.508516	0.351664
6760593	NM_020581	Angptl4	Mus musculus angiopoietin-like 4 (Angptl4), mRNA.	1.14373	0.697712	0.854215		0.446814	0.20068	0.288196
2480195	NM_020581	Angptl4	Mus musculus angiopoietin-like 4 (Angptl4), mRNA.	-	-	-		0.580154	0.37489	0.403206
6370270	NM_145154	Angptl6	Mus musculus angiopoietin-like 6 (Angptl6), mRNA.	-	-	-		0.473248	0.38237	0.458403
6400465	NM_020332	Ank		0.88726	0.668297	1.22381		0.602293	0.385007	0.363111
101450390		Ankhd1		-	-	-		0.480111	0.653317	0.641886
6510138	NM_008486	Anpep	Mus musculus alanyl (membrane) aminopeptidase (Anpep), mRNA.	-	-	-		0.301901	0.688689	0.586444
110082	NM_009676	Aox1	Mus musculus aldehyde oxidase 1 (Aox1), mRNA.	-	-	-		0.843225	0.504034	0.260477
4180592	NM_023617	Aox3		-	-	-		0.688984	0.456399	0.377625
3990309	NM_007458	Ap2a1	Mus musculus adaptor protein complex AP-2, alpha 1 subunit (Ap2a1), mRNA.	-	-	-		0.414846	0.7888	0.6507
105050364	NM_018829	Ap3m1	Mus musculus adaptor-related protein complex 3, mu 1 subunit (Ap3m1), mRNA.	-	-	-		0.507552	0.412076	0.36308
6200433	XM_147374	Apg5l	Mus musculus autophagy 5-like (S. cerevisiae) (Apg5l), mRNA.	-	-	-		0.760009	0.629689	0.45717
6130471	NM_080434	Apoa5	Mus musculus apolipoprotein A-V (Apoa5), mRNA.	-	-	-		0.807902	0.297516	0.312606
6900372	NM_175105	Aqp11	Mus musculus aquaporin 11 (Aqp11), mRNA.	-	-	-		0.700925	0.509248	0.426562
6770402	NM_007474	Aqp8	Mus musculus aquaporin 8 (Aqp8), mRNA.	-	-	-		1.11833	0.283313	0.263599
2650047	NM_022026	Aqp9	Mus musculus aquaporin 9 (Aqp9), mRNA.	1.43912	1.62613	1.74469		0.707484	0.570546	0.39856
104670619	NM_023598	Arid5b	Mus musculus AT rich interactive domain 5B (Mrf1 like) (Arid5b), mRNA.	-	-	-		0.279051	0.395297	0.343019
5690725	NM_019718	Arl3	Mus musculus ADP-ribosylation factor-like 3 (Arl3), mRNA.	-	-	-		0.481303	0.677663	0.568924
4590176	NM_019717	Arl6ip2	Mus musculus ADP-ribosylation factor-like 6 interacting protein 2 (Arl6ip2), mRNA.	-	-	-		0.595105	0.48305	0.45584
1850088	NM_009714	Asgr1	Mus musculus asialoglycoprotein receptor 1 (Asgr1), mRNA.	-	-	-		0.713031	0.574793	0.436242
3360463	NM_007493	Asgr2	Mus musculus asialoglycoprotein receptor 2 (Asgr2), mRNA.	-	-	-		0.277601	0.276479	0.235248
1240601	NM_133768	Asl	Mus musculus argininosuccinate lyase (Asl), mRNA.	-	-	-		0.753374	0.350154	0.279022
5360082	NM_133768	Asl	Mus musculus argininosuccinate lyase (Asl), mRNA.	-	-	-		0.784657	0.454163	0.377405
5340309	NM_133768	Asl	Mus musculus argininosuccinate lyase (Asl), mRNA.	-	-	-		0.629285	0.351538	0.279084
4070082	NM_007494	Ass1	Mus musculus argininosuccinate synthetase 1 (Ass1), mRNA.	-	-	-		0.889179	0.332262	0.301717
4050288	NM_179203	Atad3a	Mus musculus ATPase family, AAA domain containing 3A (Atad3a), mRNA.	0.738421	0.842189	0.603868		0.950047	0.567685	0.484015
3990279	NM_009722	Atp2a2	Mus musculus ATPase, Ca++ transporting, cardiac muscle, slow twitch 2 (Atp2a2), mRNA.	-	-	-		0.41331	0.68536	0.503564
5910601	NM_020615	Atp5c1	Mus musculus ATP synthase, H+ transporting, mitochondrial F1 complex, gamma polypeptide 1 (Atp5c1), mRNA.	0.909649	0.828959	0.659218		0.729874	0.497364	0.450462
5290019	NM_007506	Atp5g1	Mus musculus ATP synthase, H+ transporting, mitochondrial F0 complex, subunit c (subunit 9), isoform 1 (Atp5g1), mRNA.	-	-	-		0.69596	0.514703	0.413036
670438	NM_027862	Atp5h	Mus musculus ATP synthase, H+ transporting, mitochondrial F0 complex, subunit d (Atp5h), mRNA.	-	-	-		0.579293	0.529452	0.488227
2630706	NM_020582	Atp5j2	Mus musculus ATP synthase, H+ transporting, mitochondrial F0 complex, subunit f, isoform 2 (Atp5j2), mRNA.	-	-	-		0.712189	0.552445	0.488503
7000398	NM_138597	Atp5o	Mus musculus ATP synthase, H+ transporting, mitochondrial F1 complex, O subunit (Atp5o), mRNA.	-	-	-		0.621567	0.592146	0.463103
1450707	NM_144930	AU018778	Mus musculus expressed sequence AU018778 (AU018778), mRNA.	-	-	-		0.375448	0.0781673	0.0242159
2350196	NM_001037746	AU021838	Mus musculus expressed sequence AU021838 (AU021838), mRNA.	1.00777	1.01455	0.732984		0.660919	0.556158	0.49808
1410020	NM_018743	AU041707	Mus musculus expressed sequence AU041707 (AU041707), mRNA.	-	-	-		0.749551	0.596354	0.462179
3450528	NM_031180	AV071179	Mus musculus expressed sequence AV071179 (AV071179), mRNA.	-	-	-		0.310776	0.326816	0.22447
940112	XM_139515	AW124722		-	-	-		0.688378	0.467508	0.410686
105550494	NM_172525	B130017I01Rik	Mus musculus RIKEN cDNA B130017I01 gene (B130017I01Rik), mRNA.	-	-	-		0.629698	0.542601	0.444369
100450093	AK045115	B130034H21Rik	PERIOD CIRCADIAN PROTEIN 3 (MPER3) homolog [Mus musculus]	-	-	-		0.478218	0.594268	0.721598
103060368	AK045609	B230215E14Rik		0.58225	0.614977	0.669027		0.49621	0.580272	0.569898
100770333	AK046228	B230354O11Rik		-	-	-		0.599912	0.477282	0.378681
103990440		B230362B09Rik		-	-	-		0.463961	0.422991	0.42875
3990603	NM_177089	B230378H13Rik		-	-	-		0.450479	1.0277	1.00103
100380692	AK046447	B230385N19Rik		-	-	-		0.532097	0.700958	0.461346
3850497	XM_132065	B3bp		-	-	-		0.740944	0.54911	0.434957
100580039	AK046551	B430005K18Rik		-	-	-		0.49637	0.304517	0.308806
6620373	NM_026568	B430104H02Rik	Mus musculus RIKEN cDNA B430104H02 gene (B430104H02Rik), mRNA.	-	-	-		0.68904	0.448178	0.395649
6840017	NM_029629	B430104H02Rik	Mus musculus RIKEN cDNA B430104H02 gene (B430104H02Rik), mRNA.	-	-	-		0.85301	0.494682	0.514329
3190010	NM_178696	B430110G05Rik	Mus musculus RIKEN cDNA B430110G05 gene (B430110G05Rik), mRNA.	-	-	-		0.370504	0.379629	0.394979
102100484		B830008H07Rik		-	-	-		0.378853	0.250341	0.182655
102320168	AK046962	B930008A12Rik		-	-	-		0.446026	0.234847	0.223617
2260070	NM_026121	Bag4	Mus musculus BCL2-associated athanogene 4 (Bag4), mRNA.	-	-	-		0.673007	0.610984	0.483609
104540242	NM_010367	Baiap1	Mus musculus BAI1-associated protein 1 (Baiap1), mRNA.	0.686063	0.677715	0.652535		0.808188	0.567609	0.484384
2030538	NM_130452	Bbox1	Mus musculus butyrobetaine (gamma), 2-oxoglutarate dioxygenase 1 (gamma-butyrobetaine hydroxylase) (Bbox1), mRNA.	-	-	-		0.480772	0.27387	0.200614
3710195	NM_030565	BC004044	Mus musculus cDNA sequence BC004044 (BC004044), mRNA.	-	-	-		0.486776	0.756284	0.635097
2360373	NM_145447	BC011209	Mus musculus cDNA sequence BC011209 (BC011209), mRNA.	-	-	-		0.672249	0.755214	0.423248
5670136	NM_178446	BC013481	Mus musculus cDNA sequence BC013481 (BC013481), mRNA.	-	-	-		0.412585	0.453674	0.373406
6350519	NM_178446	BC013481	Mus musculus cDNA sequence BC013481 (BC013481), mRNA.	-	-	-		0.473487	0.411344	0.380402
3170176	NM_178446	BC013481	Mus musculus cDNA sequence BC013481 (BC013481), mRNA.	-	-	-		0.361493	0.384364	0.280275
3060162	NM_178446	BC013481	Mus musculus cDNA sequence BC013481 (BC013481), mRNA.	-	-	-		0.708821	0.575272	0.404815
7000021	NM_145570	BC014699	Mus musculus cDNA sequence BC014699 (BC014699), mRNA.	-	-	-		0.347041	0.453293	0.268757
3780082	NM_145497	BC016495	Mus musculus cDNA sequence BC016495 (BC016495), mRNA.	0.929346	0.845583	0.746646		0.419081	0.51164	0.379518
2650484	NM_145460	BC019806	Mus musculus cDNA sequence BC019806 (BC019806), mRNA.	-	-	-		0.76049	0.58918	0.432977
2190463	NM_138951	BC021608	Mus musculus cDNA sequence BC021608 (BC021608), mRNA.	-	-	-		0.539647	0.352731	0.309294
6760026	NM_144869	BC021614	Mus musculus cDNA sequence BC021614 (BC021614), mRNA.	1.73084	1.93687	1.55438		0.500444	0.437124	0.411012
3120446	NM_145496	BC021917	Mus musculus cDNA sequence BC021917 (BC021917), mRNA.	-	-	-		0.319469	0.402827	0.465167
6520563	NM_198172	BC024139	Mus musculus cDNA sequence BC024139 (BC024139), mRNA.	-	-	-		0.36484	0.336175	0.340716
3940309	NM_172291	BC024806	Mus musculus cDNA sequence BC024806 (BC024806), mRNA.	-	-	-		0.658542	0.697365	0.49732
4920537	NM_146247	BC024814	Mus musculus cDNA sequence BC024814 (BC024814), mRNA.	-	-	-		0.524614	0.412597	0.421125
6590050	NM_146058	BC025446	Mus musculus cDNA sequence BC025446 (BC025446), mRNA.	-	-	-		0.650359	0.339045	0.249758
730397	NM_198167	BC026370	Mus musculus cDNA sequence BC026370 (BC026370), mRNA.	-	-	-		0.36326	0.438542	0.286106
670239	NM_146202	BC026432	Mus musculus cDNA sequence BC026432 (BC026432), mRNA.	-	-	-		0.539312	0.498719	0.43284
4210364	XM_129546	BC026585	Mus musculus cDNA sequence BC026585 (BC026585), mRNA.	-	-	-		0.680776	0.662543	0.440656
3390397	NM_153557	BC029214	Mus musculus cDNA sequence BC029214 (BC029214), mRNA.	-	-	-		0.598219	0.368834	0.304794
730215	XM_129338	BC034834	Mus musculus cDNA sequence BC034834 (BC034834), mRNA.	-	-	-		0.524967	0.226155	0.225868
105550603	XM_355513	BC035522	Mus musculus similar to hypothetical protein MGC955 (BC035522), mRNA.	1.0371	0.987413	0.607599		0.566354	0.468918	0.311876
106400170	XM_109956	BC037006	Mus musculus cDNA sequence BC037006 (BC037006), mRNA.	-	-	-		0.350339	0.507228	0.389472
103520731	XM_109956	BC037006	Mus musculus cDNA sequence BC037006 (BC037006), mRNA.	-	-	-		0.445593	0.583988	0.415587
3520167	NM_173763	BC037135	Mus musculus cDNA sequence BC037135 (BC037135), mRNA.	-	-	-		0.496541	0.272827	0.245145
3140593	XM_284356	BC039632	Mus musculus cDNA sequence BC039632 (BC039632), mRNA.	-	-	-		0.496275	0.369008	0.40249
6660315	NM_172513	BC049806	Mus musculus cDNA sequence BC049806 (BC049806), mRNA.	-	-	-		0.414251	0.418236	0.398133
1170671	NM_178413	BC051244		-	-	-		0.668131	0.449757	0.363035
2970167	XM_132552	BC052360		-	-	-		0.589969	0.552138	0.381663
5670059	NM_172928	BC056929		-	-	-		0.359828	0.306391	0.218643
4560279	NM_133217	Bcdo2	Mus musculus beta-carotene 9, 10-dioxygenase 2 (Bcdo2), mRNA.	-	-	-		0.703842	0.408584	0.30102
50189	NM_007533	Bckdha	Mus musculus branched chain ketoacid dehydrogenase E1, alpha polypeptide (Bckdha), mRNA.	-	-	-		0.487542	0.365471	0.317271
6940053	NM_030256	Bcl9l	Mus musculus B-cell CLL/lymphoma 9-like (Bcl9l), mRNA.	1.07086	0.763252	0.93852		0.497892	0.910626	0.904245
2850390	NM_175177	Bdh	Mus musculus 3-hydroxybutyrate dehydrogenase (heart, mitochondrial) (Bdh), mRNA.	1.05828	0.930329	0.616573		0.753743	0.354045	0.247084
50458	NM_175177	Bdh	Mus musculus 3-hydroxybutyrate dehydrogenase (heart, mitochondrial) (Bdh), mRNA.	-	-	-		0.912602	0.508872	0.382942
105900577		BQ952480		-	-	-		0.446585	0.54452	0.662706
104200324	NM_028227	Brap	Mus musculus BRCA1 associated protein (Brap), mRNA.	-	-	-		0.40778	0.358179	0.363212
1500541	NM_028227	Brap	Mus musculus BRCA1 associated protein (Brap), mRNA.	0.778518	0.722132	0.676474		0.816307	0.479877	0.475154
3520592	NM_019999	Brp17	Mus musculus brain protein 17 (Brp17), mRNA.	-	-	-		0.947908	0.767943	0.36636
105690592	AK081766	C130074O09Rik		-	-	-		0.452841	0.316586	0.401766
6650092	NM_181344	C1rl	Mus musculus complement component 1, r subcomponent-like (C1rl), mRNA.	1.03887	1.12904	1.99707		0.579832	0.449552	0.317822
106550309	AK082140	C230012P18Rik		-	-	-		0.465347	0.486054	0.448204
106370280	AK082583	C230066H01Rik		-	-	-		0.469107	0.784353	0.732305
106940451	AK021168	C330001N20Rik		-	-	-		0.670826	0.574891	0.468131
102940053	AK049309	C330021F23Rik	hypothetical protein	-	-	-		0.903543	0.569932	0.499234
100730487	AK049320	C330023D02Rik		-	-	-		0.554336	0.330923	0.327836
103190070	AK083075	C530044G15Rik		-	-	-		0.759289	0.401234	0.506819
105360161	AK083112	C630015B10Rik		-	-	-		0.609479	0.566621	0.491486
102680632		C730009D12		-	-	-		0.309865	0.359183	0.281234
3940128	NM_146020	C730027E14Rik	Mus musculus RIKEN cDNA C730027E14 gene (C730027E14Rik), mRNA.	-	-	-		0.799819	0.684696	0.345833
4920273	NM_178758	C730027J19Rik	Mus musculus RIKEN cDNA C730027J19 gene (C730027J19Rik), mRNA.	-	-	-		0.672345	0.368917	0.222566
107000114		C730029A08Rik		-	-	-		0.417275	0.377276	0.2766
106400609		C730043O17		-	-	-		0.307416	0.327026	0.156089
101780735		C730045O03Rik		0.655056	0.60965	0.820657		0.475873	0.816292	0.850073
6590021	NM_177002	C730048C13Rik	Mus musculus RIKEN cDNA C730048C13 gene (C730048C13Rik), mRNA.	-	-	-		0.461202	0.30399	0.144742
102480450	XM_110498	C77080	Mus musculus expressed sequence C77080 (C77080), mRNA.	-	-	-		0.355189	0.319742	0.273313
60403	XM_127312	C78339	Mus musculus expressed sequence C78339 (C78339), mRNA.	0.80273	0.727383	0.628631		0.610325	0.587254	0.450942
106650091	NM_183148	C79267	Mus musculus expressed sequence C79267 (C79267), mRNA.	0.806914	0.562989	0.592916		0.329254	0.48579	0.276525
630347	NM_183148	C79267	Mus musculus expressed sequence C79267 (C79267), mRNA.	-	-	-		0.452344	0.563747	0.48122
105890195	AK050607	C920013G19Rik		-	-	-		0.61776	0.704897	0.447562
5670040	NM_026908	Cab39l		-	-	-		0.470483	0.466982	0.415336
101740575	NM_023341	Cabc1	Mus musculus chaperone, ABC1 activity of bc1 complex like (S. pombe) (Cabc1), mRNA.	-	-	-		0.820055	0.280604	0.212727
2340528	NM_028790	Cach	Mus musculus cytosolic acetyl-CoA hydrolase (Cach), mRNA.	-	-	-		0.467258	0.288304	0.245803
3610722	NM_021371	Caln1	Mus musculus calneuron 1 (Caln1), mRNA.	-	-	-		0.745248	0.63588	0.474209
1660100	NM_177343	Camk1d	Mus musculus calcium/calmodulin-dependent protein kinase ID (Camk1d), mRNA.	-	-	-		0.702322	0.41881	0.322548
101450601	AK009805	Car14	carbonic anhydrase 14	-	-	-		0.501322	0.313138	0.201997
1450528	NM_011797	Car14	Mus musculus carbonic anhydrase 14 (Car14), mRNA.	-	-	-		0.645843	0.535836	0.433482
870687	NM_007606	Car3	Mus musculus carbonic anhydrase 3 (Car3), mRNA.	-	-	-		0.207323	0.0316025	0.01
5890390	NM_007606	Car3	Mus musculus carbonic anhydrase 3 (Car3), mRNA.	-	-	-		0.524898	0.0360453	0.0117508
2320180	NM_007608	Car5a	Mus musculus carbonic anhydrase 5a, mitochondrial (Car5a), mRNA.	-	-	-		0.429328	0.165671	0.092967
6520204	NM_130859	Card10	Mus musculus caspase recruitment domain family, member 10 (Card10), mRNA.	0.768916	0.952589	1.50225		0.423581	0.795258	0.80683
3390402	NM_025821	Carhsp1	Mus musculus calcium regulated heat stable protein 1 (Carhsp1), mRNA.	1.94078	1.85732	1.94983		0.537937	0.51071	0.434883
2120253	NM_007620	Cbr1	Mus musculus carbonyl reductase 1 (Cbr1), mRNA.	-	-	-		0.471551	0.52671	0.298404
5420450	NM_144855	Cbs	Mus musculus cystathionine beta-synthase (Cbs), transcript variant 1, mRNA.	-	-	-		0.50988	0.368254	0.264777
6660039	NM_144855	Cbs	Mus musculus cystathionine beta-synthase (Cbs), transcript variant 1, mRNA.	-	-	-		0.559899	0.357427	0.256615
2350082	NM_172404	Ccbl1	Mus musculus cysteine conjugate-beta lyase (Ccbl1), mRNA.	0.793901	0.846934	0.70983		0.667802	0.322659	0.331344
2120070	NM_011336	Ccl27	Mus musculus chemokine (C-C motif) ligand 27 (Ccl27), mRNA.	-	-	-		0.60518	0.505991	0.389766
6980398	NM_007631	Ccnd1	Mus musculus cyclin D1 (Ccnd1), mRNA.	-	-	-		0.493243	0.637757	0.280038
2450563	NM_009833	Ccnt1	Mus musculus cyclin T1 (Ccnt1), mRNA.	1.59165	1.44473	1.50914		0.467711	0.741171	0.90658
3450524	NM_016892	Ccs	Mus musculus copper chaperone for superoxide dismutase (Ccs), mRNA.	-	-	-		0.675229	0.503207	0.400531
4610441	NM_007652	Cd59a	Mus musculus CD59a antigen (Cd59a), mRNA.	1.09997	1.43554	1.57347		0.616031	0.518146	0.46442
2320497	NM_172587	Cdc14b	Mus musculus CDC14 cell division cycle 14 homolog B (S. cerevisiae) (Cdc14b), mRNA.	-	-	-		0.793241	0.475141	0.414759
7100176	NM_011926	Ceacam1	Mus musculus CEA-related cell adhesion molecule 1 (Ceacam1), mRNA.	0.551766	0.939013	1.83282		0.754768	0.441988	0.392286
106940735	NM_007678	Cebpa	Mus musculus CCAAT/enhancer binding protein (C/EBP), alpha (Cebpa), mRNA.	-	-	-		0.424785	0.373999	0.253715
5690519	NM_007678	Cebpa	Mus musculus CCAAT/enhancer binding protein (C/EBP), alpha (Cebpa), mRNA.	-	-	-		0.373906	0.363405	0.238298
3140435	NM_144815	Cecr5	Mus musculus cat eye syndrome chromosome region, candidate 5 homolog (human) (Cecr5), mRNA.	-	-	-		0.60223	0.528777	0.430041
5050167	NM_053200	Ces3	Mus musculus carboxylesterase 3 (Ces3), mRNA.	0.956926	0.76901	0.926635		0.841482	0.3493	0.218338
105570687	NM_172264	Chdh	Mus musculus choline dehydrogenase (Chdh), mRNA.	0.713796	1.3917	1.98036		0.348887	0.425742	0.243536
2570711	NM_175343	Chdh	Mus musculus choline dehydrogenase (Chdh), mRNA.	-	-	-		0.341857	0.625	0.332184
870528	NM_023543	Chn2	Mus musculus chimerin (chimaerin) 2 (Chn2), mRNA.	-	-	-		0.313471	0.485312	0.341913
7050736	NM_007700	Chuk	Mus musculus conserved helix-loop-helix ubiquitous kinase (Chuk), mRNA.	-	-	-		0.549806	0.494162	0.409059
3360274	NM_009894	Cideb	Mus musculus cell death-inducing DNA fragmentation factor, alpha subunit-like effector B (Cideb), mRNA.	-	-	-		0.61002	0.388672	0.325526
6200037	NM_027294	Cklfsf8	Mus musculus chemokine-like factor super family 8 (Cklfsf8), mRNA.	-	-	-		0.399142	0.3077	0.250319
1340446	NM_053155	Clmn	Mus musculus calmin (Clmn), mRNA.	-	-	-		0.413887	0.492198	0.34231
6520500	NM_023160	Cml1	Mus musculus camello-like 1 (Cml1), mRNA.	-	-	-		0.524503	0.243723	0.151437
1170504	NM_053096	Cml2	Mus musculus camello-like 2 (Cml2), mRNA.	-	-	-		0.658991	0.731045	0.315845
6760706	NM_016877	Cnot4	Mus musculus CCR4-NOT transcription complex, subunit 4 (Cnot4), mRNA.	-	-	-		0.435323	0.777404	0.694227
6220707	NM_027896	Coasy	Mus musculus Coenzyme A synthase (Coasy), mRNA.	-	-	-		0.744034	0.511559	0.438926
610301	NM_009929	Col18a1	Mus musculus procollagen, type XVIII, alpha 1 (Col18a1), mRNA.	0.721925	0.732592	0.611375		0.714137	0.509296	0.411547
360687	XM_147265	Comt	Mus musculus catechol-O-methyltransferase (Comt), mRNA.	-	-	-		0.954809	0.730677	0.495731
105270739	NM_009942	Cox5b	Mus musculus cytochrome c oxidase, subunit Vb (Cox5b), mRNA.	-	-	-		0.699594	0.453098	0.429361
6550670	NM_009942	Cox5b	Mus musculus cytochrome c oxidase, subunit Vb (Cox5b), mRNA.	-	-	-		0.618086	0.538472	0.493801
1450239	NM_007748	Cox6a1	Mus musculus cytochrome c oxidase, subunit VI a, polypeptide 1 (Cox6a1), mRNA.	-	-	-		0.597784	0.460034	0.356
1050095	NM_007748	Cox6a1	Mus musculus cytochrome c oxidase, subunit VI a, polypeptide 1 (Cox6a1), mRNA.	1.34619	1.29617	1.11256		0.682013	0.511474	0.399315
6770427	NM_009944	Cox7a1	Mus musculus cytochrome c oxidase, subunit VIIa 1 (Cox7a1), mRNA.	-	-	-		0.595449	0.512518	0.489588
3780500	NM_007750	Cox8a	Mus musculus cytochrome c oxidase, subunit VIIIa (Cox8a), mRNA.	-	-	-		0.566956	0.567628	0.429012
101050132	AK033629	Cpn1	carboxypeptidase N, polypeptide 1, 50kD	-	-	-		0.328142	0.377556	0.327803
1940114	NM_030703	Cpn1	Mus musculus carboxypeptidase N, polypeptide 1 (Cpn1), mRNA.	-	-	-		0.608506	0.523544	0.391203
3450471	NM_145365	Creb3l3	Mus musculus cAMP responsive element binding protein 3-like 3 (Creb3l3), mRNA.	-	-	-		0.585482	0.601686	0.288442
2060253	NM_133930	Creld1	Mus musculus cysteine-rich with EGF-like domains 1 (Creld1), mRNA.	-	-	-		0.717901	0.556091	0.427287
6660041	NM_013498	Crem	Mus musculus cAMP responsive element modulator (Crem), mRNA.	0.783843	0.815478	0.69904		0.624213	0.458447	0.416834
6290722	NM_009963	Cry2	Mus musculus cryptochrome 2 (photolyase-like) (Cry2), mRNA.	-	-	-		0.427418	0.420818	0.391914
1340427	NM_030004	Cryl1	Mus musculus crystallin, lamda 1 (Cryl1), mRNA.	-	-	-		0.699271	0.40473	0.355238
2060019	NM_013808	Csrp3	Mus musculus cysteine and glycine-rich protein 3 (Csrp3), mRNA.	-	-	-		1.39685	0.478705	0.317559
450180	NM_013808	Csrp3	Mus musculus cysteine and glycine-rich protein 3 (Csrp3), mRNA.	-	-	-		1.10834	0.433021	0.305114
6650215	NM_153088	Ctdsp1	Mus musculus CTD (carboxy-terminal domain, RNA polymerase II, polypeptide A) small phosphatase 1 (Ctdsp1), mRNA.	-	-	-		0.484472	0.50653	0.447302
1570113	NM_198602	Cutl1	Mus musculus cut-like 1 (Drosophila) (Cutl1), transcript variant 1, mRNA.	-	-	-		0.494117	1.08156	1.06443
6220687	NM_007804	Cutl2	Mus musculus cut-like 2 (Drosophila) (Cutl2), mRNA.	-	-	-		0.284575	0.247894	0.398891
103440497	XM_129328	Cwf19l1		-	-	-		0.658266	0.470302	0.493436
2850546	NM_025567	Cyc1	Mus musculus cytochrome c-1 (Cyc1), mRNA.	-	-	-		0.553897	0.466322	0.391339
1340408	NM_007809	Cyp17a1	Mus musculus cytochrome P450, family 17, subfamily a, polypeptide 1 (Cyp17a1), mRNA.	-	-	-		0.331685	0.225291	0.368108
5050484	NM_009993	Cyp1a2	Mus musculus cytochrome P450, family 1, subfamily a, polypeptide 2 (Cyp1a2), mRNA.	-	-	-		0.567941	0.332909	0.0742501
2630142	NM_175475	Cyp26b1	Mus musculus cytochrome P450, family 26, subfamily b, polypeptide 1 (Cyp26b1), mRNA.	0.808724	1.1849	1.99793		0.460881	0.503462	0.383776
4050195	NM_024264	Cyp27a1	Mus musculus cytochrome P450, family 27, subfamily a, polypeptide 1 (Cyp27a1), mRNA.	-	-	-		0.848699	0.504904	0.423233
3360619	NM_133657	Cyp2a12	Mus musculus cytochrome P450, family 2, subfamily a, polypeptide 12 (Cyp2a12), mRNA.	-	-	-		0.541276	0.27823	0.208613
1090487	NM_133657	Cyp2a12	Mus musculus cytochrome P450, family 2, subfamily a, polypeptide 12 (Cyp2a12), mRNA.	-	-	-		0.601746	0.288679	0.246146
106370722	NM_009997	Cyp2a4	Mus musculus cytochrome P450, family 2, subfamily a, polypeptide 4 (Cyp2a4), mRNA.	-	-	-		0.114854	0.0290078	0.0196031
1230253	NM_009997	Cyp2a4	Mus musculus cytochrome P450, family 2, subfamily a, polypeptide 4 (Cyp2a4), mRNA.	-	-	-		0.531183	0.130934	0.0760927
104070273	NM_007812	Cyp2a5	Mus musculus cytochrome P450, family 2, subfamily a, polypeptide 5 (Cyp2a5), mRNA.	-	-	-		0.404964	0.0651142	0.0264816
5130139	NM_007812	Cyp2a5	Mus musculus cytochrome P450, family 2, subfamily a, polypeptide 5 (Cyp2a5), mRNA.	-	-	-		0.466087	0.0853595	0.038837
6380047	NM_007812	Cyp2a5	Mus musculus cytochrome P450, family 2, subfamily a, polypeptide 5 (Cyp2a5), mRNA.	-	-	-		0.495016	0.0646786	0.0325235
4070632	NM_007812	Cyp2a5	Mus musculus cytochrome P450, family 2, subfamily a, polypeptide 5 (Cyp2a5), mRNA.	-	-	-		0.598472	0.105088	0.0550738
5420672	NM_007813	Cyp2b13	Mus musculus cytochrome P450, family 2, subfamily b, polypeptide 13 (Cyp2b13), mRNA.	-	-	-		0.564595	0.0188557	0.01
6200139	NM_009999	Cyp2b20		-	-	-		0.406361	0.0976238	0.0653646
360152	NM_010000	Cyp2b9	Mus musculus cytochrome P450, family 2, subfamily b, polypeptide 9 (Cyp2b9), mRNA.	-	-	-		0.475955	0.0748479	0.0211179
3290524	NM_010001	Cyp2c37	Mus musculus cytochrome P450, family 2. subfamily c, polypeptide 37 (Cyp2c37), mRNA.	-	-	-		0.723085	0.259194	0.172494
6130193	NM_206537	Cyp2c54	Mus musculus cytochrome P450 (Cyp2c54), mRNA.	-	-	-		1.19614	0.186572	0.143947
4560746	NM_028089	Cyp2c55	Mus musculus cytochrome P450, family 2, subfamily c, polypeptide 55 (Cyp2c55), mRNA.	-	-	-		0.531659	0.334397	0.316057
4810398	NM_010005	Cyp2d10	Mus musculus cytochrome P450, family 2, subfamily d, polypeptide 10 (Cyp2d10), mRNA.	-	-	-		0.598088	0.452853	0.339797
106590152	NM_133695	Cyp2d13	Mus musculus cytochrome P450, family 2, subfamily d, polypeptide 13 (Cyp2d13), mRNA.	-	-	-		0.391836	0.245387	0.141329
780021	NM_029562	Cyp2d26	Mus musculus cytochrome P450, family 2, subfamily d, polypeptide 26 (Cyp2d26), mRNA.	-	-	-		0.705175	0.427385	0.246768
4540162	NM_007817	Cyp2f2	Mus musculus cytochrome P450, family 2, subfamily f, polypeptide 2 (Cyp2f2), mRNA.	-	-	-		0.608875	0.194821	0.0932504
6770332	NM_007818	Cyp3a11	Mus musculus cytochrome P450, family 3, subfamily a, polypeptide 11 (Cyp3a11), mRNA.	-	-	-		0.778832	0.527853	0.277344
3170288	NM_010011	Cyp4a10	Mus musculus cytochrome P450, family 4, subfamily a, polypeptide 10 (Cyp4a10), mRNA.	-	-	-		0.490158	0.0882863	0.0325097
6130131	NM_010011	Cyp4a10	Mus musculus cytochrome P450, family 4, subfamily a, polypeptide 10 (Cyp4a10), mRNA.	-	-	-		0.783618	0.203632	0.0575786
2370110	NM_007822	Cyp4a14	Mus musculus cytochrome P450, family 4, subfamily a, polypeptide 14 (Cyp4a14), mRNA.	-	-	-		0.276334	0.0643123	0.0118062
5550129	NM_022434	Cyp4f14	Mus musculus cytochrome P450, family 4, subfamily f, polypeptide 14 (Cyp4f14), mRNA.	-	-	-		0.770129	0.260947	0.182439
840168	NM_134127	Cyp4f15	Mus musculus cytochrome P450, family 4, subfamily f, polypeptide 15 (Cyp4f15), mRNA.	-	-	-		0.540748	0.353596	0.246921
6980603	NM_007824	Cyp7a1	Mus musculus cytochrome P450, family 7, subfamily a, polypeptide 1 (Cyp7a1), mRNA.	-	-	-		0.281534	0.208076	0.268373
1190309	NM_007825	Cyp7b1	Mus musculus cytochrome P450, family 7, subfamily b, polypeptide 1 (Cyp7b1), mRNA.	-	-	-		0.781374	0.493401	0.386723
2350369	NM_010012	Cyp8b1	Mus musculus cytochrome P450, family 8, subfamily b, polypeptide 1 (Cyp8b1), mRNA.	-	-	-		1.38443	0.115475	0.248825
105900739	AK050817	D030022C03Rik	hypothetical protein	-	-	-		0.499949	0.278423	0.343101
104200358	AK050856	D030026J11Rik		-	-	-		0.404077	0.449856	0.45913
4610088	NM_134007	D10Ertd214e	Mus musculus DNA segment, Chr 10, ERATO Doi 214, expressed (D10Ertd214e), mRNA.	-	-	-		0.64147	0.182158	0.1653
104560286	XM_125901	D10Ertd516e		-	-	-		0.658929	0.58013	0.495241
6550300	NM_026740	D11Ertd18e	Mus musculus DNA segment, Chr 11, ERATO Doi 18, expressed (D11Ertd18e), mRNA.	0.842638	0.684774	0.884502		0.560256	0.423072	0.340865
5260427	NM_029794	D11Ertd636e	Mus musculus DNA segment, Chr 11, ERATO Doi 636, expressed (D11Ertd636e), mRNA.	-	-	-		0.783752	0.387371	0.611779
104670446		D130020L05Rik		-	-	-		0.573344	0.53113	0.49684
6400739	XM_111397	D130043K22Rik		-	-	-		0.26694	0.221723	0.197793
105860026	AK051442	D130049D01Rik		1.03189	0.786791	0.633865		0.565559	0.506306	0.488208
102470019		D130055E20Rik		-	-	-		0.353281	0.455575	0.511296
106860014		D14Ertd209e		-	-	-		0.59152	0.492895	0.472897
1580019	NM_001033279	D17Wsu92e	Mus musculus DNA segment, Chr 17, Wayne State University 92, expressed (D17Wsu92e), mRNA. XM_915193 XM_923626 XM_923628 XM_923630 XM_923632	-	-	-		0.395204	0.496665	0.440748
105390132	XM_128587	D17Wsu92e	Mus musculus DNA segment, Chr 17, Wayne State University 92, expressed (D17Wsu92e), mRNA.	-	-	-		0.536054	0.43032	0.377789
630609	NM_146099	D19Wsu162e	Mus musculus DNA segment, Chr 19, Wayne State University 162, expressed (D19Wsu162e), mRNA.	-	-	-		0.532516	0.582401	0.468776
104200044		D1Ertd471e		-	-	-		0.496253	0.60271	0.359395
106420008		D1Ertd471e		-	-	-		0.454184	0.592784	0.393942
2120451	NM_145604	D230025D16Rik		-	-	-		0.358895	0.363553	0.436777
6760112	NM_145604	D230025D16Rik		-	-	-		0.653794	0.411421	0.505039
2850541	NM_144888	D430028G21Rik	Mus musculus RIKEN cDNA D430028G21 gene (D430028G21Rik), mRNA.	-	-	-		0.483295	0.63123	0.479313
6380593	NM_172490	D5Ertd135e	Mus musculus DNA segment, Chr 5, ERATO Doi 135, expressed (D5Ertd135e), mRNA.	-	-	-		0.424668	0.414448	0.325177
103060300	AK085278	D630004G21Rik		0.865845	0.780377	0.591645		0.495774	0.419659	0.483132
102060400		D630014A15Rik		-	-	-		0.503138	0.457233	0.439439
101190050	AK085401	D630022F07Rik		-	-	-		0.633673	0.511894	0.449251
101090504	AK085505	D630035N04Rik		-	-	-		0.257352	0.219642	0.143988
106980180	AK085534	D630038J09Rik	CDNA FLJ12175 FIS, CLONE MAMMA1000713, WEAKLY SIMILAR TO L-RIBULOKINASE (EC 2.7.1.16) homolog [Homo sapiens]	-	-	-		0.492123	0.400398	0.35864
103870138	XM_130196	D730039F16Rik	Mus musculus RIKEN cDNA D730039F16 gene (D730039F16Rik), mRNA.	-	-	-		0.586401	0.482747	0.367968
100460315	NM_173397	D930001I22Rik	Mus musculus RIKEN cDNA D930001I22 gene (D930001I22Rik), mRNA.	-	-	-		0.501761	0.348152	0.251453
4570725	NM_134147	D930010J01Rik	Mus musculus RIKEN cDNA D930010J01 gene (D930010J01Rik), mRNA.	-	-	-		0.432078	0.231388	0.2036
106180717	NM_010022	Dbt	Mus musculus dihydrolipoamide branched chain transacylase E2 (Dbt), mRNA.	-	-	-		0.659652	0.457587	0.401163
3780021	NM_010023	Dci	Mus musculus dodecenoyl-Coenzyme A delta isomerase (3,2 trans-enoyl-Coenyme A isomerase) (Dci), mRNA.	0.789147	0.734326	0.584047		0.506233	0.281263	0.18475
3840494	NM_010024	Dct	Mus musculus dopachrome tautomerase (Dct), mRNA.	-	-	-		0.667902	0.195533	0.0850469
1090347	NM_010024	Dct	Mus musculus dopachrome tautomerase (Dct), mRNA.	-	-	-		0.745739	0.242775	0.133715
4730551	NM_026428	Dcxr	Mus musculus dicarbonyl L-xylulose reductase (Dcxr), mRNA.	-	-	-		0.710165	0.412337	0.351526
6400750	NM_026993	Ddah1	Mus musculus dimethylarginine dimethylaminohydrolase 1 (Ddah1), mRNA.	-	-	-		0.301446	0.219563	0.116169
107000184	NM_026993	Ddah1	Mus musculus dimethylarginine dimethylaminohydrolase 1 (Ddah1), mRNA.	-	-	-		0.656985	0.269272	0.163698
670408	NM_016672	Ddc	Mus musculus dopa decarboxylase (Ddc), mRNA.	-	-	-		1.13812	0.598219	0.284377
6590390	NM_026172	Decr1	Mus musculus 2,4-dienoyl CoA reductase 1, mitochondrial (Decr1), mRNA.	0.704595	0.782027	0.599022		1.44581	0.56147	0.430736
6520280	NM_011933	Decr2	Mus musculus 2-4-dienoyl-Coenzyme A reductase 2, peroxisomal (Decr2), mRNA.	-	-	-		1.09235	0.460854	0.365399
5820239	NM_001037937	Depdc6	Mus musculus DEP domain containing 6 (Depdc6), transcript variant 2, mRNA.	-	-	-		0.303266	0.243821	0.240912
730326	NM_145470	Depdc6	Mus musculus DEP domain containing 6 (Depdc6), transcript variant 1, mRNA.	-	-	-		0.566969	0.453282	0.419164
4010731	XM_148524	Dgcr2	Mus musculus DiGeorge syndrome critical region gene 2 (Dgcr2), mRNA.	-	-	-		0.447884	0.590336	0.491789
5890129	NM_010047	Dgcr6	Mus musculus DiGeorge syndrome critical region gene 6 (Dgcr6), mRNA.	-	-	-		0.651251	0.422486	0.387698
840600	NM_053272	Dhcr24	Mus musculus 24-dehydrocholesterol reductase (Dhcr24), mRNA.	-	-	-		0.376061	0.709637	0.548073
105720576	NM_010049	Dhfr	Mus musculus dihydrofolate reductase (Dhfr), mRNA.	-	-	-		0.610558	0.448916	0.307358
630670	NM_030686	Dhrs4	Mus musculus dehydrogenase/reductase (SDR family) member 4 (Dhrs4), mRNA.	-	-	-		0.491363	0.361801	0.252276
104540020	NM_030686	Dhrs4	Mus musculus dehydrogenase/reductase (SDR family) member 4 (Dhrs4), mRNA.	-	-	-		0.632764	0.356816	0.320986
1770397	NM_027208	Dhrs6	Mus musculus dehydrogenase/reductase (SDR family) member 6 (Dhrs6), mRNA.	-	-	-		0.544013	0.186066	0.153028
4540239	NM_053262	Dhrs8	Mus musculus dehydrogenase/reductase (SDR family) member 8 (Dhrs8), mRNA.	-	-	-		0.455184	0.346644	0.339804
6860400	NM_029787	Dia1	Mus musculus diaphorase 1 (NADH) (Dia1), mRNA.	-	-	-		0.369277	0.350818	0.331733
430097	NM_029787	Dia1	Mus musculus diaphorase 1 (NADH) (Dia1), mRNA.	0.609992	0.563852	0.557093		0.653505	0.460469	0.483019
102370021		Dleu2		-	-	-		0.524525	0.42852	0.296713
450301	NM_178055	Dnajb10	Mus musculus DnaJ (Hsp40) homolog, subfamily B, member 10 (Dnajb10), mRNA.	-	-	-		0.805038	0.54742	0.484773
4150168	XM_148071	Dnajb11	Mus musculus DnaJ (Hsp40) homolog, subfamily B, member 11 (Dnajb11), mRNA.	-	-	-		0.468505	0.896133	0.757501
105700373	NM_010062	Dnase2a	Mus musculus deoxyribonuclease II alpha (Dnase2a), mRNA.	-	-	-		0.402343	0.464906	0.410586
7050576	NM_010062	Dnase2a	Mus musculus deoxyribonuclease II alpha (Dnase2a), mRNA.	0.719015	0.614069	0.569746		0.488711	0.539194	0.392415
2510458	NM_139292	Dp1l1	Mus musculus deleted in polyposis 1-like 1 (Dp1l1), mRNA.	-	-	-		0.316629	0.348391	0.210894
6860121	NM_013642	Dusp1	Mus musculus dual specificity phosphatase 1 (Dusp1), mRNA.	-	-	-		0.747913	0.484819	0.50437
6510162	NM_010091	Dvl1	Mus musculus dishevelled, dsh homolog 1 (Drosophila) (Dvl1), mRNA.	-	-	-		0.426575	0.541057	0.476384
103800706	AK086878	E030007H10Rik		-	-	-		0.366363	0.391174	0.312803
102850603	NM_175553	E030026I10Rik	Mus musculus RIKEN cDNA E030026I10 gene (E030026I10Rik), mRNA.	-	-	-		0.429151	0.46326	0.425223
105360170	NM_029166	E030041M21Rik	Mus musculus RIKEN cDNA E030041M21 gene (E030041M21Rik), mRNA.	-	-	-		0.549169	0.481146	0.441838
102760133	XM_136506	E130106K10Rik		-	-	-		0.7876	0.759184	0.41439
6130156	NM_173038	E130107N23Rik	Mus musculus RIKEN cDNA E130107N23 gene (E130107N23Rik), mRNA.	-	-	-		0.706296	0.443481	0.359998
100510132	AK087474	E130302P19Rik		-	-	-		0.554954	0.437569	0.63759
105220154	AK053808	E130309L16Rik		-	-	-		0.415812	0.426318	0.440581
106840440	AK087573	E230011E21Rik		-	-	-		0.666336	0.792923	0.494517
106590528		E230012J19Rik		-	-	-		0.482578	0.593605	0.631934
100940300		E230015J15Rik		-	-	-		0.36781	0.336881	0.57751
2690286	NM_177809	E230025K15	Mus musculus hypothetical protein E230025K15 (E230025K15), mRNA.	-	-	-		0.656237	0.62496	0.452552
101780563	AK087624	E230026L19Rik		-	-	-		0.524012	0.331139	0.471716
101410746	AK054329	E330016A09Rik	hypothetical Pyridoxal-dependent decarboxylase family containing protein	-	-	-		0.48602	0.639424	0.58962
104850632	AK088176	E430005I09Rik		-	-	-		0.345875	0.528432	0.550422
3840086	NM_177310	E430012M05Rik	Mus musculus RIKEN cDNA E430012M05 gene (E430012M05Rik), mRNA.	0.669185	0.698387	0.644275		0.407635	0.532102	0.435859
106860088	AK089103	E430039I23Rik	ACYL CARRIER PROTEIN (ACP)	-	-	-		0.627831	0.450133	0.400619
1170273	NM_026598	Ebpl	Mus musculus emopamil binding protein-like (Ebpl), mRNA.	-	-	-		0.723414	0.629994	0.469075
3870093	NM_199307	Ece1	Mus musculus endothelin converting enzyme 1 (Ece1), mRNA.	-	-	-		0.53002	0.554518	0.461685
1990685	NM_138302	Ecgf1	Mus musculus endothelial cell growth factor 1 (platelet-derived) (Ecgf1), mRNA.	-	-	-		0.720664	0.426163	0.287123
4120746	NM_016772	Ech1	Mus musculus enoyl coenzyme A hydratase 1, peroxisomal (Ech1), mRNA.	-	-	-		0.559307	0.394811	0.262107
360725	NM_024208	Echdc3	Mus musculus enoyl Coenzyme A hydratase domain containing 3 (Echdc3), mRNA.	-	-	-		0.411831	0.237651	0.160012
2970184	NM_053119	Echs1	Mus musculus enoyl Coenzyme A hydratase, short chain, 1, mitochondrial (Echs1), mRNA.	-	-	-		0.77255	0.442693	0.426763
5390309	NM_007899	Ecm1	Mus musculus extracellular matrix protein 1 (Ecm1), mRNA.	-	-	-		0.492219	0.553816	0.643129
2640161	NM_021519	Edf1	Mus musculus endothelial differentiation-related factor 1 (Edf1), mRNA.	0.970574	0.933848	0.735447		0.585241	0.565503	0.418218
1990008	NM_023060	Eefsec	Mus musculus eukaryotic elongation factor, selenocysteine-tRNA-specific (Eefsec), mRNA.	-	-	-		0.782213	0.567569	0.482893
5360484	NM_020578	Ehd3	Mus musculus EH-domain containing 3 (Ehd3), mRNA.	-	-	-		0.759127	0.510505	0.435909
6200315	NM_023737	Ehhadh	Mus musculus enoyl-Coenzyme A, hydratase/3-hydroxyacyl Coenzyme A dehydrogenase (Ehhadh), mRNA.	-	-	-		0.204138	0.153338	0.0514179
3120433	NM_007915	Ei24	Mus musculus etoposide induced 2.4 mRNA (Ei24), mRNA.	-	-	-		0.723383	0.579622	0.412685
5670279	NM_010124	Eif4ebp2	Mus musculus eukaryotic translation initiation factor 4E binding protein 2 (Eif4ebp2), mRNA.	-	-	-		0.259217	0.421444	0.446278
5290022		Eif5a		-	-	-		0.812746	0.698436	0.486527
3800170	NM_134255	Elovl5	Mus musculus ELOVL family member 5, elongation of long chain fatty acids (yeast) (Elovl5), mRNA.	-	-	-		0.740203	0.469989	0.41276
5340746	NM_130450	Elovl6	Mus musculus ELOVL family member 6, elongation of long chain fatty acids (yeast) (Elovl6), mRNA.	-	-	-		0.193926	0.185222	0.29616
100240180	NM_026375	Elys	Mus musculus embryonic large molecule derived from yolk sac (Elys), mRNA.	-	-	-		0.887694	0.594818	0.414704
3610735	NM_007931	Endog	Mus musculus endonuclease G (Endog), mRNA.	-	-	-		0.559932	0.448687	0.414129
780609	NM_008813	Enpp1	Mus musculus ectonucleotide pyrophosphatase/phosphodiesterase 1 (Enpp1), mRNA.	-	-	-		0.4986	0.775044	0.798791
4280070	NM_007647	Entpd5	Mus musculus ectonucleoside triphosphate diphosphohydrolase 5 (Entpd5), mRNA.	-	-	-		0.74826	0.606642	0.269154
4920079	XM_203832	Entpd8	Mus musculus ectonucleoside triphosphate diphosphohydrolase 6 (Entpd8), mRNA.	-	-	-		0.456324	0.417098	0.308902
1580524	NM_019427	Epb4.1l4b	Mus musculus erythrocyte protein band 4.1-like 4b (Epb4.1l4b), mRNA.	-	-	-		0.343591	0.419047	0.313439
4590021	NM_023580	Epha1	Mus musculus Eph receptor A1 (Epha1), mRNA.	-	-	-		0.498474	0.520696	0.463692
2970341	NM_007940	Ephx2	Mus musculus epoxide hydrolase 2, cytoplasmic (Ephx2), mRNA.	-	-	-		0.643968	0.335136	0.181755
7000086	NM_007954	Es1	Mus musculus esterase 1 (Es1), mRNA.	-	-	-		0.8039	0.513096	0.38348
1090184	NM_133660	Es22	Mus musculus esterase 22 (Es22), mRNA.	-	-	-		0.260492	0.100865	0.0439628
3290458	XM_356125	Es31		-	-	-		0.602557	0.297404	0.096045
5860739	NM_016903	Esd		-	-	-		0.824265	0.655183	0.459188
50347	NM_145615	Etfa	Mus musculus electron transferring flavoprotein, alpha polypeptide (Etfa), nuclear gene encoding mitochondrial protein, mRNA.	-	-	-		0.717958	0.400928	0.431401
4540373	NM_175443	Etnk2	Mus musculus ethanolamine kinase 2 (Etnk2), mRNA.	-	-	-		0.741054	0.497511	0.682268
105910039	NM_175443	Etnk2	Mus musculus ethanolamine kinase 2 (Etnk2), mRNA.	-	-	-		0.754824	0.514728	0.466641
6380040	NM_007964	Evi5	Mus musculus ecotropic viral integration site 5 (Evi5), mRNA.	-	-	-		0.557076	0.508177	0.395262
520538	XM_284543	Exosc7		0.705992	0.769907	0.563684		1.02192	0.767504	0.487741
106520717	AK089706	F830009M01Rik	inferred: retinoblastoma binding protein 4	-	-	-		0.474719	0.671066	0.724023
105910671	AK006541	Facl5	fatty acid Coenzyme A ligase, long chain 5	-	-	-		0.645908	0.44446	0.394668
5270537	NM_146094	Fads1	Mus musculus fatty acid desaturase 1 (Fads1), mRNA.	-	-	-		0.644422	0.449552	0.433264
105130020	NM_019699	Fads2	Mus musculus fatty acid desaturase 2 (Fads2), mRNA.	-	-	-		0.445283	0.230182	0.228889
630253	NM_019699	Fads2	Mus musculus fatty acid desaturase 2 (Fads2), mRNA.	0.840842	1.12182	1.24132		0.510838	0.238156	0.213773
5390195	NM_010176	Fah	Mus musculus fumarylacetoacetate hydrolase (Fah), mRNA.	-	-	-		0.824179	0.558214	0.497357
4670139	NM_023480	Fahd1		1.37503	1.89454	1.91499		0.437053	0.447439	0.223627
4670037	NM_145519	Farp2	Mus musculus FERM, RhoGEF and pleckstrin domain protein 2 (Farp2), mRNA.	-	-	-		0.872473	0.56785	0.485373
1470762	NM_019395	Fbp1	Mus musculus fructose bisphosphatase 1 (Fbp1), mRNA.	-	-	-		0.437358	0.365836	0.22837
101580239	NM_001001984	Fbxl11		-	-	-		0.407176	0.769668	0.79566
6550070	NM_145564	Fbxo21	Mus musculus F-box only protein 21 (Fbxo21), mRNA.	-	-	-		0.548296	0.352291	0.316761
6760673	NM_212433	Fbxo3	Mus musculus F-box only protein 3 (Fbxo3), transcript variant 2, mRNA.	-	-	-		0.616972	0.502617	0.382003
101780035	XM_125493	Fbxo30	Mus musculus F-box protein 30 (Fbxo30), mRNA.	-	-	-		0.444342	0.452641	0.439249
4780435	NM_010197	Fgf1	Mus musculus fibroblast growth factor 1 (Fgf1), mRNA.	-	-	-		0.565885	0.460319	0.355386
5390632	NM_008010	Fgfr3	Mus musculus fibroblast growth factor receptor 3 (Fgfr3), mRNA.	-	-	-		0.603828	0.525431	0.460147
6370047	NM_054071	Fgfrl1	Mus musculus fibroblast growth factor receptor-like 1 (Fgfrl1), mRNA.	1.48337	1.53578	1.53297		0.604968	0.445517	0.388602
6020450	NM_011813	Fiz1	Mus musculus Flt3 interacting zinc finger protein 1 (Fiz1), mRNA.	-	-	-		0.448051	0.66923	0.591015
870035	NM_010219	Fkbp4	Mus musculus FK506 binding protein 4 (Fkbp4), mRNA.	-	-	-		0.4707	0.393886	0.410142
106400524	AK042457	Fmo1	flavin containing monooxygenase 1	-	-	-		0.424029	0.523947	0.477169
2480369	NM_008030	Fmo3	Mus musculus flavin containing monooxygenase 3 (Fmo3), mRNA.	-	-	-		0.209447	0.0130713	0.0511403
4810725	NM_010232	Fmo5	Mus musculus flavin containing monooxygenase 5 (Fmo5), mRNA.	-	-	-		0.764647	0.701149	0.329438
3710609	NM_008259	Foxa1	Mus musculus forkhead box A1 (Foxa1), mRNA.	-	-	-		0.521931	0.380595	0.34906
540338	NM_010446	Foxa2	Mus musculus forkhead box A2 (Foxa2), mRNA.	-	-	-		0.395006	0.360153	0.241928
4850088	NM_008239	Foxq1	Mus musculus forkhead box Q1 (Foxq1), mRNA.	-	-	-		0.289694	0.383207	0.476325
380309	NM_010236	Fpgs	Mus musculus folylpolyglutamyl synthetase (Fpgs), mRNA.	-	-	-		1.17878	0.756571	0.483595
1230465	NM_010236	Fpgs	Mus musculus folylpolyglutamyl synthetase (Fpgs), mRNA.	-	-	-		0.876283	0.675454	0.396425
840647	NM_080845	Ftcd	Mus musculus formiminotransferase cyclodeaminase (Ftcd), mRNA.	-	-	-		0.760757	0.476426	0.43512
4070020	NM_080845	Ftcd	Mus musculus formiminotransferase cyclodeaminase (Ftcd), mRNA.	-	-	-		0.82062	0.555128	0.445147
6770133	NM_027406	Fthfd	Mus musculus formyltetrahydrofolate dehydrogenase (Fthfd), mRNA.	-	-	-		0.589142	0.37875	0.269392
5080537	NM_027406	Fthfd	Mus musculus formyltetrahydrofolate dehydrogenase (Fthfd), mRNA.	-	-	-		0.705694	0.398106	0.309271
1990053	NM_008058	Fzd8	Mus musculus frizzled homolog 8 (Drosophila) (Fzd8), mRNA.	-	-	-		0.646832	0.464079	0.595813
6550020	NM_008059	G0s2	Mus musculus G0/G1 switch gene 2 (G0s2), mRNA.	-	-	-		0.50822	0.342423	0.25109
430093	NM_008061	G6pc	Mus musculus glucose-6-phosphatase, catalytic (G6pc), mRNA.	-	-	-		0.974282	0.171479	0.33721
2810458	NM_020590	Gabarapl1	Mus musculus gamma-aminobutyric acid (GABA(A)) receptor-associated protein-like 1 (Gabarapl1), mRNA.	0.680109	0.781449	0.762983		0.696087	0.356772	0.345128
2900717	NM_007836	Gadd45a	Mus musculus growth arrest and DNA-damage-inducible 45 alpha (Gadd45a), mRNA.	-	-	-		0.439263	0.680835	0.718067
730368	NM_176963	Galm	Mus musculus galactose mutarotase (Galm), mRNA.	-	-	-		0.797621	0.385243	0.254995
5550075	NM_016658	Galt	Mus musculus galactose-1-phosphate uridyl transferase (Galt), mRNA.	-	-	-		0.687347	0.529108	0.389678
3710162	NM_016658	Galt	Mus musculus galactose-1-phosphate uridyl transferase (Galt), mRNA.	-	-	-		0.740436	0.536632	0.482916
106110609	XM_125928	Ga-pending	Mus musculus liver mitochondrial glutaminase (Ga-pending), mRNA.	-	-	-		0.391604	0.144909	0.11316
100130575	NM_008087	Gas2	Mus musculus growth arrest specific 2 (Gas2), mRNA.	-	-	-		0.365583	0.266139	0.196568
6550358	NM_008102	Gch1		1.39565	1.02978	1.23276		0.649442	0.252894	0.259432
2370273	NM_010292	Gck	Mus musculus glucokinase (Gck), mRNA.	-	-	-		0.459289	0.578229	0.542542
4070035	NM_144909	Gckr	Mus musculus glucokinase regulatory protein (Gckr), mRNA.	-	-	-		0.416317	0.378557	0.314359
1170670	NM_011818	Gcl	Mus musculus germ cell-less homolog (Drosophila) (Gcl), mRNA.	-	-	-		0.498112	0.659204	0.53716
4540465	NM_008105	Gcnt2	Mus musculus glucosaminyl (N-acetyl) transferase 2, I-branching enzyme (Gcnt2), transcript variant 3, mRNA.	0.56288	0.820552	1.42771		0.36562	0.586244	0.593997
1740603	NM_020619	Gcs1	Mus musculus glucosidase 1 (Gcs1), mRNA.	-	-	-		0.427933	0.674628	0.483801
130278	NM_177367	Gemin4	Mus musculus gem (nuclear organelle) associated protein 4 (Gemin4), mRNA.	-	-	-		0.48307	0.893182	0.738901
770377	NM_019802	Ggcx	Mus musculus gamma-glutamyl carboxylase (Ggcx), mRNA.	-	-	-		0.550723	0.639267	0.454513
102100053	NM_027544	Ggnbp1		-	-	-		0.701331	0.411741	0.514456
100360095	AK053579	Ghr	growth hormone receptor	-	-	-		0.48084	0.495903	0.36177
6200487	NM_008125	Gjb2	Mus musculus gap junction membrane channel protein beta 2 (Gjb2), mRNA.	-	-	-		0.709191	0.592883	0.482957
1170324	NM_138595	Gldc	Mus musculus glycine decarboxylase (Gldc), mRNA.	-	-	-		0.84747	0.553118	0.348616
7040692	NM_025374	Glo1	Mus musculus glyoxalase 1 (Glo1), mRNA.	-	-	-		0.689297	0.504977	0.355592
102900647	XM_125928	Gls2		-	-	-		0.324881	0.157994	0.120264
103060152	NM_145935	Glyat	Mus musculus glycine-N-acyltransferase (Glyat), mRNA.	-	-	-		0.534233	0.495741	0.392974
6200239	NM_145935	Glyat	Mus musculus glycine-N-acyltransferase (Glyat), mRNA.	-	-	-		0.647647	0.514806	0.340077
430095	NM_010299	Gm2a	Mus musculus GM2 ganglioside activator protein (Gm2a), mRNA.	-	-	-		0.626729	0.572297	0.498128
7100068	NM_010301	Gna11	Mus musculus guanine nucleotide binding protein, alpha 11 (Gna11), mRNA.	-	-	-		0.478162	0.591253	0.502388
2760156	NM_010301	Gna11	Mus musculus guanine nucleotide binding protein, alpha 11 (Gna11), mRNA.	-	-	-		0.50454	0.587829	0.476049
106860053	AK082459	Gnmt	glycine N-methyltransferase	-	-	-		0.691208	0.275719	0.380851
1410022	NM_010321	Gnmt	Mus musculus glycine N-methyltransferase (Gnmt), mRNA.	-	-	-		0.558076	0.244647	0.16643
2940465	NM_010324	Got1	Mus musculus glutamate oxaloacetate transaminase 1, soluble (Got1), mRNA.	-	-	-		0.666651	0.338033	0.347493
103780047	NM_010325	Got2	Mus musculus glutamate oxaloacetate transaminase 2, mitochondrial (Got2), mRNA.	-	-	-		0.476589	0.341298	0.363565
4570164	NM_010325	Got2	Mus musculus glutamate oxaloacetate transaminase 2, mitochondrial (Got2), mRNA.	-	-	-		0.723831	0.611275	0.478006
2480095	NM_010271	Gpd1	Mus musculus glycerol-3-phosphate dehydrogenase 1 (soluble) (Gpd1), mRNA.	-	-	-		0.672422	0.629759	0.424498
2350075	NM_010274	Gpd2	Mus musculus glycerol phosphate dehydrogenase 2, mitochondrial (Gpd2), mRNA.	-	-	-		0.434176	0.428271	0.408235
3290195	NM_172952	Gphn	Mus musculus gephyrin (Gphn), mRNA.	-	-	-		0.682636	0.55002	0.335002
6100121	NM_008156	Gpld1	Mus musculus glycosylphosphatidylinositol specific phospholipase D1 (Gpld1), mRNA.	-	-	-		0.78718	0.589168	0.49737
6380025	XM_132089	Gpr125		-	-	-		0.447983	0.508653	0.344906
101940577	XM_130346	Gpr155		-	-	-		0.500161	0.571721	0.44129
5910672	NM_019726	Gps2	Mus musculus G protein pathway suppressor 2 (Gps2), mRNA.	-	-	-		0.778372	0.439491	0.624929
6760338	NM_134118	Gpsn2	Mus musculus glycoprotein, synaptic 2 (Gpsn2), mRNA.	-	-	-		0.55934	0.403433	0.45922
2350270	NM_182805	Gpt1	Mus musculus glutamic pyruvic transaminase 1, soluble (Gpt1), mRNA.	-	-	-		0.717018	0.458165	0.36177
2100471	NM_010346	Grb7	Mus musculus growth factor receptor bound protein 7 (Grb7), mRNA.	0.800729	0.601732	0.503002		0.710744	0.403557	0.438972
103870113	NM_021296	Grpel2	Mus musculus GrpE-like 2, mitochondrial (Grpel2), mRNA.	-	-	-		0.406642	0.300061	0.300879
6900154	NM_021296	Grpel2	Mus musculus GrpE-like 2, mitochondrial (Grpel2), mRNA.	-	-	-		0.335723	0.384742	0.27835
106840133	NM_008181	Gsta1	Mus musculus glutathione S-transferase, alpha 1 (Ya) (Gsta1), mRNA.	-	-	-		2.16199	0.750491	0.317393
6550139	NM_008182	Gsta2	Mus musculus glutathione S-transferase, alpha 2 (Yc2) (Gsta2), mRNA.	-	-	-		1.43024	0.267871	0.108336
1660369	NM_010357	Gsta4	Mus musculus glutathione S-transferase, alpha 4 (Gsta4), mRNA.	-	-	-		0.61422	0.247375	0.0902355
101170047	NM_010359	Gstm3	Mus musculus glutathione S-transferase, mu 3 (Gstm3), mRNA.	-	-	-		0.912847	1.25559	0.226073
2340181	NM_026764	Gstm4	Mus musculus glutathione S-transferase, mu 4 (Gstm4), mRNA.	-	-	-		0.619078	0.398918	0.174847
102370750	NM_008184	Gstm6	Mus musculus glutathione S-transferase, mu 6 (Gstm6), mRNA.	-	-	-		0.884199	0.384261	0.209668
5670019	NM_008184	Gstm6	Mus musculus glutathione S-transferase, mu 6 (Gstm6), mRNA.	-	-	-		0.86033	0.401019	0.229313
6650600	NM_010362	Gsto1	Mus musculus glutathione S-transferase omega 1 (Gsto1), mRNA.	-	-	-		0.775662	0.515099	0.384281
5290520	NM_008185	Gstt1	Mus musculus glutathione S-transferase, theta 1 (Gstt1), mRNA.	1.10551	0.992465	0.806525		0.626215	0.164915	0.218326
106650102	AK079739	Gstt2	Mus musculus glutathione S-transferase, theta 2 (Gstt2), mRNA.	0.822504	0.687225	0.503955		0.397325	0.233954	0.165384
1580519	NM_010361	Gstt2	Mus musculus glutathione S-transferase, theta 2 (Gstt2), mRNA.	1.65555	1.22951	0.986559		0.481704	0.21366	0.113202
5080286	NM_133994	Gstt3	Mus musculus glutathione S-transferase, theta 3 (Gstt3), mRNA.	-	-	-		0.578794	0.0877129	0.0560977
7000451	NM_010363	Gstz1	Mus musculus glutathione transferase zeta 1 (maleylacetoacetate isomerase) (Gstz1), mRNA.	-	-	-		0.768915	0.538988	0.408547
670494	NM_027901	Gtf3c2		-	-	-		0.446918	0.743205	0.721491
4610242	NM_178747	Gulo	Mus musculus gulonolactone (L-) oxidase (Gulo), mRNA.	-	-	-		0.52632	0.587789	0.415259
1940647	NM_013543	H2-Ke6	Mus musculus H2-K region expressed gene 6 (H2-Ke6), mRNA.	0.737743	0.61885	0.648336		0.765971	0.50738	0.451394
450113	BC012872	Haao	Mus musculus 3-hydroxyanthranilate 3,4-dioxygenase (Haao), mRNA.	-	-	-		0.555529	0.320637	0.202385
430369	XM_354652	Haao	Mus musculus 3-hydroxyanthranilate 3,4-dioxygenase (Haao), mRNA.	0.970335	0.536325	0.573914		0.532858	0.283536	0.179764
60064	NM_145558	Hadhb	Mus musculus hydroxyacyl-Coenzyme A dehydrogenase/3-ketoacyl-Coenzyme A thiolase/enoyl-Coenzyme A hydratase (trifunctional protein), beta subunit (Hadhb), mRNA.	-	-	-		0.859519	0.648247	0.38842
6020372	NM_010401	Hal	Mus musculus histidine ammonia lyase (Hal), mRNA.	-	-	-		0.391236	0.174462	0.0838395
940072	NM_019702	Hbs1l	Mus musculus Hbs1-like (S. cerevisiae) (Hbs1l), mRNA.	-	-	-		0.635912	0.483406	0.443708
2510242	NM_144919	Hdac11	Mus musculus histone deacetylase 11 (Hdac11), mRNA.	-	-	-		0.435031	0.341193	0.279444
6660132	NM_024257	Hdhd3		-	-	-		0.572932	0.659024	0.285691
6100279	NM_013546	Hebp1	Mus musculus heme binding protein 1 (Hebp1), mRNA.	-	-	-		0.672498	0.447969	0.542926
5860253	NM_133984	Hemk1		0.952151	0.837595	0.792979		0.608219	0.532394	0.422298
7100440	NM_022331	Herpud1	Mus musculus homocysteine-inducible, endoplasmic reticulum stress-inducible, ubiquitin-like domain member 1 (Herpud1), mRNA.	-	-	-		0.358711	0.562526	0.548219
540411	NM_019479	Hes6	Mus musculus hairy and enhancer of split 6 (Drosophila) (Hes6), mRNA.	0.728926	0.56678	0.55681		0.433699	0.381368	0.357895
6550504	NM_019479	Hes6	Mus musculus hairy and enhancer of split 6 (Drosophila) (Hes6), mRNA.	-	-	-		0.449265	0.375124	0.363882
105050368	AK050193	Hgd	homogentisate 1, 2-dioxygenase	-	-	-		0.392959	0.281568	0.249577
460390	XM_147229	Hgd	Mus musculus homogentisate 1, 2-dioxygenase (Hgd), mRNA.	-	-	-		0.808209	0.416529	0.283067
2510148	NM_019447	Hgfac	Mus musculus hepatocyte growth factor activator (Hgfac), mRNA.	-	-	-		0.502307	0.308547	0.277424
5550739	NM_145567	Hibadh	Mus musculus 3-hydroxyisobutyrate dehydrogenase (Hibadh), mRNA.	-	-	-		0.720054	0.39055	0.254125
5700086	XM_143732	Hint2		-	-	-		0.70736	0.541176	0.459285
5690079	NM_178202	Hist1h2bp	Mus musculus histone 1, H2bp (Hist1h2bp), mRNA.	1.27134	1.55311	1.90258		1.06334	0.559254	0.360546
106860056	NM_013549	Hist2h2aa1	Mus musculus histone 2, H2aa1 (Hist2h2aa1), mRNA.	-	-	-		0.693826	0.38382	0.346362
7100402	NM_178212	Hist2h2aa2	Mus musculus histone 2, H2aa2 (Hist2h2aa2), mRNA.	-	-	-		0.647605	0.434028	0.375669
102260563	NM_178213	Hist2h2ab	Mus musculus histone 2, H2ab (Hist2h2ab), mRNA.	-	-	-		0.53177	0.330662	0.242002
3870524	NM_008254	Hmgcl	Mus musculus 3-hydroxy-3-methylglutaryl-Coenzyme A lyase (Hmgcl), mRNA.	-	-	-		0.659158	0.469363	0.32177
2510161	NM_008254	Hmgcl	Mus musculus 3-hydroxy-3-methylglutaryl-Coenzyme A lyase (Hmgcl), mRNA.	-	-	-		0.659453	0.499783	0.361878
840242	XM_133550	Homer2	Mus musculus homer homolog 2 (Drosophila) (Homer2), mRNA.	0.568869	0.816198	0.957648		0.35942	0.296021	0.264123
3120519	NM_008277	Hpd	Mus musculus 4-hydroxyphenylpyruvic acid dioxygenase (Hpd), mRNA.	-	-	-		0.78765	0.297827	0.220499
5220181	NM_008281	Hpn	Mus musculus hepsin (Hpn), mRNA.	-	-	-		0.682115	0.566194	0.424277
610136	NM_008287	Hrsp12	Mus musculus heat-responsive protein 12 (Hrsp12), mRNA.	0.706592	1.06991	0.766873		1.12064	0.33196	0.213311
450066	NM_008288	Hsd11b1	Mus musculus hydroxysteroid 11-beta dehydrogenase 1 (Hsd11b1), mRNA.	-	-	-		0.639098	0.370589	0.232275
5550408	NM_008288	Hsd11b1	Mus musculus hydroxysteroid 11-beta dehydrogenase 1 (Hsd11b1), mRNA.	0.846272	0.998796	1.33179		0.698583	0.326014	0.204647
3800541	NM_008290	Hsd17b2	Mus musculus hydroxysteroid (17-beta) dehydrogenase 2 (Hsd17b2), mRNA.	-	-	-		0.525894	0.404398	0.287964
7000142	NM_010476	Hsd17b7	Mus musculus hydroxysteroid (17-beta) dehydrogenase 7 (Hsd17b7), mRNA.	-	-	-		0.651872	0.465341	0.627815
5690333	NM_153193	Hsd3b2	Mus musculus hydroxysteroid dehydrogenase-2, delta<5>-3-beta (Hsd3b2), mRNA.	-	-	-		0.619521	0.444257	0.263458
1410129	NM_133943	Hsd3b7	Mus musculus hydroxy-delta-5-steroid dehydrogenase, 3 beta- and steroid delta-isomerase 7 (Hsd3b7), mRNA.	-	-	-		0.813664	0.669626	0.450249
105340592	NM_031165	Hspa8	Mus musculus heat shock protein 8 (Hspa8), mRNA.	-	-	-		0.453318	0.891883	0.689913
540563	NM_030704	Hspb8	Mus musculus heat shock 27kDa protein 8 (Hspb8), mRNA.	-	-	-		0.801132	0.48254	0.349034
3850341	NM_008317	Hyal1	Mus musculus hyaluronidase 1 (Hyal1), mRNA.	-	-	-		0.31672	0.310453	0.29648
3060465	NM_021395	Hyou1	Mus musculus hypoxia up-regulated 1 (Hyou1), mRNA.	-	-	-		0.283281	0.50308	0.373488
104880288	NM_010497	Idh1	Mus musculus isocitrate dehydrogenase 1 (NADP+), soluble (Idh1), mRNA.	-	-	-		0.708331	0.485832	0.412195
5690070	NM_130884	Idh3b	Mus musculus isocitrate dehydrogenase 3 (NAD+) beta (Idh3b), mRNA.	-	-	-		0.44631	0.364727	0.291963
4150110	NM_025903	Ifrd2	Mus musculus interferon-related developmental regulator 2 (Ifrd2), mRNA.	-	-	-		0.249811	0.484108	0.390083
3130377	NM_010512	Igf1	Mus musculus insulin-like growth factor 1 (Igf1), mRNA.	0.686037	0.593655	0.503936		0.756477	0.498865	0.486372
6350195	NM_008340	Igfals	Mus musculus insulin-like growth factor binding protein, acid labile subunit (Igfals), mRNA.	-	-	-		0.507361	0.265702	0.150495
5220563	NM_008342	Igfbp2	Mus musculus insulin-like growth factor binding protein 2 (Igfbp2), mRNA.	-	-	-		0.402411	0.17565	0.236614
2680309	NM_010517	Igfbp4	Mus musculus insulin-like growth factor binding protein 4 (Igfbp4), mRNA.	0.518574	0.544499	0.77253		0.507084	0.448747	0.470118
6860438	NM_001033323	Igsf9b	Mus musculus immunoglobulin superfamily, member 9B (Igsf9b), mRNA.	-	-	-		0.693892	0.475145	0.417746
6370373	NM_008364	Il1rap	Mus musculus interleukin 1 receptor accessory protein (Il1rap), mRNA.	-	-	-		0.682839	0.370702	0.213908
6450603	NM_053122	Immp2l	Mus musculus inner mitochondrial membrane peptidase 2-like (S. cerevisiae) (Immp2l), mRNA.	-	-	-		0.592842	0.426029	0.244336
870450	NM_029673	Immt	Mus musculus inner membrane protein, mitochondrial (Immt), mRNA.	-	-	-		0.365058	0.510245	0.432083
3780242	NM_010565	Inhbc	Mus musculus inhibin beta-C (Inhbc), mRNA.	-	-	-		0.467618	0.865897	0.424753
2370014	NM_008382	Inhbe	Mus musculus inhibin beta E (Inhbe), mRNA.	-	-	-		0.857633	0.564285	0.398584
3840603	NM_178082	Insig2	Mus musculus insulin induced gene 2 (Insig2), mRNA.	-	-	-		1.83979	0.647221	0.365126
107040170	NM_008363	Irak1	Mus musculus interleukin-1 receptor-associated kinase 1 (Irak1), mRNA.	-	-	-		0.41258	0.584558	0.648084
4050373	NM_016851	Irf6	Mus musculus interferon regulatory factor 6 (Irf6), mRNA.	-	-	-		0.649936	0.412565	0.368559
102470139	NM_010570	Irs1	Mus musculus insulin receptor substrate 1 (Irs1), mRNA.	-	-	-		0.494787	0.307226	0.240618
2510673	NM_019826	Ivd	Mus musculus isovaleryl coenzyme A dehydrogenase (Ivd), mRNA.	-	-	-		0.571256	0.364025	0.295917
104570022	NM_019826	Ivd	Mus musculus isovaleryl coenzyme A dehydrogenase (Ivd), mRNA.	0.609835	0.535657	0.554022		0.630141	0.291622	0.207144
4590504	NM_021542	Kcnk5	Mus musculus potassium channel, subfamily K, member 5 (Kcnk5), mRNA.	-	-	-		0.465642	0.378816	0.353669
3870204	NM_008439	Khk	Mus musculus ketohexokinase (Khk), mRNA.	0.842407	1.04394	1.45659		0.56099	0.349806	0.345346
1090204	NM_008439	Khk	Mus musculus ketohexokinase (Khk), mRNA.	-	-	-		0.536661	0.357995	0.349075
4570270	NM_207682	Kif1b	Mus musculus kinesin family member 1B (Kif1b), transcript variant 1, mRNA.	-	-	-		0.559584	0.399084	0.386124
2970338	NM_016705	Kif21a	Mus musculus kinesin family member 21A (Kif21a), mRNA.	-	-	-		0.512646	0.518867	0.421496
3170500	NM_010630	Kifc2	Mus musculus kinesin family member C2 (Kifc2), mRNA.	-	-	-		0.496081	0.614389	0.456647
5390446	NM_008455	Klkb1	Mus musculus kallikrein B, plasma 1 (Klkb1), mRNA.	-	-	-		0.564278	0.331529	0.260848
1410079	NM_145743	Lace1	Mus musculus lactation elevated 1 (Lace1), mRNA.	0.924761	0.798684	0.678327		0.479306	0.498628	0.400678
4120086	NM_029789	Lass2	Mus musculus longevity assurance homolog 2 (S. cerevisiae) (Lass2), mRNA.	-	-	-		0.53013	0.543823	0.368994
106400053	NM_010700	Ldlr	Mus musculus low density lipoprotein receptor (Ldlr), mRNA.	-	-	-		0.581866	0.482188	0.462505
6590500	NM_027203	Leng1	Mus musculus leukocyte receptor cluster (LRC) member 1 (Leng1), mRNA.	-	-	-		0.489828	0.483403	0.437007
3390338	NM_010706	Lgals4	Mus musculus lectin, galactose binding, soluble 4 (Lgals4), mRNA.	-	-	-		0.386394	0.361277	0.27604
2970398	NM_010708	Lgals9	Mus musculus lectin, galactose binding, soluble 9 (Lgals9), mRNA.	-	-	-		0.971147	0.342168	0.353045
5270369	XM_193582	Lin7a	Mus musculus lin 7 homolog a (C. elegans) (Lin7a), mRNA.	-	-	-		0.405363	0.297817	0.234998
105390433	XM_193582	Lin7a	Mus musculus lin 7 homolog a (C. elegans) (Lin7a), mRNA.	-	-	-		0.402748	0.287547	0.193021
6760528	NM_144511	LOC13909	Mus musculus esterase 31-like (LOC13909), mRNA.	-	-	-		0.413572	0.201192	0.155871
6370064	NM_144511	LOC13909	Mus musculus esterase 31-like (LOC13909), mRNA.	-	-	-		0.532588	0.160049	0.0887412
103360592	XM_112088	LOC194586	Mus musculus similar to sulfotransferase:ISOTYPE=a1 (LOC194586), mRNA.	-	-	-		0.532329	0.138582	0.0865712
102350433	XM_127048	LOC209183	Mus musculus similar to Retinal short-chain dehydrogenase/reductase 4 precursor (retSDR4) (CGI-86) (LOC209183), mRNA.	-	-	-		0.45119	0.278646	0.193118
104670408	XM_109592	LOC210582	Mus musculus similar to hypothetical protein FLJ32452 (LOC210582), mRNA.	-	-	-		0.670356	0.467705	0.507148
106650528	XM_125687	LOC215999	Mus musculus similar to hypothetical protein BC010682 (LOC215999), mRNA.	-	-	-		0.753255	0.431113	0.424227
100380093	XM_128290	LOC223599	Mus musculus similar to alpha-1-B glycoprotein; liver regeneration-related protein 1 (LOC223599), mRNA.	-	-	-		0.515105	0.0215248	0.0117065
3060497	XM_128064	LOC223672	Mus musculus hypothetical protein LOC223672 (LOC223672), mRNA.	-	-	-		2.18354	0.585342	0.260546
102970091	XM_129974	LOC227384	Mus musculus similar to magnesium dependent protein phosphatase beta-1 (LOC227384), mRNA.	-	-	-		0.586052	0.408628	0.359644
106100524	XM_131070	LOC229599	Mus musculus similar to hypothetical protein BC017397 (LOC229599), mRNA.	-	-	-		0.379418	0.443077	0.588251
103870041	XM_131359	LOC230075	Mus musculus similar to NADH dehydrogenase (LOC230075), mRNA.	-	-	-		0.635805	0.431942	0.384421
103060504	XM_132178	LOC231396	Mus musculus similar to hypothetical protein C730031G17 (LOC231396), mRNA.	-	-	-		0.67151	0.411377	0.243229
107040546	XM_149717	LOC231903	Mus musculus similar to microsomal glutathione S-transferase 3 (LOC231903), mRNA.	-	-	-		0.839297	0.480273	0.47424
104150609	XM_135472	LOC236060	Mus musculus similar to alpha-2u-globulin V precursor - mouse (LOC236060), mRNA.	-	-	-		0.233725	0.0230973	0.0317371
106180739	XM_140378	LOC240327	Mus musculus similar to interferon-inducible GTPase (LOC240327), mRNA.	1.11541	0.588968	0.576192		0.681178	0.495604	0.335252
104670082	XM_140634	LOC240549	Mus musculus similar to arylacetyl acyl-CoA N-acyltransferase (LOC240549), mRNA.	-	-	-		0.848095	0.457891	0.307724
101660086	XM_136489	LOC240957	Mus musculus similar to fatty acid desaturase (LOC240957), mRNA.	-	-	-		1.01906	0.434488	0.473181
101410152	XM_144422	LOC243100	Mus musculus similar to alpha-fetoprotein (LOC243100), mRNA.	-	-	-		0.634666	0.351167	0.284271
101450020	XM_145307	LOC243823	Mus musculus similar to FLJ23469 protein (LOC243823), mRNA.	-	-	-		0.843342	0.409047	0.363706
104540010	XM_145511	LOC243912	Mus musculus similar to heat shock 20-kDa protein (LOC243912), mRNA.	1.34163	1.68208	1.54271		0.661984	0.557148	0.440994
105050041	XM_204252	LOC277927	Mus musculus similar to Retrovirus-related POL polyprotein (LOC277927), mRNA.	-	-	-		0.479397	0.354803	0.351447
105550601	XM_207763	LOC280408	Mus musculus similar to rab interacting lysosomal protein (LOC280408), mRNA.	-	-	-		0.444881	0.359202	0.344333
100770315	XM_282996	LOC327956	Mus musculus hypothetical LOC327956 (LOC327956), mRNA.	-	-	-		0.666892	0.577075	0.455475
107000113	XM_283990	LOC329926	Mus musculus similar to cytochrome P450, 4A1; cytochrome P450, IVA1 (LOC329926), mRNA.	-	-	-		0.434099	0.0964977	0.0448781
104760139	XM_284733	LOC331507	Mus musculus similar to protein-tyrosine-phosphatase (LOC331507), mRNA.	-	-	-		0.409364	0.559639	0.414786
102640170	XM_358341	LOC380612	Mus musculus hypothetical gene supported by NM_176918 (LOC380612), mRNA.	-	-	-		0.373586	0.337945	0.480453
106860348	XM_354627	LOC380712	Mus musculus similar to 2010305C02Rik protein (LOC380712), mRNA.	-	-	-		0.726888	0.271401	0.4021
101050487	XM_354909	LOC380998	Mus musculus similar to Cytochrome P450 2D9-like (LOC380998), mRNA.	-	-	-		0.658816	0.424676	0.364839
106520692	XM_354925	LOC381019	Mus musculus similar to P45016a-ms2 (LOC381019), mRNA.	-	-	-		0.548555	0.424783	0.297911
101770541	XM_355056	LOC381140	Mus musculus similar to Stra13 (LOC381140), mRNA.	-	-	-		0.435181	0.412056	0.561198
101690195	XM_358536	LOC381246	Mus musculus LOC381246 (LOC381246), mRNA.	-	-	-		0.715851	0.495173	0.414013
103360398	XM_355212	LOC381269	Mus musculus similar to FLJ10116 protein (LOC381269), mRNA.	-	-	-		0.959966	0.478145	0.344541
103130672	XM_355238	LOC381297	Mus musculus hypothetical gene supported by BC031136 (LOC381297), mRNA.	-	-	-		0.483776	0.663732	0.691212
102760397	XM_355488	LOC381527	Mus musculus similar to bA4O1.1 (novel protein) (LOC381527), mRNA.	-	-	-		0.652286	0.436517	0.464985
380097	XM_355579	LOC381621	Mus musculus myeloid/lymphoid or mixed-lineage leukemia 3 (Mll3), mRNA.	-	-	-		0.476216	0.741245	0.785991
106760164	XM_355707	LOC381730	Mus musculus similar to multidrug resistance protein 2 - mouse (LOC381730), mRNA.	-	-	-		0.868	0.480635	0.520366
102120577	XM_355767	LOC381770	Mus musculus similar to Zfp467 protein (LOC381770), mRNA.	-	-	-		0.581177	0.392252	0.316527
103440402	XM_355822	LOC381820	Mus musculus similar to RIKEN cDNA 6330419J24 gene (LOC381820), mRNA.	0.731098	0.718164	0.809159		0.665721	0.505594	0.477216
104850504	XM_358705	LOC382087	Mus musculus hypothetical gene supported by BC048630 (LOC382087), mRNA.	0.692596	0.611128	0.558943		0.677357	0.524031	0.421328
102450026	XM_356269	LOC382168	Mus musculus similar to CYP2C40 (LOC382168), mRNA.	-	-	-		0.53202	0.288428	0.140582
105360500	XM_356927	LOC383215	Mus musculus similar to SMC2 protein (LOC383215), mRNA.	-	-	-		0.513672	0.33111	0.266831
104480333	XM_357375	LOC384022	Mus musculus similar to alpha-2u-globulin V precursor - mouse (LOC384022), mRNA.	-	-	-		0.174971	0.0388398	0.0419817
104280397	XM_357481	LOC384198	Mus musculus similar to hypothetical protein FLJ35782 (LOC384198), mRNA.	-	-	-		0.550908	0.509995	0.374993
4150487	XM_357785	LOC384677	Mus musculus similar to phospholysine phosphohistidine inorganic pyrophosphate phosphata (LOC384677), mRNA.	-	-	-		0.540253	0.404787	0.211928
106840215	XM_358167	LOC385280	Mus musculus similar to testosterone 16a-hydroxylase type a (LOC385280), mRNA.	-	-	-		0.23768	0.0780805	0.0255344
105910019	XM_358219	LOC385389	Mus musculus similar to PR/SET domain containing protein 07; H4-K20-specific histone methyltransferase (LOC385389), mRNA.	-	-	-		0.524633	0.349136	0.315738
100520551	XM_359080	LOC386124	Mus musculus similar to RNP particle component (LOC386124), mRNA.	-	-	-		0.428383	0.557442	0.598657
104780121	XM_359142	LOC386256	Mus musculus similar to RNP particle component (LOC386256), mRNA.	-	-	-		0.580196	0.527322	0.455505
102940241	NM_015763	Lpin1	Mus musculus lipin 1 (Lpin1), transcript variant 1, mRNA.	-	-	-		0.222345	0.201509	0.494158
102570497	AK048657	Lpin2	Mus musculus lipin 2 (Lpin2), mRNA.	-	-	-		0.39391	0.313979	0.435243
4590138	NM_022882	Lpin2	Mus musculus lipin 2 (Lpin2), mRNA.	-	-	-		0.494047	0.458325	0.542808
1050136	NM_008377	Lrig1	Mus musculus leucine-rich repeats and immunoglobulin-like domains 1 (Lrig1), mRNA.	-	-	-		0.517366	0.578784	0.459505
5130064	NM_008514	Lrp6	Mus musculus low density lipoprotein receptor-related protein 6 (Lrp6), mRNA.	-	-	-		0.470286	0.606468	0.496318
2470408	NM_028233	Lrpprc	Mus musculus leucine-rich PPR-motif containing (Lrpprc), mRNA.	-	-	-		0.55797	0.554688	0.483236
5390372	NM_175124	Lrrc28		-	-	-		0.466498	0.379969	0.346035
[truncated: 407 more rows]

## Sheet: Up Spleen, Down Liver
					Spleen				Liver
[truncated: 42 more rows]

[truncated: 1 more sheets: Down Spleen, Up Liver]
